# Supplementary material for: Urinary proteome signature of Renal Cysts and Diabetes syndrome in children
Source: Sci Rep. 2019 Feb 18;9:2225. doi: 10.1038/s41598-019-38713-5 (PMC6379363; doi:10.1038/s41598-019-38713-5)
Supplement: Supplementary file 1 — Detailed clinical data from the discovery and validation cohort [file 41598_2019_38713_MOESM1_ESM.xlsx]

## Sheet: RCAD patients
Clinical data of the RCAD patients from the discovery set.
Mutation	Gender	Age	eGFR (ml/min/1.73m²)	U-protein (g/L)	Hypomagnesemia (mmol/l)	Renal phenotype	Renal cyst	Extra-renal phenotype	Manifestations in family, de novo mutation/deletion or data not available)
HNF1B, c.1006C>G, Exon 4	Male	23	55	2.3	not measured	bilateral cystic dysplasia, ectopy, horseshoe fusion, vesicoureteral reflux (VUR)	yes	none	Father & brother: mutation c.1006C>G with normal kidneys
HNF1B, c.1006C>G, Exon 4	Male	15	17	0.25	not measured	bilateral hypoplasia; vesicoureteral reflux (VUR)	no	none	data not available
HNF1B, c.1136C>A, Exon 5	Female	8	63.4	0.01	hypomagnesemia plasmatic 0.47, globular 1.45 mmol/l	bilateral hyperechoic kidneys with prenatal diagnosis	yes	diabetes, pancreatic hypoplasia + uterine abnormality	de novo mutation
HNF1B, c.226G>T, Exon 1	Male	7.66	105	0.01	magnesemia plasmatic 0,78, globular 2,03 mmol/l	multi-cystic kidney with prenatal diagnosis involuted, single kidney	yes	none	Mother: mutation c.226G>T, Exon 1 + microcystic kidneys
HNF1B, c.226G>T, Exon 1	Female	17.66	19	0.16	normal	bilateral hypoplasia with postnatal diagnosis	no	none	de novo mutation
HNF1B, c.226G>T, Exon 1	Male	2.16	139	0.01	hypomagnesemia plasmatic 0,78mmol/l, globular 2,03 mmol/l.	hyperechoic kidney, multi-cystic dysplastic kidney with prenatal diagnosis	yes	none	de novo mutation
HNF1B, c.226G>T, Exon 1	Male	3.91	117	0.11	magnesemia 0,81 mmol/l	hyperechoic kidney, multi-cystic dysplastic kidney with prenatal diagnosis	yes	none	de novo mutation
HNF1B, c.345-1G>A, Intron 1	Male	17	19	0.01	normal	agenesis, renal hypoplasia with prenatal diagnosis	no	none	de novo mutation
HNF1B, c.3G>T, Exon 1	Male	12	111	0.04	magnesemia plasmatic 0.71, globular 2.41	bilateral hyperechoic kidneys with prenatal diagnosis	no	cholestasis	Father: mutation c.3G>T
HNF1B, c.544+1G>A, Intron 2	Male	5.33	112	0.04	hypomagnesemia plasmatic 0.67, globular 2.17mmol/l	bilateral hyperechoic kidneys with prenatal diagnosis	no	none	Father: mutation c.544+1G>A + deletion ex. 1-4 + kidney and pancreas transplant
HNF1B, whole gene deletion	Male	13	12.4	0.5	not measured	multi-cystic kidney (left kidney), non-cystic dysplasia (right kidney)	yes	none	de novo deletion
HNF1B, whole gene deletion	Male	10	22.3	0.06	not measured	renal hypoplasia	no	megabladder, strabism	data not available
HNF1B, whole gene deletion	Male	9	71	0.21	not measured	bilateral cystic renal dysplasia	yes	none	data not available
HNF1B, whole gene deletion	Female	6	118	0.03	hypomagnesemia plasmatic 0.69, globular 1.76 mmol/l	hyperechoic kidney, multi-cystic kidney with prenatal diagnosis	yes	none	de novo deletion
HNF1B, whole gene deletion	Male	2.91	113	0.01	hypomagnesemia plasmatic 0.64, globular 1.71 mmol/l	bilateral hyperechoic kidneys with prenatal diagnosis	yes	none	Father: whole gene deletion + Bilateral microcystic dysplasia + Agenesis of vas deferens
HNF1B, whole gene deletion	Female	2.91	140	0.01	hypomagnesemia plasmatic 0.67, globular 1.82 mmol/l	bilateral hyperechoic kidneys with prenatal diagnosis	yes	none	Father: whole gene deletion + Bilateral microcystic dysplasia + Agenesis of vas deferens
HNF1B, whole gene deletion	Male	17.5	45	0.01	magnesemia plasmatic 0,78, globular 1,78 mmol/L	bilateral hyperechoic kidneys with prenatal diagnosis	yes	none	de novo deletion
HNF1B, whole gene deletion	Male	5.33	100	0.01	hypomagnesemia 0.58 mmol/l	bilateral hyperechoic kidneys with prenatal diagnosis	yes	none	Mother: whole gene deletion + liver injury
HNF1B, whole gene deletion	Female	4.58	121	0.04	hypomagnesemia 0,66 mmol/L	bilateral hyperechoic kidneys with prenatal diagnosis	yes	none	de novo deletion
HNF1B, whole gene deletion	Male	1.41	120	0.01	hypomagnesemia plasmatic 0.67, globular 2.14mmol/l,	bilateral hyperechoic kidneys with prenatal diagnosis	yes	pancreatic hypoplasia; neonatal meconial ileus; hyper echogenic liver	de novo deletion
HNF1B, whole gene deletion	Male	3.91	106	0.04	hypomagnesemia 0.6 mmol/L	hyperechoic kidney, multi-cystic dysplastic kidney with prenatal diagnosis	yes	none	de novo deletion
HNF1B, whole gene deletion	Male	19	55.5	not measured	not measured	bilateral hypoplasia	no	none	no
Clinical data of the RCAD patients from the validation set.
Mutation	Gender	Age	eGFR (ml/min/1.73m²)	proteinuria (g/l)	Hypomagnesemia (mmol/l)	Renal phenotype	Renal cysts	Extra-renal phenotype	Manifestations in family, de novo mutation/deletion or data not available)
HNF1B, c.1240A>G, intron 4	Male	10	55	0.09	not measured	bilateral cystic dysplasia	yes	hyperuricemia	de novo mutation
HNF1B, c.1429C>T, Exon 7	Male	6.16	115	0.02	0.8631 mmol/l	bilateral renal hypodysplasia	no	hyperuricemia	Chronic renal failure (ESRD); Renal parenchymal disease; Hyperuricemia; Diabetes mellitus
HNF1B, c.244G>A, Exon 1	Male	12.16	141	0.38	magnesemia plasmatic 0,83, globular 2 mmol/L	bilateral microcystic dysplastic kidneys with postnatal diagnosis	yes	none	Father: mutation c.244G>A + bilateral microcystic dysplasia
HNF1B, c.406C>T, Exon 2	Male	1.66	162	0.17	magnesemia 0,86 mmol/L	multi-cystic kidney with prenatal diagnosis	yes	none	Father: mutation c.406C>T + microcystic kidneys
HNF1B, c.408del, Exon 2	Male	15.16	87.7	0.09	0.71mmol/l	chronic renal failure, bilateral renal hypodysplasia, monolateral renal cysts	yes	hyperuricemia	de novo mutation
HNF1B, c.494G>C, Exon 2	Female	9.25	21	0.02	magnesemia 0.74 mmol/L	bilateral hyperechoic kidneys with prenatal diagnosis	no	diabetes, pancreatic hypoplasia + uterine abnormality	de novo mutation
HNF1B, c.544+1G>T, Intron 2	Male	10	105	0.03	magnesemia 0,72 mmol/L	bilateral hyperechoic microcystic kidneys with prenatal diagnosis	yes	none	de novo mutation
HNF1B, c.883C>T, Exon 4	Male	1.08	80	0.04	magnesemia plasmatic 1.41 globular 2.61 mmol/l	bilateral hyperechoic kidneys with prenatal diagnosis	no	none	Mother: mutation c.883C>T, bilateral kidney hypoplasia + uterine abnormality
HNF1B, whole gene deletion	Male	4.16	125	0.01	magnesemia plasmatic 0.73 globulaire 2.15 mmol/l	bilateral hyperechoic kidneys with prenatal diagnosis	yes	none	de novo deletion
HNF1B, whole gene deletion	Female	2.33	98	0.01	hypomagnesemia 0.57 mmol/l	bilateral hyperechoic kidneys with prenatal diagnosis	yes	hyperuricemia	de novo deletion
HNF1B, whole gene deletion	Male	12.75	111	0.01	hypomagnesemia 0,49 mmol/l	bilateral hyperechoic kidneys with prenatal diagnosis	yes	none	de novo deletion
HNF1B, whole gene deletion	Female	5.5	104	0.04	hypomagnesemia 0,64 mmol/L	microcystic bilateral hypoplasia	yes	none	Mother: whole gene deletion + microcystic unilateral renal hypoplasia
HNF1B, whole gene deletion	Male	2.75	130	0.01	hypomagnesemia plasmatic 0.59 mmol/l	hyperechoic kidney, multi-cystic dysplastic kidney with prenatal diagnosis	yes	unilateral ectopic testis, hyperuricemia + pancreatic hypoplasia	de novo deletion
HNF1B, whole gene deletion	Male	6.83	96	0.01	magnesemia 0.71 mmol	bilateral hyperechoic kidneys with prenatal diagnosis	yes	none	de novo deletion
HNF1B, whole gene deletion	Female	17	64	0.15	not measured	glomerulocystic dysplasia, bilateral hypoplasia	yes	hyperuricemia	Maternal family Type 2 Diabetes Mellitus (DM)
HNF1B, whole gene deletion	Male	17	48	0.1	not measured	cystic dysplasia (left kidney); agenesis (right kidney)	yes	diabetes mellitus (DM onset age 13 yrs)	Mother: Chronic Renal Failure (CRF) due to cystic dysplasia; Maternal grandfather Type 2 Diabetes Mellitus (DM)
HNF1B, whole gene deletion	Male	2.08	42	0.04	hypomagnesemia 0.54 mmol/L	hyperechoic kidney, multi-cystic dysplastic kidney with prenatal diagnosis	yes	unilateral ectopic testis + cholestasis + hyperuricemia	de novo deletion
HNF1B, whole gene deletion	Male	12	19	0.14	not measured	renal hypoplasia, aplasia (right kidney), dysplasia (left kidney)	no	none	data not available
HNF1B. c.1310>T, p.Pro437LEU	Male	3	73	0.04	plasmatic 0.79, globular 2.26 mmol/L (normal)	bilateral hyperechoic kidneys	yes	none	father : c.1310>T, p.Pro437LEU. Renal transplantation
HNF1B, whole gene deletion	Male	3.08	124	0.04	plasmatic 0.88, globular 1.70 mmol/l. Normal	bilateral hyperechoic kidneys	yes	none	de novo deletion
HNF1B, de novo c.544+1G>C mutation	Male	7.16	94	0.02	hypomagnesemia plasmatic 0.6, globular 1.7 mmol/l	bilateral hypoplastic microcystic hyperechoic kidneys	yes	none	de novo c.544+1G>C mutation
HNF1B, whole gene deletion	Male	1	142	0.04	plasmatic 0.83 and globular 2.33 mmol/L	bilateral hyperechoic kidneys with prenatal diagnosis	no	Hypertriglyceridemia	Mother : whole gene deletion + MODY V diabetes + cholestasis + bilateral renal hypoplasia witk CKD stade 3
HNF1B, whole gene deletion	Male	7.91	122	0.01	Hypomagnesemia 0,65 mmol/L	Multicystic dysplactic kidney + dysplastic controlateral kidney	no	none	de novo deletion
HNF1B, whole gene deletion	Male	12	50	0.15	not measured	bilateral cystic dysplasia	yes	none	de novo deletion

## Sheet: Discovery cohort
Clinical data of the discovery set (healthy controls and RCAD patients).
Group	Mutation	Gender	Age
Controls_Discovery	---	Female	11.67
Controls_Discovery	---	Male	15.67
Controls_Discovery	---	Male	12.06
Controls_Discovery	---	Male	12.2
Controls_Discovery	---	Male	12.33
Controls_Discovery	---	Female	4
Controls_Discovery	---	Female	5
Controls_Discovery	---	Female	5.5
Controls_Discovery	---	Male	10
Controls_Discovery	---	Male	10.2
Controls_Discovery	---	Male	11
Controls_Discovery	---	Male	11.5
Controls_Discovery	---	Male	3
Controls_Discovery	---	Male	14
Controls_Discovery	---	Male	5.5
Controls_Discovery	---	Male	5.5
Controls_Discovery	---	Male	3.5
Controls_Discovery	---	Male	3.5
Controls_Discovery	---	Male	14.57
Controls_Discovery	---	Male	14
Controls_Discovery	---	Female	9
Controls_Discovery	---	Male	11.58
RCAD_discovery	HNF1B, c.1006C>G, Exon 4	Male	23
RCAD_discovery	HNF1B, c.1006C>G, Exon 4	Male	15
RCAD_discovery	HNF1B, c.1136C>A, Exon 5	Female	8
RCAD_discovery	HNF1B, c.226G>T, Exon 1	Male	7.66
RCAD_discovery	HNF1B, c.226G>T, Exon 1	Female	17.66
RCAD_discovery	HNF1B, c.226G>T, Exon 1	Male	2.16
RCAD_discovery	HNF1B, c.226G>T, Exon 1	Male	3.91
RCAD_discovery	HNF1B, c.345-1G>A, Intron 1	Male	17
RCAD_discovery	HNF1B, c.3G>T, Exon 1	Male	12
RCAD_discovery	HNF1B, c.544+1G>A, Intron 2	Male	5.33
RCAD_discovery	HNF1B, whole gene deletion	Male	13
RCAD_discovery	HNF1B, whole gene deletion	Male	10
RCAD_discovery	HNF1B, whole gene deletion	Male	9
RCAD_discovery	HNF1B, whole gene deletion	Female	6
RCAD_discovery	HNF1B, whole gene deletion	Male	2.91
RCAD_discovery	HNF1B, whole gene deletion	Female	2.91
RCAD_discovery	HNF1B, whole gene deletion	Male	17.5
RCAD_discovery	HNF1B, whole gene deletion	Male	5.33
RCAD_discovery	HNF1B, whole gene deletion	Female	4.58
RCAD_discovery	HNF1B, whole gene deletion	Male	1.41
RCAD_discovery	HNF1B, whole gene deletion	Male	3.91
RCAD_discovery	HNF1B, whole gene deletion	Male	19

## Sheet: Validation cohort
Clinical data of the validation set (RCAD patients).
Group	Mutation	Gender	Age	Renal phenotype	Renal cysts	Extra-renal phenotype	Manifestations in family, de novo mutation/deletion or data not available)
RCAD_Validation	HNF1B, c.1240A>G, intron 4	Male	10	bilateral cystic dysplasia	yes	hyperuricemia	de novo mutation
RCAD_Validation	HNF1B, c.1429C>T, Exon 7	Male	6.16	bilateral renal hypodysplasia	no	hyperuricemia	Chronic renal failure (ESRD); Renal parenchymal disease; Hyperuricemia; Diabetes mellitus
RCAD_Validation	HNF1B, c.244G>A, Exon 1	Male	12.16	bilateral microcystic dysplastic kidneys with postnatal diagnosis	yes	none	Father: mutation c.244G>A + bilateral microcystic dysplasia
RCAD_Validation	HNF1B, c.406C>T, Exon 2	Male	1.66	multi-cystic kidney with prenatal diagnosis	yes	none	Father: mutation c.406C>T + microcystic kidneys
RCAD_Validation	HNF1B, c.408del, Exon 2	Male	15.16	chronic renal failure, bilateral renal hypodysplasia, monolateral renal cysts	yes	hyperuricemia	de novo mutation
RCAD_Validation	HNF1B, c.494G>C, Exon 2	Female	9.25	bilateral hyperechoic kidneys with prenatal diagnosis	no	diabetes, pancreatic hypoplasia + uterine abnormality	de novo mutation
RCAD_Validation	HNF1B, c.544+1G>T, Intron 2	Male	10	bilateral hyperechoic microcystic kidneys with prenatal diagnosis	yes	none	de novo mutation
RCAD_Validation	HNF1B, c.883C>T, Exon 4	Male	1.08	bilateral hyperechoic kidneys with prenatal diagnosis	no	none	Mother: mutation c.883C>T, bilateral kidney hypoplasia + uterine abnormality
RCAD_Validation	HNF1B, whole gene deletion	Male	4.16	bilateral hyperechoic kidneys with prenatal diagnosis	yes	none	de novo deletion
RCAD_Validation	HNF1B, whole gene deletion	Female	2.33	bilateral hyperechoic kidneys with prenatal diagnosis	yes	none	de novo deletion
RCAD_Validation	HNF1B, whole gene deletion	Male	12.75	bilateral hyperechoic kidneys with prenatal diagnosis	yes	none	de novo deletion
RCAD_Validation	HNF1B, whole gene deletion	Female	5.5	microcystic bilateral hypoplasia	yes	none	Mother: whole gene deletion + microcystic unilateral renal hypoplasia
RCAD_Validation	HNF1B, whole gene deletion	Male	2.75	hyperechoic kidney, multi-cystic dysplastic kidney with prenatal diagnosis	yes	unilateral ectopic testis, hyperuricemia	de novo deletion
RCAD_Validation	HNF1B, whole gene deletion	Male	6.83	bilateral hyperechoic kidneys with prenatal diagnosis	yes	none	de novo deletion
RCAD_Validation	HNF1B, whole gene deletion	Female	17	glomerulocystic dysplasia, bilateral hypoplasia	yes	hyperuricemia	Maternal family Type 2 Diabetes Mellitus (DM)
RCAD_Validation	HNF1B, whole gene deletion	Male	17	cystic dysplasia (left kidney); agenesis (right kidney)	yes	diabetes mellitus (DM onset age 13 yrs)	Mother: Chronic Renal Failure (CRF) due to cystic dysplasia; Maternal grandfather Type 2 Diabetes Mellitus (DM)
RCAD_Validation	HNF1B, whole gene deletion	Male	2.08	hyperechoic kidney, multi-cystic dysplastic kidney with prenatal diagnosis	yes	unilateral ectopic testis	de novo deletion
RCAD_Validation	HNF1B, whole gene deletion	Male	12	renal hypoplasia, aplasia (right kidney), dysplasia (left kidney)	no	none	data not available
RCAD_Validation	HNF1B, whole gene deletion	Male	3	bilateral hyperechoic kidneys	data not available	data not available	data not available
RCAD_Validation	HNF1B, whole gene deletion	Male	3.08	bilateral hyperechoic kidneys	data not available	data not available	data not available
RCAD_Validation	HNF1B, whole gene deletion	Male	7.16	data not available	data not available	data not available	data not available
RCAD_Validation	HNF1B, whole gene deletion	Male	1	data not available	data not available	data not available	data not available
RCAD_Validation	HNF1B, whole gene deletion	Male	7.91	data not available	data not available	data not available	data not available
RCAD_Validation	HNF1B, whole gene deletion	Male	12	bilateral cystic dysplasia	yes	none	de novo deletion
Clinical data of the complete validation set.
Group	Mutation	Gender	Age	Renal phenotype	Renal cysts	Extra-renal phenotype
Healthy_Controls	---	Male	12.49	none	no	none
Healthy_Controls	---	Female	11.5	none	no	none
Healthy_Controls	---	Male	7.3	none	no	none
Healthy_Controls	---	Male	8.2	none	no	none
Healthy_Controls	---	Male	9	none	no	none
Healthy_Controls	---	Male	7.5	none	no	none
Healthy_Controls	---	Male	10.15	none	no	none
Healthy_Controls	---	Female	9.38	none	no	none
Healthy_Controls	---	Female	11.31	none	no	none
Healthy_Controls	---	Male	8.21	none	no	none
Healthy_Controls	---	Female	13	none	no	none
Healthy_Controls	---	Male	6.6	none	no	none
Healthy_Controls	---	Male	9.6	none	no	none
Healthy_Controls	---	Male	3	none	no	none
Healthy_Controls	---	Male	14	none	no	none
Healthy_Controls	---	Female	9.9	none	no	none
Healthy_Controls	---	Male	9.5	none	no	none
Healthy_Controls	---	Male	9.1	none	no	none
Healthy_Controls	---	Male	9.7	none	no	none
Healthy_Controls	---	Male	7.4	none	no	none
Genetic	ADCK4	Male	16.18	Nephrotic syndrome	no	steroid resistant nephrotic syndrome
Genetic	ADCK4	Female	10.18	Nephrotic syndrome	no	steroid resistant nephrotic syndrome
Genetic	ADCK4	Female	14.4	Nephrotic syndrome	no	steroid resistant nephrotic syndrome
Genetic	NPHS1	Male	12.8	Nephrotic syndrome	data not available	steroid resistant nephrotic syndrome
Genetic	NPHS1	Male	0.3	Nephrotic syndrome	data not available	steroid resistant nephrotic syndrome
Genetic	NPHS2	Female	8.94	Nephrotic syndrome	data not available	steroid resistant nephrotic syndrome
Genetic	NPHS2	Female	4.72	Nephrotic syndrome	data not available	steroid resistant nephrotic syndrome
Genetic	NPHS2	Female	11.62	Nephrotic syndrome	data not available	steroid resistant nephrotic syndrome
Genetic	NPHS2	Female	13.5	Nephrotic syndrome	data not available	steroid resistant nephrotic syndrome
Genetic	NPHS2	Female	15.78	Nephrotic syndrome	data not available	steroid resistant nephrotic syndrome
Genetic	NPHS2	Male	22.33	Nephrotic syndrome	data not available	steroid resistant nephrotic syndrome
Genetic	NPHS2	Female	21.45	Nephrotic syndrome	data not available	steroid resistant nephrotic syndrome
Genetic	NPHS2	Male	11.84	Nephrotic syndrome	data not available	steroid resistant nephrotic syndrome
Genetic	NPHS2	Female	12.81	Nephrotic syndrome	data not available	steroid resistant nephrotic syndrome
Genetic	NPHS2	Male	12.35	Nephrotic syndrome	data not available	steroid resistant nephrotic syndrome
Genetic	NPHS2	Male	1.85	Nephrotic syndrome	data not available	steroid resistant nephrotic syndrome
Genetic	NPHS2	Female	12.64	Nephrotic syndrome	data not available	steroid resistant nephrotic syndrome
Genetic	NPHS2	Male	3.41	Nephrotic syndrome	data not available	steroid resistant nephrotic syndrome
Genetic	NPHS2	Female	3.62	Nephrotic syndrome	data not available	steroid resistant nephrotic syndrome
Genetic	NPHS2	Male	6.19	Nephrotic syndrome	data not available	steroid resistant nephrotic syndrome
Genetic	NPHS2	Female	11.22	Nephrotic syndrome	data not available	steroid resistant nephrotic syndrome
Genetic	NPHS2	Male	5.6	Nephrotic syndrome	data not available	steroid resistant nephrotic syndrome
Genetic	NPHS2	Male	15.16	Nephrotic syndrome	data not available	steroid resistant nephrotic syndrome
Genetic	NPHS2	Female	13.77	Nephrotic syndrome	data not available	steroid resistant nephrotic syndrome
Genetic	NPHS2	Female	16.62	Nephrotic syndrome	data not available	steroid resistant nephrotic syndrome
Genetic	NPHS2	Female	8.61	Nephrotic syndrome	data not available	steroid resistant nephrotic syndrome
Genetic	NPHS2	Female	10.82	Nephrotic syndrome	data not available	steroid resistant nephrotic syndrome
Genetic	NPHS2	Male	8.65	Nephrotic syndrome	data not available	steroid resistant nephrotic syndrome
Genetic	NPHS2	Female	3.46	Nephrotic syndrome	data not available	steroid resistant nephrotic syndrome
Genetic	NPHS2	Female	6.59	Nephrotic syndrome	data not available	steroid resistant nephrotic syndrome
Genetic	NPHS2	Male	9.3	Nephrotic syndrome	data not available	steroid resistant nephrotic syndrome
Genetic	NPHS2	Male	3.1	Nephrotic syndrome	data not available	steroid resistant nephrotic syndrome
Genetic	NPHS2	Male	16.7	Nephrotic syndrome	data not available	steroid resistant nephrotic syndrome
Genetic	NPHS2	Female	4.9	Nephrotic syndrome	data not available	steroid resistant nephrotic syndrome
Genetic	NPHS2	Female	4.7	Nephrotic syndrome	data not available	steroid resistant nephrotic syndrome
Genetic	NPHS2	Female	2.1	Nephrotic syndrome	data not available	steroid resistant nephrotic syndrome
Genetic	NPHS2	Female	2.1	Nephrotic syndrome	data not available	steroid resistant nephrotic syndrome
Genetic	NPHS2	Male	15.9	Nephrotic syndrome	data not available	steroid resistant nephrotic syndrome
Genetic	NPHS2	Male	17.7	Nephrotic syndrome	data not available	steroid resistant nephrotic syndrome
Genetic	NPHS2	Female	27.4	Nephrotic syndrome	data not available	steroid resistant nephrotic syndrome
ADPKD	PKD1	Female	26.2533	Renal cysts	yes	data not available
ADPKD	PKD1	Female	29.4538	Renal cysts	yes	data not available
ADPKD	PKD1	Male	34.653	Renal cysts	yes	data not available
ADPKD	PKD1	Female	39.1102	Renal cysts	yes	data not available
ADPKD	PKD1	Male	26.6585	Renal cysts	yes	data not available
ADPKD	PKD1	Female	29.2704	Renal cysts	yes	data not available
ADPKD	PKD1	Female	33.6564	Renal cysts	yes	data not available
ADPKD	PKD1	Male	30.1848	Renal cysts	yes	data not available
ADPKD	PKD1	Male	36.7201	Renal cysts	yes	data not available
ADPKD	PKD1	Female	39.7591	Renal cysts	yes	data not available
ADPKD	PKD1	Female	36.8789	Renal cysts	yes	data not available
ADPKD	PKD1	Male	33.0979	Renal cysts	yes	data not available
ADPKD	PKD1	Female	32.4189	Renal cysts	yes	data not available
ADPKD	PKD1	Female	34.3792	Renal cysts	yes	data not available
ADPKD	PKD1	Male	33.8125	Renal cysts	yes	data not available
ADPKD	PKD1	Male	36.4654	Renal cysts	yes	data not available
ADPKD	PKD1	Female	29.9521	Renal cysts	yes	data not available
ADPKD	PKD1	Female	24.5832	Renal cysts	yes	data not available
ADPKD	PKD1	Female	38.7159	Renal cysts	yes	data not available
ADPKD	PKD1	Male	31.0609	Renal cysts	yes	data not available
ADPKD	PKD1	Male	36.3258	Renal cysts	yes	data not available
ADPKD	PKD1	Female	29.1773	Renal cysts	yes	data not available
ADPKD	PKD1	Male	31.2334	Renal cysts	yes	data not available
ADPKD	PKD1	Male	24.8077	Renal cysts	yes	data not available
ADPKD	PKD1	Male	29.8097	Renal cysts	yes	data not available
ADPKD	PKD1	Male	32.6051	Renal cysts	yes	data not available
ADPKD	PKD1	Female	33.9384	Renal cysts	yes	data not available
ADPKD	PKD1	Male	24.3504	Renal cysts	yes	data not available
ADPKD	PKD1	Male	24.8515	Renal cysts	yes	data not available
ADPKD	PKD1	Female	27.9808	Renal cysts	yes	data not available
ADPKD	PKD1	Female	31.321	Renal cysts	yes	data not available
ADPKD	PKD1	Female	35.0527	Renal cysts	yes	data not available
ADPKD	PKD1	Female	38.026	Renal cysts	yes	data not available
ADPKD	PKD1	Male	42.6475	Renal cysts	yes	data not available
ADPKD	PKD1	Female	40.1944	Renal cysts	yes	data not available
ADPKD	PKD1	Female	45.0732	Renal cysts	yes	data not available
ADPKD	PKD1	Male	42.7817	Renal cysts	yes	data not available
ADPKD	PKD1	Female	37.5305	Renal cysts	yes	data not available
ADPKD	PKD1	Male	42.4339	Renal cysts	yes	data not available
ADPKD	PKD1	Female	29.7769	Renal cysts	yes	data not available
ADPKD	PKD1	Female	46.0342	Renal cysts	yes	data not available
ADPKD	PKD1	Female	29.9959	Renal cysts	yes	data not available
ADPKD	PKD1	Male	35.6715	Renal cysts	yes	data not available
ADPKD	PKD1	Female	45.6153	Renal cysts	yes	data not available
ADPKD	PKD1	Male	43.8494	Renal cysts	yes	data not available
ADPKD	PKD1	Female	41.577	Renal cysts	yes	data not available
ADPKD	PKD2	Male	37.6646	Renal cysts	yes	data not available
ADPKD	PKD2	Female	44.616	Renal cysts	yes	data not available
ADPKD	PKD2	Female	42.9213	Renal cysts	yes	data not available
ADPKD	PKD2	Male	35.4278	Renal cysts	yes	data not available
ADPKD	PKD2	Female	37.3771	Renal cysts	yes	data not available
ADPKD	PKD2	Male	44.0794	Renal cysts	yes	data not available
ADPKD	PKD2	Female	42.5352	Renal cysts	yes	data not available
ADPKD	PKD2	Female	38.2286	Renal cysts	yes	data not available
ADPKD	PKD2	Female	39.1047	Renal cysts	yes	data not available
Genetic	WT1	Female	11.93	Nephrotic syndrom	data not available	steroid resistant nephrotic syndrome
Genetic	WT1	Female	16.95	Nephrotic syndrom	data not available	steroid resistant nephrotic syndrome
Genetic	WT1	Female	8.5	Nephrotic syndrom	data not available	steroid resistant nephrotic syndrome
Genetic	WT1	Female	15.54	Nephrotic syndrom	data not available	steroid resistant nephrotic syndrome
Genetic	WT1	Male	9.79	Nephrotic syndrom	data not available	steroid resistant nephrotic syndrome
Genetic	WT1	Female	16.9	Nephrotic syndrom	data not available	steroid resistant nephrotic syndrome
CKD	none	male	19.4932	Chronic Kidney Disease	no	Minimal Change Disease (MCD)
CKD	none	female	20.4384	Chronic Kidney Disease	no	Focal Segmental Glomerulosclerosis (FSGS)
CKD	none	female	15	Chronic Kidney Disease	no	Henoch-Schönlein Purpura Nephritis
CKD	none	male	16	Chronic Kidney Disease	no	Immunoglobulin A Nephropathy (IgAN)
CKD	none	male	17	Chronic Kidney Disease	no	Immunoglobulin A Nephropathy (IgAN)
CKD	none	female	19.2548	Chronic Kidney Disease	no	Diabetic Nephropathy (DN)
CKD	none	male	18.4356	Chronic Kidney Disease	no	Minimal Change Disease (MCD)
CKD	none	female	19.9808	Chronic Kidney Disease	no	Immunoglobulin A Nephropathy (IgAN)
CKD	none	male	13.4986	Chronic Kidney Disease	no	Steroid Resistant
CKD	none	male	5.96712	Chronic Kidney Disease	no	Steroid Resistant
CKD	none	female	17.7397	Chronic Kidney Disease	no	Steroid Resistant
CKD	none	male	20.2493	Chronic Kidney Disease	no	Steroid Resistant
CKD	none	male	8.06301	Chronic Kidney Disease	no	Steroid Resistant
CKD	none	male	3.34247	Chronic Kidney Disease	no	Steroid Resistant
CKD	none	female	11.8164	Chronic Kidney Disease	no	Steroid Resistant
CKD	none	female	10.5918	Chronic Kidney Disease	no	Steroid Resistant
CKD	none	male	1.26027	Chronic Kidney Disease	no	Steroid Resistant
CKD	none	female	13.8219	Chronic Kidney Disease	no	Steroid Resistant
CKD	none	female	12.3671	Chronic Kidney Disease	no	Steroid Resistant
CKD	none	male	14.2466	Chronic Kidney Disease	no	Steroid Resistant
CKD	none	female	7.66301	Chronic Kidney Disease	no	Steroid Resistant
CKD	none	female	2.90685	Chronic Kidney Disease	no	Steroid Resistant
CKD	none	male	20.4795	Chronic Kidney Disease	no	Steroid Resistant
CKD	none	female	5.23836	Chronic Kidney Disease	no	Steroid Resistant
CKD	none	female	8.22192	Chronic Kidney Disease	no	Steroid Resistant
CKD	none	female	11.9205	Chronic Kidney Disease	no	Steroid Resistant
CKD	none	male	11.3452	Chronic Kidney Disease	no	Steroid Resistant
CKD	none	male	1.49589	Chronic Kidney Disease	no	Steroid Resistant
CKD	none	female	11.4685	Chronic Kidney Disease	no	Steroid Resistant
CKD	none	male	2.35068	Chronic Kidney Disease	no	Steroid Resistant
CKD	none	male	3.22192	Chronic Kidney Disease	no	Steroid Resistant
CKD	none	male	11.4219	Chronic Kidney Disease	no	Steroid Resistant
CKD	none	male	4.90959	Chronic Kidney Disease	no	Steroid Resistant
CKD	none	female	18.2712	Chronic Kidney Disease	no	Steroid Resistant
CKD	none	male	9.37534	Chronic Kidney Disease	no	Steroid Resistant
CKD	none	female	7.4	Chronic Kidney Disease	no	Steroid Resistant
CKD	none	female	4.36986	Chronic Kidney Disease	no	Steroid Resistant
CKD	none	female	13.4	Chronic Kidney Disease	no	Steroid Resistant
CKD	none	male	6.16986	Chronic Kidney Disease	no	Steroid Resistant
CKD	none	male	2.38082	Chronic Kidney Disease	no	Steroid Resistant
CKD	none	female	8.51507	Chronic Kidney Disease	no	Steroid Resistant
CKD	none	male	7.75068	Chronic Kidney Disease	no	Steroid Resistant
CKD	none	female	2.99726	Chronic Kidney Disease	no	Steroid Resistant
CKD	none	female	15.0685	Chronic Kidney Disease	no	Steroid Resistant
CKD	none	male	7.29315	Chronic Kidney Disease	no	Steroid Resistant
CKD	none	female	13.1315	Chronic Kidney Disease	no	Steroid Resistant
CKD	none	female	18.5068	Chronic Kidney Disease	no	Minimal Change Disease (MCD)
CKD	none	female	13.7233	Chronic Kidney Disease	no	Steroid Resistant
CKD	none	female	19.2329	Chronic Kidney Disease	no	Active Vasculitis
CKD	none	male	18.4192	Chronic Kidney Disease	no	Minimal Change Disease (MCD)
CKD	none	male	18.9945	Chronic Kidney Disease	no	Membranous glomerulonephritis (MGN)
CKD	none	male	19.1616	Chronic Kidney Disease	no	Membranoproliferative glomerulonephritis (MPGN)
CKD	none	male	18.4164	Chronic Kidney Disease	no	Minimal Change Disease (MCD)
CKD	none	male	17.989	Chronic Kidney Disease	no	Membranoproliferative glomerulonephritis (MPGN)
CKD	none	female	20.1397	Chronic Kidney Disease	no	Focal Segmental Glomerulosclerosis (FSGS)
