# Supplementary material for: Urinary proteome signature of Renal Cysts and Diabetes syndrome in children
Source: Sci Rep. 2019 Feb 18;9:2225. doi: 10.1038/s41598-019-38713-5 (PMC6379363; doi:10.1038/s41598-019-38713-5)
Supplement: Supplementary file 2 — Detailed information on the 146 RCAD-related peptides [file 41598_2019_38713_MOESM2_ESM.xlsx]

## Sheet: RCAD146 sequenced peptides
List of 146 urinary peptides associated to RCAD
Peptide ID	Mass (Da)	CE-time (min)	Sequence	Gene Symbol	Protein Name	Protein Accession	StartAA	StopAA	Adjusted (BH) p-value	Mean_RCAD	SD_RCAD	Mean_Controls	SD_Controls	Fold_change	Regulation
1694	1539.73	40.3086	TSFSTIIWSSTPTI	MUC3A	Mucin-3A	Q02505	1893	1906	1.108902e-05	96.7033	415.237	5503.68	4701.39	-56.9131	DOWN
1514	1462.62	39.4214	GPpGPAGNpGpSpNSP	COL26A1	Collagen alpha-1(XXVI) chain	Q96A83	256	271	1.727255e-03	612.241	856.216	6894.15	7649.6	-11.2605	DOWN
1926	1633.68	31.4084	HQGPAGpPGPpGPpGPpG	COL1A2	Collagen alpha-2(I) chain	P08123	1085	1102	5.481868e-04	35.3918	145.714	315.568	359.693	-8.91641	DOWN
244	981.585	24.7955	VLNLGPITR	UMOD	Uromodulin	P07911	598	606	2.320366e-04	9.18027	13.4023	79.8364	86.4656	-8.69652	DOWN
921	1247.48	39.6071	SESGSESEPDAGP	UNC119	Protein unc-119 homolog A	J3QQT8	33	45	4.957374e-03	23.5005	59.0851	165.782	161.641	-7.05439	DOWN
1826	1594.76	40.2154	VGPpGPpGPpGPpGPPSA	COL1A1	Collagen alpha-1(I) chain	P02452	1177	1194	6.852202e-04	178.458	357.878	1246.52	1250.02	-6.98494	DOWN
2572	1911.05	24.9809	SGSVIDQSRVLNLGPITR	UMOD	Uromodulin	P07911	589	606	1.516095e-03	3482.56	2853.23	21857.5	25905.9	-6.27629	DOWN
1347	1405.61	39.0354	pPGPpGFpGDPGPpG	COL5A3	Collagen alpha-3(V) chain	P25940	408	422	7.703518e-04	184.226	233.316	1152.69	1145.31	-6.25692	DOWN
2206	1746.75	30.163	GPRGpPGPYGNpGLpGpP	COL27A1	Collagen alpha-1(XXVII) chain	Q5T1U7	599	616	2.047436e-02	48.3684	94.2181	273.85	328.652	-5.66175	DOWN
2045	1679.95	23.8176	VIDQSRVLNLGPITR	UMOD	Uromodulin	P07911	592	606	1.330339e-02	952.258	1770.46	4317.44	6064.78	-4.5339	DOWN
1599	1496.68	30.3745	MIPGGLSEAKPATPE	CSTA	Cystatin-A	P01040	1	15	5.887717e-03	129.017	343.25	474.431	458.859	-3.67727	DOWN
933	1250.63	20.4195	AGVANALAHKYH	HBD	Hemoglobin subunit delta	P02042	136	147	3.653089e-02	73.1316	95.0656	247.69	271.83	-3.38691	DOWN
2264	1767	24.1138	SVIDQSRVLNLGPITR	UMOD	Uromodulin	P07911	591	606	4.821899e-02	452.74	900.141	1506.01	2373.27	-3.32643	DOWN
1434	1433.67	28.0928	GLpGPpGPpGEGGKpG	COL5A2	Collagen alpha-2(V) chain	P05997	678	693	5.341155e-04	818.566	664.4	2553.85	1508.09	-3.1199	DOWN
2117	1708.79	30.5905	pPGEAGKpGEQGVpGDLG	COL1A1	Collagen alpha-1(I) chain	P02452	651	668	1.525137e-02	1041.58	1721.79	3143.08	2907.84	-3.0176	DOWN
2461	1859.8	31.3884	NpGPPGpSGSpGKDGPpGPAG	COL3A1	Collagen alpha-1(III) chain	P02461	889	909	3.894666e-02	257.948	370.785	762.408	732.228	-2.95566	DOWN
1385	1418.6	22.9107	GNYDAAKRGPGGAW	SAA1	Serum amyloid A protein	E9PQD6	58	71	1.874151e-02	30.9258	51.0228	89.8208	83.0352	-2.90439	DOWN
2231	1754.78	31.2934	FIENEEQEYVQTVK	ANXA1	Annexin A1	P04083	13	26	6.441904e-03	961.371	763.223	2580.09	1768.99	-2.68376	DOWN
4913	3817.79	33.5359	DQGPVGRTGEVGAVGPpGFAGEKGpSGEAGTAGPpGTpGPQG	COL1A2	Collagen alpha-2(I) chain	P08123	824	865	1.734618e-03	111.822	356.675	279.72	256.683	-2.50147	DOWN
354	1050.48	26.9248	DGRpGPpGPpG	COL1A1	Collagen alpha-1(I) chain	P02452	562	572	7.771129e-03	346.645	279.695	864.761	740.54	-2.49466	DOWN
1671	1526.69	23.9186	DGQPGAKGEpGDAGAKG	COL1A1	Collagen alpha-1(I) chain	P02452	820	836	2.187465e-03	159.388	113.992	395.045	261.07	-2.47851	DOWN
1349	1405.63	20.1391	DGPpGRDGQpGHKG	COL1A2	Collagen alpha-2(I) chain	P08123	933	946	3.530804e-02	227.706	189.278	549.082	420.617	-2.41136	DOWN
4598	3432.59	32.0468	PpGPAGFAGPPGADGQPGAKGEpGDAGAKGDAGPPGPAGP	COL1A1	Collagen alpha-1(I) chain	P02452	807	846	1.816929e-02	711.26	718.375	1585.73	1227.36	-2.22947	DOWN
2722	1996.79	20.9757	EETEDANEEAPLRDRSH	SRL	Sarcalumenin	Q86TD4	480	496	1.053207e-02	603.32	434.676	1334.54	860.1	-2.212	DOWN
776	1199.47	37.6909	PGppGppGSISSS	COL17A1	Collagen alpha-1(XVII) chain	Q9UMD9	998	1010	3.147268e-03	93.1432	386.744	189.273	228.332	-2.03206	DOWN
742	1186.53	22.3938	DDGEAGKpGRpG	COL1A1	Collagen alpha-1(I) chain	P02452	231	242	2.213395e-02	667.427	392.575	1304.99	1030.72	-1.95526	DOWN
1702	1542.69	23.9601	VAWKADSSPVKAGVE	IGLC2	Ig lambda-2 chain C regions	P0CG05	40	54	1.459208e-02	240.781	183.364	462.754	288.46	-1.92189	DOWN
1660	1523.74	40.6561	VGPpGPpGPpGpPGPPS	COL1A1	Collagen alpha-1(I) chain	P02452	1177	1193	4.138567e-02	16287.5	6896.12	31177.1	22686.8	-1.91418	DOWN
1624	1508.68	29.3327	GpPGmPGpRGSpGPQG	COL3A1	Collagen alpha-1(III) chain	P02461	960	975	4.677634e-02	2104.52	1890.43	3895.52	2695.45	-1.85102	DOWN
1782	1579.71	29.8174	GppGEAGKPGEQGVPGD	COL1A1	Collagen alpha-1(I) chain	P02452	650	666	9.098093e-04	2759.89	1610.47	4896.32	1859.95	-1.7741	DOWN
1745	1563.7	29.4617	GpPGEAGKPGEQGVPGD	COL1A1	Collagen alpha-1(I) chain	P02452	650	666	1.949899e-02	2981.63	1792.58	5149.91	2710.2	-1.72722	DOWN
1218	1353.66	25.6316	PVGpSGKDGANGIpG	COL2A1	Collagen alpha-1(II) chain	P02458	1168	1182	1.727255e-03	670.856	326.19	1142.25	465.627	-1.70268	DOWN
1525	1466.66	21.8713	GPpGKpGDDGEAGKPG	COL2A1	Collagen alpha-1(II) chain	P02458	246	261	3.057268e-02	660.339	1115.51	1090.66	690.509	-1.65166	DOWN
1285	1378.61	28.822	ApGDRGEpGPpGPAG	COL1A1	Collagen alpha-1(I) chain	P02452	798	812	4.974176e-02	5884.95	3449.99	9307.91	5737.39	-1.58165	DOWN
1569	1485.67	23.7681	DGQpGAKGEpGDAGAK	COL1A1	Collagen alpha-1(I) chain	P02452	820	835	4.585724e-02	1295.8	615.775	1995.19	1105.47	-1.53974	DOWN
1148	1325.57	21.4314	GEpGKNGAKGEpGP	COL3A1	Collagen alpha-1(III) chain	P02461	432	445	3.894666e-02	240.931	181.446	357.645	202.4	-1.48443	DOWN
1656	1522.7	29.4069	SpGSpGPDGKTGPpGPA	COL1A1	Collagen alpha-1(I) chain	P02452	543	559	4.585861e-02	1133.12	596.467	1555.5	717.609	-1.37275	DOWN
829	1217.48	27.7707	pGPpGPpGTSGHp	COL3A1	Collagen alpha-1(III) chain	P02461	179	191	2.889275e-02	380.715	1226.7	477.217	747.446	-1.25348	DOWN
4793	3671.71	22.4227	DKGETGEQGDRGIKGHRGFSGLQGpPGpPGSPGEQGP	COL1A1	Collagen alpha-1(I) chain	P02452	1095	1131	3.612197e-02	165.575	118.432	195.189	607.21	-1.17885	DOWN
3447	2443.13	20.8358	LLKNGERIEKVEHSDLSFSKD	B2M	Beta-2-microglobulin	P61769	59	79	1.045930e-02	117.225	124.177	137.789	446.718	-1.17542	DOWN
4407	3265.43	36.0873	GPAGQDGVGGDKGEDGDpGQpGPPGPSGEAGPPGpPG	COL11A1	Collagen alpha-1(XI) chain	P12107	1324	1360	4.216103e-03	145.059	93.0138	121.628	417.379	1.19264	UP
4583	3416.59	32.0106	GPpGADGQPGAKGEpGDAGAKGDAGPpGPAGPAGPpGPIG	COL1A1	Collagen alpha-1(I) chain	P02452	815	854	1.476182e-02	1512.75	996.001	1225.4	2571.56	1.2345	UP
2402	1828.85	21.202	SpGRDGSpGAKGDRGETGP	COL1A1	Collagen alpha-1(I) chain	P02452	1023	1041	4.556771e-02	247.216	257.583	196.053	581.944	1.26097	UP
2578	1911.92	19.5205	SGKDPNHFRPAGLPEKY	SAA1	Serum amyloid A protein	E9PQD6	106	122	4.874483e-02	52.6035	52.2839	41.377	106.844	1.27132	UP
4752	3616.72	33.188	DQGPVGRTGEVGAVGPpGFAGEKGPSGEAGTAGpPGTpGP	COL1A2	Collagen alpha-2(I) chain	P08123	824	863	3.057268e-02	1625.56	934.601	1254.59	1974.56	1.29569	UP
90	890.41	35.4561	GPpGPpGPpA	COL8A1	Collagen alpha-1(VIII) chain	P27658	563	572	3.612197e-02	74.2411	63.7367	57.1409	132.706	1.29926	UP
4091	2991.42	20.952	DKGETGERGAAGIKGHRGFpGNpGApGSpGP	COL3A1	Collagen alpha-1(III) chain	P02461	1093	1123	1.277620e-02	214.803	196.227	160.667	498.028	1.33694	UP
33	840.4	25.4287	DGKTGPpGP	COL1A1	Collagen alpha-1(I) chain	P02452	550	558	6.263571e-03	29.0277	41.5654	21.1014	56.1323	1.37563	UP
3859	2761.32	21.4923	ERGSPGpAGPKGSpGEAGRpGEAGLpGAKG	COL1A1	Collagen alpha-1(I) chain	P02452	510	539	8.970242e-03	3947.5	2049.82	2847.54	5534.06	1.38628	UP
3033	2192.02	20.4998	KNGDDGEAGKPGRpGERGpPGp	COL1A1	Collagen alpha-1(I) chain	P02452	228	249	4.508385e-02	68.2768	58.4647	48.7371	119.084	1.40092	UP
3771	2679.2	23.5289	pGMPGADGPPGHPGKEGppGEKGGQGpPG	COL5A1	Collagen alpha-1(V) chain	P20908	753	781	4.364372e-02	3201.76	1550.48	2256.61	1773.51	1.41884	UP
3195	2274.04	33.5062	GLpGpAGpPGEAGKPGEQGVpGDLG	COL1A1	Collagen alpha-1(I) chain	P02452	644	668	2.565136e-02	290.613	245.515	201.037	528.508	1.44557	UP
1682	1534.68	20.7536	DGPpGRDGQpGHKGE	COL1A2	Collagen alpha-2(I) chain	P08123	933	947	7.872043e-03	58.7039	62.7784	39.9318	137.758	1.4701	UP
2961	2148.01	25.2872	QGLpGTGGPpGENGKpGEPGpKG	COL3A1	Collagen alpha-1(III) chain	P02461	641	663	8.545334e-03	119.88	81.5596	79.496	186.567	1.508	UP
4815	3696.76	26.9428	ARGNDGATGAAGPpGPTGPAGppGFpGAVGAKGEAGPQGPRG	COL1A1	Collagen alpha-1(I) chain	P02452	321	362	1.512671e-02	454.087	321.43	298.574	728.202	1.52085	UP
316	1025.46	25.5952	ATKTVGSDTF	KNG1	Kininogen-1	P01042	62	71	1.690464e-02	271.498	141.888	176.391	364.434	1.53919	UP
595	1138.47	37.0703	DGEAGAQGPpGPA	COL1A1	Collagen alpha-1(I) chain	P02452	613	625	6.263571e-03	387.697	1515.33	249.714	220.317	1.55256	UP
59	858.393	23.2367	SpGEAGRpG	COL1A1	Collagen alpha-1(I) chain	P02452	522	530	9.627040e-03	386.986	221.775	248.92	286.149	1.55466	UP
1676	1531.69	39.3134	GLpGpPGSNGNPGPpGp	COL3A1	Collagen alpha-1(III) chain	P02461	879	895	3.657262e-03	350.797	285.095	225.168	609.938	1.55794	UP
719	1179.52	27.1101	pGDRGEpGPpGP	COL1A1	Collagen alpha-1(I) chain	P02452	799	810	1.944679e-02	1042.45	721.491	641.57	947.329	1.62484	UP
2817	2055.94	25.438	SGEpGApGSKGDTGAKGEpGPVG	COL1A1	Collagen alpha-1(I) chain	P02452	433	455	3.800673e-02	1605.83	930.254	985.358	820.343	1.62969	UP
38	844.362	25.8993	DDGEAGKPG	COL1A1	Collagen alpha-1(I) chain	P02452	231	239	4.855614e-03	55.0653	35.8027	32.3363	66.5553	1.7029	UP
3993	2887.35	35.7176	GpSGpVGpPGLAGERGEQGPpGPTGFQGLPG	COL5A2	Collagen alpha-2(V) chain	P05997	651	681	1.674224e-02	408.577	217.348	236.219	288.091	1.72965	UP
3754	2663.2	23.5069	NRGERGSEGSPGHPGQPGPpGppGApGP	COL3A1	Collagen alpha-1(III) chain	P02461	1168	1195	7.554988e-03	1033.22	589.487	592.26	955.977	1.74454	UP
3053	2205	27.0821	ADGQPGAKGEpGDAGAKGDAGPPGp	COL1A1	Collagen alpha-1(I) chain	P02452	819	843	1.338511e-02	19076.7	10495.1	10822.5	8008.25	1.76269	UP
1986	1654.78	23.1264	SpGEAGRpGEAGLpGAKG	COL1A1	Collagen alpha-1(I) chain	P02452	522	539	5.696999e-03	279.186	315.667	154.264	470.652	1.80979	UP
2750	2014.9	21.906	EGSpGRDGSpGAKGDRGETGP	COL1A1	Collagen alpha-1(I) chain	P02452	1021	1041	1.637679e-03	4578.5	2070.41	2433.89	1434.45	1.88115	UP
2965	2149.96	27.7553	DGQpGAKGEpGDAGAKGDAGPPGp	COL1A1	Collagen alpha-1(I) chain	P02452	820	843	1.256711e-02	1639.77	964.776	863.938	578.858	1.89801	UP
3072	2210.97	20.1859	NDGppGRDGQpGHKGERGYpG	COL1A2	Collagen alpha-2(I) chain	P08123	932	952	1.998676e-02	193.622	125.836	101.957	135.007	1.89905	UP
3020	2185.98	25.8792	NSGEpGApGSKGDTGAkGEpGPVG	COL1A1	Collagen alpha-1(I) chain	P02452	432	455	1.314515e-02	2750.69	1624.75	1411.18	788.269	1.94921	UP
2742	2009.88	32.2918	VANEESEHNQGASEENGLP	TRPC4AP	Short transient receptor potential channel 4-associated protein	Q8TEL6	341	359	1.743694e-02	248.106	355.027	125.285	316.091	1.98033	UP
2720	1993.88	32.1852	SEGSPGHpGQPGpPGpPGApGP	COL3A1	Collagen alpha-1(III) chain	P02461	1174	1195	1.591365e-02	148.836	150.178	73.2757	144.91	2.03118	UP
3139	2249.04	20.532	GKNGDDGEAGKpGRpGERGPpGP	COL1A1	Collagen alpha-1(I) chain	P02452	227	249	1.277620e-02	1812.07	1150.54	887.402	773.659	2.042	UP
3605	2563.15	21.2101	ApGPAGSRGApGPQGpRGDKGETGERG	COL3A1	Collagen alpha-1(III) chain	P02461	1075	1101	1.512671e-02	575.916	494.038	281.345	593.283	2.04701	UP
4737	3596.7	21.4925	EVGKpGERGLHGEFGLpGpAGpRGERGPPGESGAAGP	COL1A2	Collagen alpha-2(I) chain	P08123	566	602	2.732522e-02	265.35	217.46	129.311	238.5	2.05202	UP
684	1168.54	26.2073	KpGEQGVPGDLG	COL1A1	Collagen alpha-1(I) chain	P02452	657	668	4.821899e-02	71.5552	65.6034	34.6595	68.4374	2.06452	UP
4212	3098.44	30.0554	LTGNpGVQGPEGKLGPLGApGEDGRpGpPGSIG	COL5A2	Collagen alpha-2(V) chain	P05997	574	606	1.274542e-02	1186.58	732.53	572.491	1117.57	2.07266	UP
2895	2100.01	19.4824	PpGKAGEDGHpGKPGRpGERG	COL1A2	Collagen alpha-2(I) chain	P08123	137	157	1.656870e-02	129.338	215.642	61.1711	202.209	2.11436	UP
5181	4251.98	28.7652	ARGNDGATGAAGpPGPTGPAGPPGFpGAVGAKGEAGpQGpRGSEGPQG	COL1A1	Collagen alpha-1(I) chain	P02452	321	368	1.481444e-02	1572.6	1150.17	743.124	749.027	2.1162	UP
2725	1997.91	25.1592	NSGEPGApGSKGDTGAKGEpGP	COL1A1	Collagen alpha-1(I) chain	P02452	432	453	1.314515e-02	113.115	132.086	51.9944	106.658	2.17552	UP
2655	1949.89	21.6574	GDDGEAGKpGRpGERGPPGp	COL1A1	Collagen alpha-1(I) chain	P02452	230	249	9.834010e-03	377.974	209.95	170.149	212.103	2.22143	UP
1526	1466.65	28.5188	GpSGPpGPDGNKGEpG	COL1A2	Collagen alpha-2(I) chain	P08123	610	625	4.847548e-02	118.591	171.625	53.356	103.07	2.22263	UP
4378	3248.53	30.6604	RTGEVGAVGpPGFAGEKGPSGEAGTAGPPGTpGpQG	COL1A2	Collagen alpha-2(I) chain	P08123	830	865	2.971489e-02	2426.67	1819.34	1086.01	1409.37	2.23447	UP
4585	3421.55	25.9941	AGERGHPGAPGpSGSpGLPGVPGSMGDMVNYDEIK	COL16A1	Collagen alpha-1(XVI) chain	Q07092	1404	1438	3.530804e-02	1093.05	1460.77	486.217	1761.76	2.24807	UP
3358	2371.08	22.7883	KGNSGEpGApGSKGDTGAKGEpGpVG	COL1A1	Collagen alpha-1(I) chain	P02452	430	455	4.619361e-02	543.052	496.135	238.585	304.196	2.27614	UP
4129	3023.36	24.5593	IPVKQADSGSSEEKQLYNKYPDAVATW	SPP1	Osteopontin	P10451	17	43	1.563648e-02	423.077	409.971	184.803	460.89	2.28934	UP
3530	2500.16	20.9091	GpPGKNGDDGEAGKPGRpGERGpPGP	COL1A1	Collagen alpha-1(I) chain	P02452	224	249	4.660147e-03	311.317	305.734	135.039	356.137	2.30539	UP
403	1069.47	26.332	GpGSDGKpGPpG	COL3A1	Collagen alpha-1(III) chain	P02461	544	555	2.030096e-02	477.716	348.827	205.587	227.239	2.32366	UP
3631	2578.14	27.3469	VNGApGEAGRDGNpGNDGppGRDGQPG	COL1A2	Collagen alpha-2(I) chain	P08123	917	943	4.086605e-02	296.982	247.318	127.569	182.381	2.32802	UP
396	1068.45	24.7645	GERGETGPpGP	COL2A1	Collagen alpha-1(II) chain	P02458	822	832	2.186199e-02	1488.09	1637.49	633.023	627.628	2.35077	UP
2553	1899.85	24.8347	SGEpGApGSKGDTGAKGEpGP	COL1A1	Collagen alpha-1(I) chain	P02452	433	453	1.459208e-02	163.16	153.399	68.0321	102.388	2.39828	UP
180	944.51	21.2489	TTLASHSTK	MUC1	Mucin-1 subunit alpha	P15941	1003	1011	9.905239e-03	244.924	210.17	101.717	146.47	2.40788	UP
3493	2474.09	19.8024	GRDGNpGNDGPpGRDGQpGHKGER	COL1A2	Collagen alpha-2(I) chain	P08123	925	948	2.502334e-02	599.012	526.178	242.548	252.186	2.46966	UP
1927	1633.76	19.5284	GEDGHpGKPGRpGERG	COL1A2	Collagen alpha-2(I) chain	P08123	142	157	3.355783e-02	484.473	801.972	190.547	331.014	2.54254	UP
450	1086.51	36.6611	pGPPGpPGppGP	COL1A1	Collagen alpha-1(I) chain	P02452	141	152	7.771129e-03	79.2355	123.953	30.4772	93.1362	2.59983	UP
2649	1946.87	31.6915	SVTEQDSKDSTYSLSSTL	IGKC	Ig kappa chain C region	P01834	54	71	1.684459e-02	316.452	240.592	119.849	178.503	2.64041	UP
3765	2674.19	20.0338	EAGRDGNpGNDGPpGRDGQpGHKGER	COL1A2	Collagen alpha-2(I) chain	P08123	923	948	2.971489e-02	237.083	236.278	87.6367	130.009	2.7053	UP
3113	2236.98	27.1389	ADGQpGAkGEpGDAGAKGDAGPpGP	COL1A1	Collagen alpha-1(I) chain	P02452	819	843	1.547594e-02	379.496	303.227	139.776	150.201	2.71503	UP
2275	1771.81	39.9462	GLDGQpGApGLPGpPGpAGP	COL4A5	Collagen alpha-5(IV) chain	P29400	423	442	2.889275e-02	190.061	197.075	66.228	147.627	2.8698	UP
1324	1396.62	28.124	SpGERGETGPpGPAG	COL3A1	Collagen alpha-1(III) chain	P02461	796	810	3.089464e-03	394.904	384.896	133.71	385.207	2.95344	UP
3634	2580.14	22.9806	PGRpGLDGERGRPGPAGPpGPpGPSSN	COL4A6	Collagen alpha-6(IV) chain	F5H851	1236	1262	5.612443e-04	1120.12	582.704	369.982	348.664	3.02749	UP
3339	2355.09	22.7484	KGNSGEpGApGSKGDTGAKGEpGPVG	COL1A1	Collagen alpha-1(I) chain	P02452	430	455	1.882688e-04	3693.11	2113.42	1199.3	1213.29	3.07939	UP
2632	1938.88	21.3856	FSVDETGQMSATAKGRVR	RBP4	Retinol-binding protein 4	P02753	63	80	7.789208e-03	128.538	218.375	41.224	112.898	3.11805	UP
1657	1522.71	22.8953	EpGKAGERGVpGPpGA	COL1A1	Collagen alpha-1(I) chain	P02452	591	606	2.961928e-02	206.677	232.75	66.1013	89.2363	3.12668	UP
555	1125.54	21.8208	PGGWHNGPHAP	SCRIB	Protein scribble homolog	Q14160	642	652	3.512265e-02	114.653	253.482	36.332	66.1625	3.15571	UP
3961	2848.26	20.0943	GRDGNPGNDGPpGRDGQpGHKGERGYpG	COL1A2	Collagen alpha-2(I) chain	P08123	925	952	5.466471e-03	195.592	187.286	61.8342	175.926	3.16317	UP
4026	2923.43	36.9151	TGEVGAVGpPGFAGEKGpSGEAGTAGPpGTpGP	COL1A2	Collagen alpha-2(I) chain	P08123	831	863	3.346086e-03	1202.37	774.185	377.504	492.071	3.18506	UP
4903	3801.77	33.4628	DQGPVGRTGEVGAVGPpGFAGEKGPSGEAGTAGPpGTpGPQG	COL1A2	Collagen alpha-2(I) chain	P08123	824	865	6.263571e-03	3107.06	2265.83	971.119	1381.39	3.19946	UP
3608	2564.15	22.975	QGPGGpPGPKGNSGEpGApGSKGDTGAKG	COL1A1	Collagen alpha-1(I) chain	P02452	421	449	6.959391e-04	7527.13	4990.94	2294.25	2267.46	3.28087	UP
329	1032.5	21.2104	RVAPEEHPV	ACTB	Actin, cytoplasmic 1	P60709	95	103	2.889275e-02	494.982	496.726	149.68	203.402	3.30693	UP
4807	3685.83	22.1963	GRPEAQPPPLSSEHKEPVAGDAVPGPKDGSAPEVRGA	VGF	Neurosecretory protein VGF	O15240	26	62	3.800673e-02	4106.28	4081.72	1188.92	1935.61	3.45379	UP
68	868.409	23.312	ApGERGPpG	COL3A1	Collagen alpha-1(III) chain	P02461	679	687	1.158386e-02	75.497	117.255	21.5904	34.9881	3.49679	UP
3247	2297.01	33.8652	GpAGPpGEAGKPGEQGVPGDLGAPGP	COL1A1	Collagen alpha-1(I) chain	P02452	647	672	9.912480e-04	591.01	333.968	167.36	229.38	3.53138	UP
759	1193.53	39.6354	DGPAGApGTPGPQG	COL1A1	Collagen alpha-1(I) chain	P02452	940	953	1.276944e-02	146.284	122.905	40.0283	76.3225	3.65451	UP
2288	1777.84	21.5165	DGEAGKpGRpGERGPPGp	COL1A1	Collagen alpha-1(I) chain	P02452	232	249	3.332445e-03	114.45	108.096	30.8355	80.9734	3.71164	UP
1824	1594.73	23.0529	ApGGKGDAGApGERGPpG	COL3A1	Collagen alpha-1(III) chain	P02461	670	687	1.934477e-03	97.1945	110.135	24.7959	52.1296	3.91979	UP
3097	2226.97	33.4565	PpGDEGEmAIISQKGTpGEpGP	COL4A4	Collagen alpha-4(IV) chain	J3KNM7	958	979	1.466557e-03	353.193	312.141	88.1068	162.476	4.00869	UP
1758	1567.7	20.1921	GSEADHEGTHSTKRG	FGA	Fibrinogen alpha chain	P02671	608	622	5.872039e-03	112.79	101.926	25.3404	46.3582	4.45099	UP
2250	1761.83	21.6467	DGEAGKpGRPGERGPpGP	COL1A1	Collagen alpha-1(I) chain	P02452	232	249	2.588129e-03	99.0085	106.398	22.036	75.2911	4.49304	UP
2977	2157.03	19.5124	GPpGKAGEDGHpGKPGRpGERG	COL1A2	Collagen alpha-2(I) chain	P08123	136	157	7.771129e-03	370.692	595.635	81.8649	174.47	4.5281	UP
635	1153.52	26.062	ApGEDGRpGPpG	COL2A1	Collagen alpha-1(II) chain	P02458	580	591	2.325050e-03	296.226	298.941	64.5482	109.143	4.58922	UP
3044	2199	22.312	KGNSGEpGApGSKGDTGAKGEpGP	COL1A1	Collagen alpha-1(I) chain	P02452	430	453	4.957374e-03	462.809	589.504	91.3595	202.28	5.0658	UP
3601	2559.18	19.4074	DEAGSEADHEGTHSTKRGHAKSRP	FGA	Fibrinogen alpha chain	P02671	605	628	3.607387e-04	1048.55	1095.4	204.116	643.952	5.13706	UP
2766	2023.91	21.4813	GEPGGkGERGApGEKGEGGpPG	COL3A1	Collagen alpha-1(III) chain	P02461	819	840	1.013522e-04	188.355	118.793	35.072	62.3926	5.37053	UP
3947	2837.36	23.8684	IPVKQADSGSSEEKQLYNKYPDAVAT	SPP1	Osteopontin	P10451	17	42	2.628458e-03	1403.98	1738.03	258.858	616.047	5.42377	UP
2947	2135.96	25.8002	GDAGApGApGGKGDAGApGERGPpG	COL3A1	Collagen alpha-1(III) chain	P02461	663	687	4.855614e-03	225.604	237.109	41.3919	86.8135	5.45045	UP
250	984.455	24.9226	LAADDPEVR	EFNA1	Ephrin-A1	P20827	166	174	5.466471e-03	59.3568	156.694	10.6895	18.0679	5.55284	UP
3333	2349.04	27.3655	GADGQPGAkGEpGDAGAKGDAGPpGPA	COL1A1	Collagen alpha-1(I) chain	P02452	818	844	9.912480e-04	462.437	344.715	83.0989	177.498	5.5649	UP
305	1018.46	24.5356	SpGGKGEmGPA	COL3A1	Collagen alpha-1(III) chain	P02461	391	401	1.626689e-04	90.058	55.3221	15.2406	28.0228	5.90907	UP
3288	2323.04	22.3606	KGNSGEPGApGSKGDTGAKGEPGPVG	COL1A1	Collagen alpha-1(I) chain	P02452	430	455	7.805827e-05	519.152	506.087	85.373	144.087	6.08098	UP
841	1223.55	27.457	GPGGDKGDTGPpGP	COL3A1	Collagen alpha-1(III) chain	P02461	624	637	1.045596e-02	124.433	223.559	20.0608	38.2286	6.20279	UP
3272	2314.01	33.6555	GPAGpPGEKGEPGDDGPSGAEGPPGp	COL2A1	Collagen alpha-1(II) chain	P02458	948	973	2.297259e-03	288.187	330.986	44.6579	82.4994	6.45322	UP
84	883.41	23.2563	PpGENGKpG	COL3A1	Collagen alpha-1(III) chain	P02461	649	657	2.182463e-03	30.9034	44.939	4.3455	9.677	7.11158	UP
3968	2853.33	23.7783	GRpGDAGPQGKVGPSGAPGEDGRpGPpGPQG	COL2A1	Collagen alpha-1(II) chain	P02458	564	594	2.574645e-04	1846.74	2154.17	235.566	550.434	7.8396	UP
2680	1962.9	25.1783	LpGTGGpPGENGKpGEpGPKG	COL3A1	Collagen alpha-1(III) chain	P02461	643	663	1.626689e-04	87.2297	60.5656	8.76782	19.6246	9.94885	UP
4235	3121.41	30.2402	FAGPpGADGQpGAKGEQGEAGQKGDAGApGpQGP	COL2A1	Collagen alpha-1(II) chain	P02458	835	868	2.506342e-04	385.396	379.535	28.9911	62.6855	13.2936	UP
3315	2339.09	22.6635	KGNSGEPGApGSKGDTGAKGEpGPVG	COL1A1	Collagen alpha-1(I) chain	P02452	430	455	1.704137e-03	365.289	509.164	27.063	69.0375	13.4977	UP
1585	1492.67	28.9772	GSpGSPGPDGKTGPpGP	COL1A1	Collagen alpha-1(I) chain	P02452	542	558	2.498863e-04	930.041	773.472	68.2086	319.927	13.6352	UP
3389	2398.13	19.7317	GpAGPpGKAGEDGHpGKpGRPGERG	COL1A2	Collagen alpha-2(I) chain	P08123	133	157	1.727255e-03	190.932	288.763	11.0485	24.0469	17.2813	UP
4454	3303.5	30.8865	GEVGpAGSpGSNGApGQRGEPGPQGHAGAQGPPGpPG	COL3A1	Collagen alpha-1(III) chain	P02461	351	387	8.959784e-05	284.76	194.016	16.1933	48.9233	17.5851	UP
3705	2625.28	19.5092	ARGpAGPpGKAGEDGHpGKpGRPGERG	COL1A2	Collagen alpha-2(I) chain	P08123	131	157	9.714512e-04	981.675	1562.13	39.5263	122.844	24.836	UP
3030	2191.97	33.0714	ANGSLQDRLQGQGGSDPLPWP	IRAK2	Interleukin-1 receptor-associated kinase-like 2	O43187	290	310	1.277795e-04	35.0713	28.7136	0.811727	3.80734	43.2057	UP
2690	1968.9	25.9641	ASTRESGVPDRFSGSGSGTD	IGKV4-1	Immunoglobulin kappa variable 4-1	P01625	77	96	1.882688e-04	77.2229	68.8582	1.36018	4.82903	56.7739	UP
3440	2436.13	22.9016	LSSHIANVERVPFDAATLHTSTA	GSN	Gelsolin	Q5T0H9	141	163	1.662365e-05	663.533	1690.07	6.28945	19.7987	105.499	UP
1460	1441.68	39.1502	pGPPGEPGPAGQDGPP	COL5A1	Collagen alpha-1(V) chain	P20908	1347	1362	1.662365e-05	1482.68	1269.99	4.12755	19.3599	359.215	UP
1502	1457.67	39.3765	AVLADIAPSTDDLAS	MFAP5	Microfibrillar-associated protein 5	Q13361	60	74	4.321332e-05	308.37	320.008	0	0	308.37	UP
			Legend:
			BH: Benjamin Hoechberg
			SD: standard deviation
