# Supplementary material for: Urinary proteome signature of Renal Cysts and Diabetes syndrome in children
Source: Sci Rep. 2019 Feb 18;9:2225. doi: 10.1038/s41598-019-38713-5 (PMC6379363; doi:10.1038/s41598-019-38713-5)
Supplement: Supplementary file 3 — Proteomic raw CE-MS data [file 41598_2019_38713_MOESM3_ESM.xlsx]

## Sheet: Discovery_Set_raw-peptidomics
Groups	Healthy Controls	Healthy Controls	Healthy Controls	Healthy Controls	Healthy Controls	Healthy Controls	Healthy Controls	Healthy Controls	Healthy Controls	Healthy Controls	Healthy Controls	Healthy Controls	Healthy Controls	Healthy Controls	Healthy Controls	Healthy Controls	Healthy Controls	Healthy Controls	Healthy Controls	Healthy Controls	Healthy Controls	Healthy Controls	RCAD patients	RCAD patients	RCAD patients	RCAD patients	RCAD patients	RCAD patients	RCAD patients	RCAD patients	RCAD patients	RCAD patients	RCAD patients	RCAD patients	RCAD patients	RCAD patients	RCAD patients	RCAD patients	RCAD patients	RCAD patients	RCAD patients	RCAD patients	RCAD patients	RCAD patients
PeptideID PatientID	78515	77929	77859	78233	78041	77954	77707	23036	22963	23519	23168	23164	23161	23110	23097	23095	23081	23079	23075	23065	23054	18868	179085	179074	179069	179059	179045	179044	179040	179039	179026	179024	179022	179021	179019	179017	179015	179013	179012	179011	179009	179004	182599	182601
1	0	0	0	0	0	0	0	0	0	0	0	0	0	0	0	0	0	0	0	0	0	0	0	0	0	0	12.8279	5.122	18.5913	0	11.2944	0	0	0	0	0	0	0	0	0	0	0	0	0
2	0	0	0	13.61	7.558	0	15.4369	97.9862	0	11.7423	0	0	0	0	0	0	0	0	0	0	0	0	0	0	35.7452	30.9252	0	0	0	16.8006	0	8.3948	11.5875	16.6207	0	7.2804	19.082	0	13.1568	3.2047	5.1301	17.0818	301.204	0
3	0	0	0	0	0	0	0	0	0	0	0	0	0	0	0	0	0	0	0	0	0	0	0	0	0	0	0	0	0	0	0	0	0	0	0	0	0	0	0	0	0	0	0	61.4827
4	0	0	0	0	0	0	0	0	0	0	0	0	0	0	0	0	0	0	0	0	0	0	0	0	3.9749	0	2.4543	2.3749	4.4299	0	0	0	0	0	2.1861	8.6212	0	0	0	1.6233	5.4943	0	0	0
5	0	0	0	0	0	0	0	0	0	0	0	0	0	0	0	0	0	0	0	0	0	0	0	0	0	0	0	0	0	0	0	0	0	0	0	0	0	0	0	0	0	9.0939	0	26.6979
6	0	0	16.2646	0	0	0	0	148.946	0	0	0	0	0	0	0	0	0	0	0	0	0	0	0	0	0	0	0	0	0	0	0	0	0	0	0	0	0	0	0	9.6572	0	0	1144.49	0
7	0	0	0	0	0	0	0	0	0	0	0	0	0	0	0	0	0	0	0	0	0	0	0	0	0	0	0	0	0	0	0	0	0	0	0	0	0	0	0	0	0	0	0	0
8	0	0	0	0	0	0	0	0	0	0	0	0	0	0	0	0	0	0	0	0	0	0	0	0	0	0	0	0	0	0	0	0	0	0	0	0	0	0	0	0	0	0	0	0
9	44.8817	0	18.1503	0	18.2158	0	16.7986	174.473	0	2.9374	0	0	0	0	0	0	0	0	0	0	0	12.0229	0	0	0	0	8.2458	0	0	6.9569	0	0	0	0	0	3.1281	0	0	0	0	0	1.7199	68.1537	0
10	0	0	0	0	0	0	0	0	0	0	0	0	0	0	0	0	0	0	0	0	0	0	154.449	0	0	0	0	0	0	0	245.05	0	0	0	0	0	0	0	0	0	0	0	280.341	726.602
11	0	0	0	0	0	0	0	12.9483	0	0	0	0	0	0	0	0	0	0	0	0	0	0	0	0	0	0	0	0	0	0	0	0	0	0	0	0	0	0	0	0	0	0	0	0
12	149.193	0	6.846	0	131.467	27.718	0	116.267	98.4925	91.5113	0	0	24.9869	6.1217	19.4239	4.764	1.3583	0	3.5581	2.585	0	7.3241	0	0	0	0	0	2.0028	0	7.4559	0	0	7.948	15.7957	4.0511	2.484	0	0	0	13.5429	3.2922	1.7002	0	0
13	0	0	0	0	0	0	0	203.058	0	0	0	0	0	0	0	0	0	0	0	0	0	0	27.3264	0	0	0	0	0	0	0	0	0	0	0	0	0	31.9461	0	0	0	0	0	0	0
14	0	0	0	0	13.3327	0	37.0123	39.8893	0	0	0	0	0	0	0	0	0	0	0	0	0	0	0	0	0	1.6928	12.2828	0	0	7.7404	0	11.2749	0	13.1196	5.0951	0	3.8111	0	0	0	0	2.6278	0	349.923
15	0	0	0	0	0	0	0	0	0	0	0	0	0	0	0	0	0	0	0	0	0	0	0	0	0	0	0	0	0	0	0	0	0	0	0	0	0	0	0	0	0	0	0	0
16	0	0	0	0	0	0	0	0	0	0	0	0	0	0	0	0	0	0	0	0	0	0	0	0	0	0	0	0	0	0	0	0	0	0	0	0	0	0	0	0	0	0	0	0
17	11.6062	0	0	0	22.9711	0	4.3516	0	0	0	0	0	0	0	0	0	0	0	0	0	0	0	0	0	0	0	0	0	0	0	0	0	0	0	0	0	0	0	0	0	0	0	0	0
18	30.3395	0	27.1678	6.0688	8.4371	55.2769	0	30.6202	0	0	0	0	0	0	0	0	0	0	0	0	0	0	0	0	0	0	0	0	0	3.8973	0	0	1.3645	75.6998	0	0	0	0	0	4.3149	0	0	1539.24	188.006
19	0	0	0	0	185.52	178.261	20.6819	247.727	0	130.872	22.6241	0	17.9641	0	53.1205	3.4845	6.6985	5.777	10.6406	0	0	0	0	0	0	0	0	0	0	0	0	0	0	0	0	0	0	0	0	0	0	10.2737	0	195.219
20	0	0	0	0	0	0	9.6077	25.735	0	0	0	0	0	0	0	0	0	0	0	0	0	0	0	0	1.9019	0	1.3386	2.8099	8.4991	6.7266	0	0	0	0	0	3.2139	0	0	0	0	3.2922	8.0027	36.788	34.3781
21	0	0	0	0	0	0	0	60.7317	0	0	0	0	0	0	0	0	0	0	0	0	0	0	0	0	0	0	0	0	0	0	0	0	0	0	0	0	0	0	0	0	0	0	0	0
22	0	0	0	0	0	0	21.0175	0	0	0	0	0	0	0	0	0	0	3.4142	2.2604	0	0	0	0	0	0	0	0	0	0	0	0	0	0	0	0	0	0	0	0	2.9644	24.0063	28.0051	134.128	32.6794
23	0	0	0	0	0	0	0	0	0	0	0	0	0	0	0	0	0	0	0	0	0	0	0	0	1.5855	0	0	0	0	0	0	0	0	0	0	0	0	0	0	0	0	0	0	354.031
24	9.5839	0	29.8613	0	11.3855	0	17.0485	82.7412	0	12.7815	0	0	0	0	0	0	0	0	0	0	0	0	0	0	44.6922	105.578	47.5782	18.1595	14.1089	32.0138	0	47.7748	15.2187	33.9688	28.3315	21.7197	7.6122	18.603	26.0458	4.3499	37.3804	21.0961	1103.7	259.238
25	0	0	0	0	0	0	0	0	0	0	0	0	0	0	0	0	0	0	0	0	0	0	0	0	0	0	0	0	0	0	0	0	0	0	0	0	0	0	0	0	0	0	0	0
26	10.4046	0	12.4733	0	6.8677	0	34.4782	0	0	0	0	0	0	0	0	0	0	0	0	0	0	7.2885	0	0	0	0	7.1017	0	0	0	0	0	4.3932	0	4.9575	2.5981	0	0	0	0	3.0957	0	22.1242	0
27	0	0	0	0	0	0	0	0	0	0	0	0	0	0	0	0	0	0	0	0	0	0	0	0	0	0	0	0	0	0	0	0	0	0	0	0	0	0	0	0	0	0	134.382	0
28	0	0	0	0	0	0	0	0	0	0	0	0	0	0	0	0	0	0	0	0	0	0	0	0	0	0	0	0	0	0	0	0	0	0	0	0	0	0	0	0	0	0	0	0
29	0	0	0	29.6835	17.6227	0	0	0	252.914	0	0	0	0	0	0	0	0	0	0	0	0	0	0	0	0	0	0	0	0	0	0	0	0	0	0	0	0	0	0	0	0	0	0	0
30	0	0	0	0	0	0	0	0	0	0	0	0	0	0	0	0	0	0	0	0	0	0	0	0	0	0	0	0	0	0	0	0	0	0	0	0	0	0	0	0	0	0	0	0
31	0	0	0	0	0	5.5985	0	74.7214	0	0	5.9192	0	0	3.186	0	8.3167	11.9357	13.9265	0	4.9163	0	0	0	0	0	9.1476	0	0	0	0	0	0	6.2338	0	0	0	0	0	0	0	0	0	118.116	0
32	0	0	0	0	0	0	3.7025	0	0	0	0	0	0	0	0	0	0	1.9275	0	0	5.0027	0	0	0	0	0	0	9.1866	0	15.9222	0	26.5334	0	13.3042	8.2311	19.075	0	0	0	15.5067	0	0	0	0
33	21.8749	0	5.9572	0	21.1878	0	31.0782	145.481	229.763	0	0	8.8885	0	0	0	0	0	0	0	0	0	0	3.865	15.2381	10.0006	8.0811	38.4083	23.0086	10.6047	27.7451	0	47.7221	42.5843	62.0753	12.5451	14.037	16.2529	4.8207	41.8282	18.2449	32.1398	10.1199	199.288	0
34	90.5805	121.134	58.8779	0	94.2731	79.5082	78.1456	179.479	198.937	73.4355	23.3418	0	9.2587	17.9933	8.4237	0	37.2141	8.7477	9.8142	10.9611	7.2772	0	31.539	38.2612	36.6175	35.9188	40.8754	27.3976	87.1152	50.6694	56.3161	31.336	15.3825	96.1093	19.6006	28.8983	33.6031	24.2499	71.8341	22.505	23.9153	127.735	0	779.325
35	0	0	0	0	0	0	9.4157	81.7671	0	0	0	0	0	0	0	0	0	0	0	0	0	0	0	0	0	2.3115	0	0	0	0	0	0	0	0	0	0	0	0	0	0	0	0	0	0
36	174.265	0	0	0	149.163	62.1088	2.2027	112.154	170.891	45.9566	0	0	17.6344	4.4262	15.9351	0	0	0	0	2.2903	0	49.4206	0	0	0	0	0	0	0	4.7948	0	0	4.0254	10.4002	2.5122	0	0	0	0	13.4309	0	0	392.995	0
37	0	0	0	0	0	0	0	0	0	0	0	0	0	0	0	0	0	0	0	0	0	0	0	0	0	0	0	0	0	0	0	0	0	0	0	0	0	0	0	0	0	0	0	186.628
38	118.125	73.7308	0	0	27.9	57.2718	29.9664	279.126	117.049	0	8.2288	0	0	0	0	0	0	0	0	0	0	0	29.5895	37.4685	15.4516	14.4014	74.351	78.3633	29.798	67.6902	29.1176	83.8518	37.7692	28.6222	44.4167	90.8571	31.9744	11.6759	65.2372	74.848	16.0341	92.1188	114.421	143.38
39	0	13.1846	0	0	0	0	0	8.2966	0	0	0	0	0	0	0	0	0	0	0	0	0	0	37.2306	0	0	0	3.888	0	10.3179	6.4771	0	7.4177	1.6893	0	10.7272	7.6202	8.9519	0	7.3427	4.1283	8.4092	10.7892	0	97.5125
40	0	0	0	0	0	0	0	0	0	0	0	0	0	0	0	0	0	0	0	0	0	0	0	0	1.8917	0	0	0	0	0	0	0	0	0	0	0	0	0	0	0	0	0	0	167.597
41	0	0	0	0	0	0	0	0	0	0	0	0	0	0	0	0	0	0	0	0	0	0	0	0	22.3085	0	0	0	0	0	0	0	0	0	0	0	0	0	0	0	0	0	0	0
42	0	0	0	0	0	0	0	0	0	0	0	0	0	0	0	0	0	0	0	0	0	0	0	0	0	0	0	0	0	0	0	0	18.5084	0	0	0	0	0	0	0	0	0	0	0
43	116.339	0	8.1813	0	22.985	33.8183	0	69.1046	0	18.6901	0	0	10.4275	0	11.2723	0	0	0	0	1.0214	0	0	0	0	0	0	0	0	0	0	0	0	9.4041	0	4.2656	0	0	0	0	11.9137	0	0	0	0
44	0	0	0	0	0	0	0	0	0	0	0	0	0	0	0	0	0	0	0	0	0	0	0	167.978	0	0	0	0	0	0	0	0	0	0	0	0	0	0	0	0	0	0	0	0
45	0	0	0	0	0	0	0	0	0	0	0	0	0	0	0	0	0	0	0	0	0	0	0	0	0	0	0	0	0	0	0	0	0	0	0	0	0	0	0	0	0	0	0	0
46	0	0	0	0	0	0	0	0	0	0	0	0	0	0	0	0	0	0	0	0	0	0	0	0	0	0	0	0	0	0	0	0	0	0	0	0	3.7465	0	0	0	0	0	0	0
47	0	0	0	0	0	0	0	0	0	0	0	0	0	0	0	0	0	0	0	0	0	0	0	0	0	0	0	0	0	0	0	0	0	0	0	0	0	0	0	0	0	0	0	0
48	0	0	0	0	4.1012	0	14.3915	42.5257	0	0	0	0	0	0	0	0	3.9468	0	0	0	0	0	0	0	0	0	7.316	0	0	0	0	0	0	0	0	0	0	0	0	0	2.7966	2.223	0	0
49	307.992	0	0	137.239	0	290.348	0	214.072	444.499	282.053	5.471	26.6284	24.2236	23.7643	22.3597	15.436	13.8502	13.9541	0	6.896	0	0	0	0	0	0	0	7.1021	0	20.3062	0	0	189.597	76.7799	0	28.4027	0	0	3.6264	248.984	0	15.3607	6510.25	0
50	0	0	0	0	0	0	0	0	0	0	0	0	0	0	0	0	0	0	0	0	0	0	0	0	69.8946	77.4287	0	0	0	0	0	0	2.5388	0	0	0	0	0	0	0	0	0	125.234	0
51	0	0	0	0	0	0	0	0	0	0	0	0	0	0	0	0	0	0	0	0	0	0	0	0	0	0	0	0	40.4723	0	0	0	0	0	5.9656	0	0	0	0	0	9.7139	0	0	0
52	0	0	25.7116	0	21.2892	0	6.325	29.7045	0	0	0	0	0	0	0	0	0	0	0	0	0	0	0	0	0	0	16.6746	14.5789	8.5091	0	0	10.5808	0	16.6967	11.0484	15.4096	7.7253	0	6.0948	13.6199	5.2159	6.615	0	0
53	0	0	0	0	0	0	0	0	0	0	0	0	0	0	0	0	0	0	0	0	0	0	0	0	0	0	0	0	0	0	0	0	0	0	0	0	38.6833	0	0	0	0	0	0	1081.73
54	0	0	0	0	0	0	0	0	0	0	0	0	0	0	0	0	0	0	0	0	0	0	0	0	0	0	0	0	0	0	0	0	0	0	0	0	0	0	0	0	0	0	0	0
55	0	0	0	0	0	0	0	0	0	0	0	0	0	0	0	0	0	0	0	0	0	0	0	0	0	0	0	0	0	0	0	0	0	0	0	0	0	0	0	0	0	0	0	0
56	0	0	0	0	0	0	11.2662	0	0	0	0	0	0	0	0	0	0	0	0	0	0	0	0	0	0	6.7469	30.5387	7.2693	10.4429	18.2819	0	18.0407	5.3052	0	9.1338	7.5086	0	0	7.5031	5.4402	13.7253	7.0357	76.5386	0
57	0	0	0	0	0	0	0	0	0	0	0	0	0	0	0	0	0	0	0	0	0	0	0	0	0	0	0	0	0	0	0	0	0	0	0	0	0	0	0	0	0	0	0	0
58	0	0	0	0	9.8287	0	0	0	0	0	0	0	0	0	0	0	0	0	0	0	0	0	0	16.5458	27.7594	0	0	0	3.1123	0	0	0	0	0	0	1.4806	0	0	0	0	0	6.1881	0	84.9714
59	276.989	445.442	164.56	6.8399	228.326	510.577	300.996	265.671	1360.39	460.494	284.706	155.453	76.954	151.659	163.613	27.5565	155.326	135.374	28.7324	123.069	153.512	0	420.665	230.509	82.7002	367.381	319.777	272.303	513.565	491.439	431.037	348.318	348.291	887.543	202.395	304.418	178.307	266.583	636.445	279.812	174.465	475.256	1001.3	281.192
60	0	0	0	0	107.222	0	0	0	0	0	0	0	0	0	0	0	0	0	0	0	0	158.152	0	0	23.1517	1.3857	4.4458	0	9.4745	0	0	0	0	0	0	8.669	0	0	0	0	0	0	0	0
61	0	0	0	26.1215	0	0	0	0	0	0	0	0	0	0	0	0	0	0	0	0	0	0	0	0	158.479	7.1402	0	0	0	0	0	0	0	0	0	0	0	0	0	0	0	0	128.245	0
62	406.353	1691.5	256.057	26.8463	405.169	505.73	273.231	1061.39	325.391	74.2605	111.524	238.268	25.3235	28.5398	23.5896	38.0098	43.3144	81.9062	62.42	53.1867	43.7617	0	193.963	231.071	97.0417	101.276	302.227	274.123	136.295	418.011	167.627	253.143	283.34	291.4	149.872	277.039	209.11	97.9425	257.585	153.276	132.239	421.097	615.933	1280.17
63	0	0	0	0	0	0	0	17.8918	0	0	0	0	0	0	0	0	0	0	0	0	0	0	0	0	0	0	0	0	0	0	0	0	0	0	0	0	0	0	0	0	0	0	0	0
64	0	0	0	0	0	0	2.2787	0	0	0	0	0	0	0	0	0	0	0	0	0	0	8.4217	0	0	0	0	0	3.4046	0	0	0	0	0	12.034	0	0	0	0	0	2.7942	4.7099	2.9255	0	0
65	0	0	18.8713	0	5.3317	0	0	0	0	0	0	0	0	0	0	0	0	0	0	0	0	0	0	0	0	0	0	0	0	0	0	0	0	0	0	0	7.109	0	0	0	0	0	0	0
66	0	0	0	0	38.8314	48.5782	77.2106	107.942	0	0	0	0	0	0	0	0	0	0	0	0	0	7.3626	0	0	19.8968	42.7398	71.1132	54.7009	80.6081	60.7739	0	71.8858	59.9657	0	48.681	65.4855	52.7659	0	120.134	10.1201	72.2101	62.5771	52.2093	0
67	0	0	14.3092	0	26.882	0	0	0	0	0	0	0	0	0	0	0	0	0	0	0	0	0	0	0	0	0	1.411	1.7538	0	9.2262	0	0	0	0	9.7389	10.0797	0	0	5.0122	0	1.8197	3.1962	0	0
68	57.8075	0	39.2557	0	104.843	0	51.5861	121.019	0	21.9328	27.591	0	4.0732	3.6626	0	0	38.5655	4.6523	0	0	0	0	0	51.1685	27.3011	45.8984	30.0064	17.1273	38.3284	70.5759	131.937	41.7091	36.6337	110.624	28.0239	38.2739	44.8628	28.1502	0	24.2216	41.0472	69.1921	239.01	546.843
69	0	0	0	0	0	0	0	0	0	0	0	0	0	0	0	0	0	0	0	0	0	0	0	0	0	0	13.2239	11.0121	15.452	0	0	0	0	0	0	0	0	0	22.4627	12.9481	0	0	0	0
70	0	0	0	0	0	0	5.8486	0	0	0	0	0	0	0	0	0	0	0	0	0	0	0	0	0	0	0	0	0	0	0	0	0	0	0	0	0	22.879	0	0	0	0	0	0	0
71	0	0	0	0	0	0	0	8.0063	0	0	0	0	0	0	0	0	0	0	0	0	0	0	0	0	19.7155	16.0715	0	0	0	0	0	0	0	0	0	0	0	0	0	0	4.0492	3.9773	0	0
72	0	0	0	0	0	0	0	0	0	0	0	0	0	0	0	0	0	0	0	0	0	0	0	0	0	0	0	0	0	0	0	0	0	0	0	0	0	0	0	0	0	0	0	0
73	0	0	0	0	0	0	32.2133	0	0	0	0	0	0	0	0	0	0	0	0	0	0	0	0	0	0	0	3.2875	0	0	0	0	0	0	0	0	0	0	0	0	0	3.6356	0	0	0
74	0	0	0	0	0	0	0	0	0	0	0	0	0	0	0	0	0	0	0	0	0	0	0	0	0	0	0	0	0	0	0	0	10.8907	0	1.7831	0	0	0	14.3694	0	0	0	0	0
75	0	0	0	0	10.1995	0	0	0	0	0	0	0	0	0	0	0	0	0	0	0	0	0	0	0	0	0	0	0	0	0	0	0	0	0	0	0	0	0	0	0	0	0	0	0
76	0	0	0	0	0	0	0	0	0	0	0	0	0	0	0	0	0	0	0	0	0	0	0	0	0	0	0	0	0	0	0	0	0	0	0	0	0	0	0	0	0	0	0	67.1183
77	191.557	0	106.561	40.2249	206.415	404.695	43.1606	238.841	517.074	39.0516	0	0	34.5461	0	16.7114	0	2.0289	0	0	0	0	110.766	16.473	0	135.139	27.0903	76.2233	51.2523	100.642	88.0911	47.3438	46.4018	0	141.379	69.4275	64.8427	53.1863	17.3625	26.4676	6.3289	76.1618	0	850.804	0
78	0	0	0	0	0	0	0	0	0	0	0	0	0	0	0	0	0	0	0	0	0	0	0	0	2.6802	0	0	0	0	0	0	0	0	0	6.5435	3.0827	0	0	0	0	9.749	0	0	0
79	0	90.5937	25.6007	0	47.3185	38.9749	64.2554	56.6979	0	5.8068	0	0	0	0	0	0	0	0	0	7.0804	0	106.824	0	0	0	2.8379	10.4545	2.5283	11.0378	15.1466	0	8.2262	0	22.4613	0	5.7372	10.3907	0	0	0	2.5078	0	0	0
80	523.822	77.4676	84.5084	0	0	0	0	0	345.781	123.438	112.073	0	59.9011	0	52.496	0	0	0	0	0	0	0	0	0	0	0	0	0	0	0	0	0	0	0	0	0	0	0	0	0	0	0	0	0
81	0	0	0	0	0	0	0	0	0	0	0	0	0	0	0	0	0	0	0	0	0	0	0	31.96	28.5633	12.9658	0	0	5.0603	10.1734	102.581	22.8975	19.6661	92.2011	8.928	0	9.8997	42.2327	0	6.0921	8.9607	3.3979	0	300.97
82	0	0	0	0	0	0	0	549.757	0	0	10.2229	0	6.8896	0	0	18.0869	0	0	0	0	0	197.578	29.9497	0	0	0	0	0	0	0	0	0	0	0	0	0	174.12	0	0	0	0	0	0	0
83	0	0	0	6.1514	35.4788	0	0	11.5224	0	0	0	0	4.307	8.5766	0	1.8596	3.7916	0	0	0	0	0	0	0	0	0	0	0	0	19.6095	0	0	22.1243	0	0	0	0	0	0	6.9983	0	0	0	0
84	0	0	0	0	0	0	35.3676	16.5348	0	0	10.935	0	0	6.3466	0	0	26.4157	0	0	0	0	0	5.9713	39.5553	7.0023	26.042	12.5567	0	6.8308	29.4092	61.1683	10.6245	0	75.8572	13.6102	0	36.0664	53.6481	53.2592	0	11.3424	31.8139	0	205.118
85	0	293.674	257.888	6.8741	200.089	0	16.0597	0	0	0	12.9891	0	6.5485	0	0	0	0	8.8679	8.4879	0	0	0	0	0	0	0	0	0	0	0	0	5.7857	0	0	0	0	0	0	0	0	0	0	0	0
86	0	0	59.141	0	20.0865	45.0345	19.8326	71.5165	0	0	0	0	0	0	0	0	8.2551	0	0	0	0	3.9453	118.053	271.521	11.0046	41.2361	0	16.5288	18.1937	80.4772	234.596	41.7061	0	116.047	13.8719	14.4246	53.067	79.5181	0	17.2117	19.7243	26.3849	356.037	3798.05
87	0	0	0	0	0	0	0	0	0	0	0	0	0	0	0	0	0	0	0	0	0	0	0	0	0	13.7736	4.1435	0	0	0	0	0	0	18.64	0	0	0	0	0	0	0	0	0	0
88	0	0	0	0	28.3208	0	18.2431	39.7247	0	0	0	0	0	0	0	0	0	0	0	0	0	0	0	0	0	8.9752	7.0889	0	3.5311	5.1324	0	0	0	0	0	4.5498	0	0	6.6915	0	0	0	0	0
89	160.464	0	30.1102	31.9248	47.3032	0	71.9974	48.2667	0	0	0	0	0	0	0	0	0	0	0	0	0	0	23.1944	0	62.2338	71.8754	137.159	27.4341	36.7169	97.2665	37.3837	145.631	62.8639	0	77.7032	54.211	0	35.308	87.5299	34.7523	85.1082	21.705	302.143	52.8647
90	0	0	0	0	227.291	0	5.8527	317.339	507.978	0	5.5799	0	17.299	0	0	0	0	0	0	0	0	175.76	35.9337	0	170.971	112.121	136.084	108.659	174.648	0	41.4172	127.9	12.3663	60.0127	28.1765	114.866	72.0136	21.0072	0	0	133.689	101.958	181.48	0
91	0	0	0	0	0	0	0	0	0	0	0	0	0	0	0	0	0	0	0	0	0	0	0	0	0	0	11.0464	0	15.9575	0	0	0	0	71.6993	0	3.7463	0	0	0	0	0	0	0	0
92	586.543	147.277	87.6584	461.347	333.615	660.07	0	199.273	1425.93	0	10.6851	32.5871	39.9868	0	0	0	0	0	0	0	0	0	146.964	388.913	121.317	67.1238	132.716	95.395	99.6069	188.591	363.521	75.8845	181.76	112.996	81.1938	35.8131	68.443	157.838	242.621	141.857	47.7954	18.3182	0	0
93	0	0	18.3664	0	0	0	0	0	0	0	0	0	0	0	0	0	0	0	0	0	0	0	0	0	0	0	0	0	2.6338	3.9887	0	0	2.8303	0	0	3.1538	7.7759	0	0	5.9825	0	0	0	0
94	28.3083	90.91	14.5566	0	21.5781	0	13.683	22.5152	0	0	0	0	0	0	0	0	0	0	0	0	0	0	0	0	0	0	4.4813	0	13.7497	0	0	0	0	0	0	10.9838	0	0	0	0	0	12.5878	0	0
95	0	0	8.2852	6.3252	0	0	0	22.4149	0	0	0	0	0	0	0	0	0	0	0	0	0	0	0	0	1.8985	8.6318	11.8981	7.8828	9.5313	8.1468	0	8.7682	6.3865	0	0	13.393	10.1058	0	11.0814	0	15.9496	9.0299	0	0
96	0	0	0	0	0	0	0	0	0	0	0	0	0	0	0	0	0	0	0	0	0	0	0	0	0	0	0	0	0	0	0	0	0	0	0	1.8339	0	0	0	0	0	0	0	0
97	0	0	28.0168	0	15.1659	0	15.7338	0	0	24.7987	18.2897	0	0	10.5974	11.309	5.4882	43.2351	0	0	0	0	0	0	0	0	0	0	0	0	0	0	0	0	0	0	0	0	0	0	0	0	0	0	123.159
98	84.9214	0	0	0	33.5122	0	37.3617	100.388	0	0	0	0	0	0	0	0	0	0	0	19.6051	0	0	0	0	3.3729	6.6198	0	0	13.9499	41.2231	0	20.2042	11.3849	22.1519	10.6503	8.1182	0	0	0	16.4245	0	0	0	0
99	0	44.1989	0	0	0	0	30.8323	0	0	0	0	0	0	0	0	0	0	0	0	0	0	0	0	0	4.8181	3.5005	0	11.7048	0	16.6471	0	10.5447	0	0	7.5888	0	0	47.5943	39.5619	0	43.9999	0	0	42.6309
100	2548.97	0	697.621	9.838	605.866	726.615	0	0	410.235	466.813	147.313	0	184.032	29.2143	165.033	25.5751	15.9528	0	26.5949	0	10.6588	0	0	0	0	0	23.007	45.0655	0	0	33.0861	0	0	238.276	0	0	0	0	0	145.718	0	0	1101.21	0
101	10.6138	0	7.2044	0	0	0	0	0	0	0	6.7654	0	0	0	0	0	0	0	0	0	0	0	14.2353	0	2.244	14.8582	0	0	0	21.8721	19.8638	0	1.9433	0	0	0	34.4539	10.7281	0	15.4531	0	12.3934	0	77.4296
102	0	0	0	0	0	0	0	0	0	0	0	0	0	0	0	0	0	0	0	0	0	0	0	0	0	0	0	0	0	0	0	0	0	0	0	0	8.9277	0	0	0	0	0	0	952.898
103	2555.21	546.621	1701.6	331.037	491.491	1452.22	10.0606	189.891	0	26.8897	7.2821	0	217.34	0	0	0	0	0	0	0	0	0	0	27.8337	0	3.5081	0	6.4848	5.2335	258.258	0	33.7403	134.942	875.617	45.6468	10.9605	0	0	0	377.741	0	0	5099.58	2193.26
104	0	0	0	0	0	0	0	0	0	8.6781	0	0	0	0	0	0	0	0	0	0	0	0	0	0	0	2.2162	6.5282	0	0	0	0	3.9279	0	0	0	6.5186	0	0	0	0	3.1608	0	0	0
105	0	0	0	0	0	0	0	0	0	0	0	0	0	0	0	0	0	0	0	0	0	0	0	0	8.362	0	0	0	0	0	0	6.3172	0	0	0	0	5.646	0	0	0	0	0	0	275.526
106	0	0	0	0	0	0	0	0	0	10.3227	0	0	0	0	0	0	2.2929	0	0	0	0	0	0	0	0	0	0	0	0	0	0	0	0	0	0	0	0	0	0	0	0	0	0	0
107	1286.55	468.59	352.784	1146.97	1455.81	527.58	903.745	2369.42	3627.18	859.823	1221.52	459.777	194.346	77.0908	202.173	165.064	69.6951	194.452	29.0034	529.845	76.9682	0	160.081	228.043	812.384	865.878	632.352	442.962	639.661	660.518	331.74	658.058	553.762	655.971	269.577	447.843	435.147	173.833	777.592	420.852	400.45	471.045	4728.54	14595.2
108	0	0	0	0	0	0	0	19.3836	0	0	0	0	0	0	0	0	0	0	0	0	0	0	0	0	0	0	0	0	0	0	0	0	0	0	0	0	34.8115	0	0	0	0	0	0	0
109	13.3013	122.507	23.2841	95.7899	77.4406	38.0353	97.0253	198.321	520.887	28.6789	0	42.1042	0	0	5.4792	9.6335	11.2061	8.8279	0	21.9049	0	0	0	0	118.678	85.5809	0	34.1049	67.4037	43.5454	0	0	29.5893	44.3201	26.252	0	34.2417	5.9868	10.4783	27.9522	0	0	55.2229	0
110	105.779	0	148.258	0	72.4464	80.8273	0	20.7631	0	46.3333	0	0	61.4539	0	0	0	0	0	0	0	0	0	0	0	0	0	0	0	0	0	0	0	6.6696	85.3671	0	0	0	0	0	18.2298	0	0	899.48	0
111	0	0	0	0	18.6824	0	36.7734	0	0	0	0	0	0	0	0	0	0	0	0	0	0	0	0	0	2.6716	0	8.7752	0	7.3263	6.1519	0	9.4984	0	5.2109	0	2.8962	2.6532	0	9.9506	5.2245	5.4006	0	0	0
112	0	0	12.3481	0	68.4382	24.729	18.8922	43.6194	0	0	0	0	4.7214	0	0	0	0	0	0	0	0	20.0767	0	0	30.8433	22.9318	0	19.3086	43.1572	0	0	17.16	17.5257	0	38.3444	27.7293	2.6957	0	4.9529	18.7452	25.8872	0	0	0
113	32.5155	0	0	0	5.9039	0	16.8082	0	0	0	0	0	0	0	0	0	0	0	0	0	0	0	0	0	0	5.7712	0	0	0	26.5687	0	0	0	7.7893	0	0	0	0	13.5995	3.4799	0	0	0	0
114	0	0	0	0	0	0	0	0	0	0	0	0	0	0	0	0	0	0	0	0	0	0	0	0	0	0	0	0	0	0	0	0	0	0	0	0	15.0587	0	0	0	0	0	0	0
115	0	0	43.3755	0	40.3424	0	45.7334	51.3534	0	0	40.2841	0	0	0	7.4468	0	2.6916	0	14.5169	12.2426	0	0	0	0	0	3.0406	30.3868	17.2957	3.4019	12.8333	0	22.2998	0	0	0	19.3522	0	0	6.9898	9.5417	17.4805	29.9759	162.859	0
116	0	0	0	0	0	0	0	0	97.5591	0	0	0	0	0	0	6.9428	0	10.6808	0	0	89.6695	0	0	0	0	0	0	0	0	0	0	0	0	0	0	0	0	0	0	0	0	0	0	0
117	0	0	0	0	0	0	0	0	0	5.2497	0	0	0	0	0	0	0	0	0	0	0	0	0	0	0	0	0	0	0	0	0	0	0	0	0	0	0	0	0	0	0	0	0	0
118	0	0	0	0	0	0	0	33.873	0	0	0	0	0	0	0	0	0	0	0	0	0	0	0	0	0	0	8.3948	0	10.8305	22.1001	0	0	0	36.4006	5.8081	0	17.1441	0	0	0	0	0	0	0
119	0	0	0	0	0	0	0	0	0	0	0	0	0	0	0	0	0	0	0	0	0	0	0	0	0	0	0	0	0	0	0	0	0	0	0	0	0	0	0	0	0	0	0	0
120	173.401	117.541	631.726	287.279	137.376	455.702	546.231	88.8188	753.949	97.1664	0	224.986	60.4567	6.7454	38.1693	7.1428	59.999	126.749	174.046	12.3576	0	0	421.246	2435.54	489.557	426.626	458.42	427.299	809.299	809.465	1206.16	667.153	212.355	1571.03	728.144	353.084	521.272	427.681	375.147	666.48	341.142	250.717	2526.42	8806.01
121	0	0	0	0	0	0	0	0	0	0	0	0	0	0	0	0	0	0	0	0	0	0	0	0	0	0	0	0	0	0	0	0	0	0	0	0	0	0	0	0	0	0	0	0
122	771.028	2373.48	336.327	49.1338	610.344	608.972	289.417	1708.07	2903.04	437.676	676.465	536.297	100.377	124.337	163.084	172.961	70.5085	145.195	180.105	110.628	142.86	8.5759	201.096	229.811	138.772	173.883	396.15	493.413	510.025	527.376	146.056	342.215	317.573	680.896	241.494	512.514	335.686	129.713	428.602	417.295	177.128	642.886	403.995	316.206
123	0	0	0	0	0	0	27.7002	0	0	0	0	0	0	0	0	0	0	0	0	0	0	0	0	24.2224	0	0	0	0	9.3709	0	0	0	0	0	0	0	23.8631	0	0	0	0	0	0	288.349
124	37.8708	0	0	8.4041	33.9414	113.996	0	0	537.475	45.7423	59.0109	0	46.6042	0	15.1728	4.513	22.2876	9.0559	20.847	0	0	449.365	0	0	0	0	0	0	0	0	0	0	0	0	0	0	0	0	0	0	0	0	358.924	0
125	17.0579	28.1663	0	0	0	0	0	0	0	0	31.0093	0	10.8702	0	0	0	0	0	0	0	0	0	0	13.2258	0	27.5442	73.0564	59.1402	48.1096	50.0112	48.0413	0	37.6567	51.5503	48.4107	45.7199	4.0658	0	113.265	75.2492	84.6074	0	0	0
126	119.077	0	0	63.428	0	0	148.875	0	0	0	0	0	0	0	0	0	0	0	0	0	0	0	0	128.016	0	0	0	0	0	0	0	0	0	0	0	0	53.8006	0	0	0	0	0	0	4547.48
127	0	0	0	0	8.576	0	0	25.747	0	0	0	0	0	0	0	0	0	0	0	0	0	0	0	0	12.2685	14.9914	24.848	2.6314	14.1004	13.8663	0	14.9664	2.6054	0	6.4666	11.0917	0	0	0	0	13.6876	0	50.6121	0
128	0	0	0	0	0	0	0	0	0	0	0	0	0	0	0	0	0	0	0	0	0	0	0	0	0	0	0	0	0	0	0	0	0	0	0	0	0	0	0	0	0	0	0	0
129	530.522	0	0	25.5056	733.53	0	48.135	397.647	0	173.3	38.6475	60.0279	200.731	22.2413	110.899	28.3279	13.0957	19.4824	56.2244	16.1106	18.4806	84.1069	0	0	14.4202	14.5602	0	13.822	10.4769	33.4296	0	0	0	13.467	2.7007	23.9732	14.6181	0	0	68.2159	0	0	18.5028	0
130	0	0	0	0	0	0	0	0	0	0	12.2378	0	0	0	0	0	0	0	0	0	0	0	0	0	0	19.755	13.1089	26.2321	66.5064	0	64.2832	0	4.2405	26.6192	27.9396	40.8229	52.9316	0	68.0055	12.4467	7.3752	66.3749	0	0
131	0	0	0	0	0	0	0	0	0	0	0	0	0	0	0	0	0	0	0	0	0	0	0	0	0	0	0	0	0	0	0	0	0	0	0	0	0	0	0	0	0	0	0	0
132	0	0	22.391	0	0	18.1868	0	0	0	0	7.7373	0	0	0	0	0	0	0	0	0	0	0	0	0	0	0	0	0	0	0	10.155	0	0	0	0	0	0	0	2.624	0	0	0	0	0
133	0	0	20.2792	0	0	0	0	0	0	0	0	0	0	0	0	0	0	0	0	0	0	0	0	0	0	0	0	6.5414	2.8837	0	31.0282	0	5.3885	0	5.1844	1.8216	0	0	0	0	0	6.77	0	0
134	0	0	0	0	0	0	0	23.6613	0	11.7744	33.3119	0	0	0	0	0	0	0	0	0	0	0	0	0	13.4248	9.2157	0	16.1969	17.8004	25.8665	0	22.3631	13.5739	0	4.2284	14.9828	6.7574	0	0	6.2472	11.2214	14.3187	0	0
135	0	0	0	0	0	0	9.4198	0	0	0	0	0	0	0	0	0	0	0	0	0	0	0	0	0	0	0	0	0	0	0	0	0	0	0	0	0	0	0	0	0	0	0	0	0
136	0	0	0	0	0	0	0	0	0	0	0	0	0	0	0	0	0	0	0	0	0	0	0	0	0	0	0	0	0	0	0	0	0	0	9.9225	0	0	0	0	0	0	0	0	0
137	0	29.8751	0	0	0	0	0	49.305	0	0	0	0	0	5.2323	22.0824	0	0	0	0	7.279	0	0	0	0	0	0	0	0	0	0	0	0	0	0	0	0	0	5.6469	0	0	0	0	0	46.1667
138	0	0	0	0	0	0	0	0	0	0	0	0	0	0	0	0	0	0	0	0	0	0	0	0	0	3.1087	0	0	0	0	0	0	0	0	0	0	0	0	0	0	0	0	0	0
139	65.1349	0	54.2944	0	38.3592	0	31.0851	0	0	10.3941	0	0	0	0	0	0	11.8994	0	0	0	0	0	0	51.6767	8.5245	12.1262	21.6357	0	9.3098	13.5807	18.7634	0	0	0	12.3615	9.2161	12.3892	0	57.7149	11.0799	7.8291	4.8791	0	543.531
140	66.8585	0	78.4887	162.178	153.453	213.305	153.138	35.8944	260.631	0	8.4439	15.2125	20.6755	0	0	0	0	0	0	0	0	266.159	45.1768	0	68.6136	45.375	0	44.2256	33.853	108.166	67.5022	81.4489	28.0277	68.1548	36.079	44.0675	21.5756	0	5.1437	42.2765	92.7279	0	481.568	27.3509
141	0	0	0	0	0	0	0	0	0	0	0	0	0	0	0	0	0	0	0	0	0	0	0	0	0	0	0	0	0	0	0	0	0	0	0	0	0	0	0	0	0	0	0	0
142	0	0	0	0	0	0	35.8841	0	0	0	0	0	0	0	0	0	0	0	0	0	0	0	0	0	0	0	7.4792	0	0	0	0	0	0	0	0	0	12.8379	0	15.93	0	2.8889	5.2248	0	0
143	0	0	0	0	0	0	0	0	0	0	0	0	0	0	0	0	0	0	0	0	0	0	0	0	0	0	0	0	0	0	0	0	0	0	0	0	0	0	0	0	0	0	0	0
144	0	15.6443	0	0	0	0	0	0	0	0	0	0	0	0	0	0	0	0	0	0	0	0	0	0	0	0	0	0	1.9111	0	0	0	0	0	0	0	40.3524	0	0	0	3.5146	0	0	0
145	0	0	0	0	0	0	0	0	0	0	0	0	0	0	0	0	0	0	0	0	0	0	0	0	0	7.7029	3.4025	0	0	11.1184	0	29.7673	0	20.8329	3.7931	0	0	0	0	0	0	0	0	0
146	1034.04	0	204.894	63.233	965.335	651.366	0	463.623	1041.45	279.921	18.879	48.1117	67.6354	0	73.5545	15.3701	29.5991	35.0877	39.2166	22.4613	37.8539	400.06	8.7006	0	27.7629	32.3623	0	31.8155	48.351	76.5257	0	0	77.6912	286.233	28.5857	39.6698	14.9435	0	0	107.544	0	0	3011.1	0
147	35.0581	0	34.8671	55.5786	52.996	0	0	41.9751	0	0	119.302	0	22.0068	0	18.2988	0	0	0	0	0	0	0	0	0	31.1751	37.7265	11.4481	22.1185	55.1079	0	0	42.1156	20.2615	50.4647	22.6436	7.4852	44.6284	7.277	115.104	29.1441	30.4983	33.754	0	1301.63
148	0	0	0	0	0	0	77.096	0	0	3.6016	0	0	0	0	5.7007	15.2087	4.9494	0	7.9931	0	6.4345	0	5.2678	0	0	3.4612	20.9842	0	0	0	0	0	5.7507	9.6837	0	3.6322	0	0	0	0	0	0	0	0
149	0	0	0	39.1036	0	0	0	0	0	0	0	0	0	0	0	0	0	0	0	0	0	0	0	0	210.045	0	12.2657	0	7.9482	53.4512	0	0	15.6504	0	0	25.4464	0	0	0	5.8682	0	0	0	0
150	0	0	0	0	0	0	0	0	0	0	0	0	0	0	0	0	0	0	0	0	0	0	0	0	0	0	0	0	0	0	0	0	0	0	0	0	0	0	0	0	0	0	0	0
151	0	227.2	0	8.3834	0	0	0	0	303.452	0	0	0	0	9.5156	0	0	0	2.7054	11.0884	0	0	0	0	0	0	0	3.9902	0	2.7019	0	0	0	0	9.9768	0	8.5623	4.1769	0	0	8.7919	2.9514	6.257	0	0
152	0	0	0	0	0	0	0	0	0	0	0	0	0	0	0	0	0	0	0	0	0	0	18.2487	8.0899	15.3353	20.1256	24.0616	15.0943	8.5957	13.6676	41.4431	14.4666	24.3188	0	4.0287	33.8308	0	0	25.0883	18.0642	4.6631	58.0597	0	66.4101
153	0	0	0	0	0	0	0	0	0	0	0	0	0	0	0	0	3.0496	0	0	5.9786	0	0	0	0	0	0	0	0	0	0	0	0	0	0	0	0	0	0	0	0	0	0	0	357.741
154	0	0	0	0	0	0	106.608	0	0	0	0	0	0	0	0	0	0	0	0	0	0	0	0	0	0	0	0	0	0	0	0	0	0	0	0	0	0	0	0	0	0	0	0	0
155	0	0	0	0	0	0	0	0	0	7.2746	21.8309	0	0	0	0	0	6.2307	0	0	0	0	0	0	0	22.9635	14.3636	4.8731	8.2148	0	7.8002	58.2526	6.3593	15.9808	7.2356	0	2.0449	31.3278	0	3.9921	0	0	0	0	0
156	35.1941	0	47.3389	0	49.5086	18.4574	45.8245	84.77	0	0	0	0	0	0	0	0	0	0	0	0	0	0	0	31.2147	29.6528	40.6779	37.1876	11.5364	13.0582	31.735	48.9598	51.6696	8.2479	62.1079	11.9734	14.4197	50.8463	66.0832	49.1452	17.7645	19.5643	23.8223	0	226.017
157	0	0	0	0	0	0	22.5946	0	0	0	0	0	0	0	0	0	0	0	0	0	0	0	0	0	0	0	0	0	0	0	0	0	0	0	0	0	0	0	0	0	0	0	0	0
158	0	0	0	0	0	0	997.227	0	0	0	0	0	0	0	0	0	0	0	0	0	0	0	0	0	0	0	0	0	0	0	0	0	0	0	0	0	0	0	0	0	0	0	0	0
159	0	0	0	0	0	0	0	0	0	0	0	0	0	0	0	0	0	0	0	0	0	0	0	0	8.3655	2.7986	0	0	0	0	0	0	0	0	0	0	0	0	0	0	0	0	0	0
160	0	310.465	49.0099	0	85.4624	0	102.66	488.69	195.499	230.629	185.707	34.611	104.408	20.287	37.4715	24.8484	18.2026	10.9322	33.2566	0	0	516.326	142.561	0	90.7459	44.844	53.178	79.6104	89.0576	84.887	137.781	45.0965	65.0196	189.152	82.5479	57.9144	171.372	66.2866	53.8784	41.4765	35.0482	196.021	0	88.1419
161	29.2131	0	173.279	0	134.743	0	79.4769	0	0	0	0	0	0	0	0	0	0	0	0	10.4725	0	0	0	0	0	0	254.215	25.1836	0	58.6808	0	0	0	74.7553	96.8636	86.1993	15.5073	64.3464	0	0	0	0	168.985	0
162	0	0	0	0	0	0	0	0	0	0	0	0	0	0	0	0	0	0	0	0	0	0	0	0	0	2.1905	10.4091	0	3.9784	0	0	0	0	0	0	0	0	0	0	0	0	4.5433	0	0
163	8.4199	0	9.8765	0	0	0	14.0904	0	0	5.5194	0	0	0	0	0	0	0	0	0	0	0	0	0	0	0	3.6351	0	0	5.526	0	0	23.1761	0	0	0	0	0	0	13.0622	0	0	0	0	93.1329
164	0	0	0	0	0	0	0	0	0	0	0	0	0	0	0	0	0	0	0	0	0	0	0	0	0	0	0	0	0	0	0	0	0	0	0	0	0	0	0	0	0	0	0	0
165	0	0	0	0	0	0	0	0	0	0	0	0	0	0	0	0	0	0	0	0	0	0	0	0	0	7.5925	12.1735	1.9827	9.6108	7.8149	0	13.8192	0	0	4.1602	5.0012	8.0992	0	3.0234	6.6286	0	0	0	0
166	23.5986	0	0	13.148	12.0619	108.215	0	92.706	739.364	0	0	0	20.9024	0	0	0	56.5495	25.2359	4.7228	0	25.058	189.964	0	0	47.9556	9.1219	62.2358	49.2055	33.2212	83.6508	25.9334	25.6361	51.0737	0	23.2611	25.6034	0	0	13.8914	20.9645	33.4535	21.7789	297.037	0
167	0	0	0	0	0	0	0	0	0	0	0	0	0	0	0	0	0	0	0	0	0	0	0	0	0	0	0	0	0	0	0	0	0	0	0	0	0	0	0	0	0	0	0	0
168	0	0	0	0	0	0	0	0	0	0	0	0	0	0	0	0	0	0	0	0	0	0	0	0	0	0	0	0	0	0	0	0	0	0	0	0	0	0	0	0	0	0	0	0
169	0	0	0	0	0	0	0	0	0	0	0	0	0	0	0	0	0	0	0	0	0	0	0	0	0	0	0	0	0	0	0	0	0	0	0	0	0	0	0	0	0	0	0	0
170	0	0	0	0	0	0	0	0	0	0	0	0	0	0	0	0	0	0	0	0	0	0	0	0	0	29.1023	0	0	0	0	0	9.3102	0	0	0	12.9207	45.6812	0	0	0	0	42.1405	0	0
171	0	0	0	0	0	0	0	0	0	0	0	0	0	0	0	0	0	0	0	0	0	0	0	28.3487	0	12.0748	0	0	0	0	0	0	0	0	0	0	0	22.1137	0	0	0	0	0	0
172	0	38.3815	0	0	0	0	0	50.2103	0	0	19.7182	0	0	0	0	0	0	0	0	0	0	0	0	0	3.4977	16.8369	19.3163	12.4353	7.8361	0	34.8407	18.2033	10.348	21.7665	6.2781	9.6454	34.4316	43.3393	30.3266	14.0455	36.8679	0	82.5545	193.857
173	0	0	0	0	0	0	0	0	0	0	0	0	0	0	0	0	0	0	0	0	0	0	0	0	0	0	0	0	0	0	0	0	0	0	0	0	0	0	0	0	0	0	0	0
174	12.5145	0	0	0	0	0	0	403.961	0	0	0	0	0	0	0	0	0	0	0	41.2074	0	0	0	28.037	99.6621	54.7434	0	0	0	152.412	27.2894	0	5.877	0	0	0	0	0	0	0	0	208.385	0	0
175	0	0	0	0	0	0	0	0	0	0	0	0	0	0	0	0	0	0	0	0	0	0	0	0	0	0	0	0	0	0	0	0	0	0	0	0	0	0	0	0	0	0	0	0
176	0	0	0	0	57.3624	0	6.6012	0	0	42.2014	55.7391	0	0	0	0	0	0	0	0	0	0	0	0	0	4.0468	0	24.8367	0	5.8838	0	0	9.807	0	39.9017	13.3312	5.0319	0	23.3245	30.2801	15.6572	36.2865	0	0	0
177	0	46.5702	27.9386	0	0	0	26.159	0	0	0	0	0	0	0	0	0	0	0	0	0	0	0	0	0	0	0	26.6082	22.5736	11.4495	0	0	11.0551	25.8041	0	15.0523	35.5445	0	0	0	0	0	0	0	0
178	0	865.754	49.1464	0	290.848	141.096	0	99.6141	453.797	88.5311	8.8195	0	73.8056	19.1769	28.8507	0	0	0	0	0	0	64.226	0	0	17.8546	0	0	0	19.8251	11.9403	0	0	25.4598	0	0	0	6.1997	0	0	25.6059	0	11.435	702.737	0
179	0	0	16.4082	0	0	0	10.6324	0	0	0	0	0	0	0	0	0	0	0	0	0	0	0	21.0246	0	0	4.5549	0	0	0	0	0	0	0	0	0	0	4.5184	0	0	0	0	9.4802	0	0
180	215.111	0	99.7974	233.074	157.577	151.646	481.04	173.652	490.158	19.3865	106.474	76.6173	0	0	11.7311	0	10.5717	0	0	0	10.9462	0	66.4683	688.986	112.218	171.838	292.795	73.841	77.8948	245.946	201.562	382.583	115.863	390.766	71.6508	99.4512	207.15	131.695	244.809	106.534	191.82	88.4699	652.407	773.571
181	0	0	0	0	0	0	0	0	0	0	0	0	0	0	0	0	0	0	0	0	0	0	0	0	0	0	0	0	0	0	0	0	0	0	0	0	0	0	0	0	0	0	0	0
182	0	0	20.6944	0	0	0	0	0	0	0	0	0	0	0	0	0	0	0	0	0	0	0	0	0	0	0	0	0	0	0	0	0	13.3226	0	0	0	0	0	0	0	0	0	0	0
183	0	128.026	76.0242	226.717	297.156	0	223.135	89.9395	353.022	237.086	64.7974	0	22.969	51.8233	9.9553	56.3303	0	36.5827	0	50.0248	23.3511	0	0	58.1879	140.597	205.318	176.388	157.384	220.611	146.045	64.2702	148.719	81.085	0	49.4759	154.531	131.848	0	342.724	85.9839	68.9336	149.221	58.5588	30.7427
184	0	0	34.3139	29.8195	6.7927	55.7923	0	14.3189	156.937	0	0	0	0	0	0	0	0	0	0	0	0	0	0	0	0	0	0	0	1.6456	21.0942	0	5.9694	0	0	5.2973	0	0	0	0	0	0	0	433.916	0
185	0	21.6895	0	0	0	0	0	84.5995	553.428	79.4548	33.534	0	0	0	0	0	0	0	0	0	0	474.345	0	0	0	0	0	0	0	0	0	0	0	0	0	0	0	0	0	18.7056	0	0	0	0
186	0	0	0	0	0	0	0	0	0	0	0	0	0	0	0	0	0	0	0	0	0	0	0	0	0	0	0	0	0	0	0	0	0	0	0	7.0461	0	0	0	0	0	32.6824	0	0
187	0	0	0	0	0	0	0	0	0	0	21.0015	0	0	0	0	0	0	0	0	0	0	0	0	0	0	0	0	0	12.3611	0	0	0	6.0117	0	11.4415	0	18.2454	0	0	0	0	0	0	0
188	0	42.0884	0	0	0	0	0	0	0	0	0	0	9.8403	0	24.0222	0	0	0	27.2143	0	9.7143	0	0	0	0	0	8.6347	0	0	32.6212	0	0	0	0	0	0	0	0	0	0	0	29.7471	0	0
189	0	0	0	0	0	0	0	0	0	8.4978	0	0	0	0	0	0	0	0	0	0	0	0	0	0	0	0	0	0	0	0	0	0	0	0	0	0	0	0	0	0	0	0	0	0
190	0	0	0	0	0	0	0	0	0	0	0	0	0	0	0	0	0	0	0	0	0	0	0	0	0	0	0	0	0	0	0	0	0	0	0	0	0	0	0	0	0	0	0	0
191	0	0	1501.75	555.692	517.587	1330.32	0	236.783	932.389	396.781	21.7737	232.787	266.135	0	269.153	38.9527	23.9756	0	0	0	53.9385	0	37.1416	243.315	0	0	43.1622	0	0	0	244.976	0	214.626	1237.34	0	0	0	26.4159	16.2957	0	38.2142	18.4375	12475.1	2911.95
192	3082.71	0	418.526	9.8857	722.279	728.453	0	0	0	582.266	0	0	166.198	0	283.024	0	0	0	0	0	0	0	0	0	0	9.4698	25.4144	53.3205	0	0	0	16.4704	0	0	0	0	0	0	0	0	0	0	950.115	0
193	0	0	0	0	0	0	0	0	0	0	0	0	0	0	0	0	0	0	0	0	0	0	0	0	0	0	0	0	0	0	0	0	0	0	0	0	3.8455	3.9424	9.5978	0	5.506	0	0	0
194	0	0	0	0	0	0	0	0	0	0	0	0	0	0	0	0	0	0	0	0	0	0	0	0	0	0	0	0	0	0	0	0	0	0	0	0	0	0	0	0	0	0	0	0
195	0	0	0	0	0	0	0	23.7062	0	0	0	0	0	0	0	0	0	0	0	0	0	10.7028	0	0	0	0	0	0	0	0	0	0	0	0	0	0	20.157	0	0	0	0	10.4152	0	0
196	0	0	0	0	0	0	713.505	0	0	0	0	0	0	0	0	0	0	0	0	0	0	0	0	0	0	0	0	0	0	0	0	0	0	0	0	0	0	0	0	0	0	0	0	0
197	0	0	0	0	0	0	0	0	0	0	0	0	0	0	0	0	0	0	0	0	0	0	0	0	0	0	0	0	0	0	0	0	0	0	0	0	20.8138	0	0	0	0	0	0	0
198	0	0	158.024	0	17.163	0	0	0	0	0	0	0	0	0	0	0	0	0	0	0	0	0	30.0048	0	0	31.5908	22.8536	13.9364	60.5133	72.1136	0	89.9958	168.576	0	81.2744	15.0343	0	8.721	0	24.3604	105.491	0	55.3417	344.082
199	0	0	0	0	0	0	4.404	0	0	0	0	0	0	0	0	0	0	0	0	0	0	12.2513	0	0	0	0	5.5658	0	0	9.2442	0	0	0	0	0	0	0	0	0	0	0	0	0	0
200	0	0	0	0	0	0	0	0	0	0	0	0	0	0	0	0	0	0	0	0	0	0	0	0	0	0	0	0	0	0	0	0	0	0	0	0	0	0	0	0	0	0	0	0
201	0	0	0	0	0	0	0	0	0	0	0	0	0	0	0	0	2.4662	0	0	0	0	0	0	0	0	0	0	0	0	0	0	0	0	0	0	0	0	0	0	0	0	0	0	0
202	0	0	0	0	0	0	6.6178	0	0	0	0	0	0	0	0	0	0	0	0	0	0	0	0	0	25.7173	26.1903	22.9346	21.6143	42.125	50.8455	0	10.5854	0	0	0	25.0146	0	15.3504	58.9595	27.5464	30.0989	11.7487	0	233.417
203	0	0	0	0	0	0	0	0	0	0	0	0	0	0	0	0	0	0	0	0	0	0	0	0	0	0	0	0	0	0	0	0	0	0	0	0	0	0	0	0	0	0	0	0
204	0	0	0	0	0	0	0	0	0	0	0	0	0	0	0	0	0	0	0	0	0	0	0	0	0	0	0	0	0	2.792	0	0	0	9.4557	0	0	27.652	0	0	0	0	13.9681	0	102.473
205	0	0	0	0	316.451	122.157	119.928	0	0	0	0	0	5.8077	0	0	0	0	0	0	0	0	317.618	0	0	66.4362	23.7169	29.9865	23.0916	63.8541	0	0	24.2073	9.5873	0	21.0837	36.3995	8.3134	0	0	13.2513	30.3084	31.1557	0	0
206	0	0	18.685	0	0	0	9.7126	79.4809	0	0	0	0	0	0	0	0	0	0	0	0	0	0	0	0	0	0	8.1421	0	2.8056	7.7212	0	0	2.8039	0	0	3.5881	0	0	0	0	0	14.7493	0	1198.43
207	0	0	27.5276	0	45.7019	0	0	71.6257	0	45.6209	0	0	0	15.6317	0	4.6845	5.9089	0	0	0	0	0	0	0	0	4.4233	0	0	0	0	0	3.8466	2.4805	0	0	3.0311	0	4.6818	0	0	0	0	0	0
208	7.4472	125.634	0	0	29.1749	0	83.41	0	228.226	27.8093	0	0	0	7.5726	11.834	0	4.7149	0	0	39.349	0	66.3618	0	65.2819	0	0	26.7487	0	0	36.6732	109.916	37.3747	0	50.8555	0	0	0	0	0	10.9178	13.5627	0	0	0
209	0	0	0	0	0	0	0	118.17	0	0	88.8598	0	0	0	0	0	3.0111	0	0	0	0	0	26.3093	0	0	43.0907	0	12.1813	41.9901	0	0	0	9.8427	30.37	10.8029	22.2337	0	0	0	0	0	40.5461	0	0
210	0	0	0	0	0	0	0	74.1543	0	41.0407	0	0	0	0	0	0	0	0	0	20.3081	0	0	0	0	0	0	4.3607	0	0	0	0	9.4427	0	0	0	28.5696	0	0	0	0	0	0	14.234	0
211	0	0	9.9576	0	0	0	0	0	0	0	0	0	0	22.6019	0	0	2.831	0	0	0	3.1351	0	0	0	0	0	0	0	0	0	0	0	0	0	0	0	0	0	0	0	0	0	0	0
212	0	0	0	0	0	0	0	0	0	0	0	0	0	0	0	0	0	0	0	0	0	0	0	0	0	0	0	0	0	0	0	0	0	0	0	0	0	0	0	0	0	0	0	0
213	0	0	0	0	0	0	0	0	0	0	0	0	0	0	0	0	0	0	0	0	0	0	0	0	0	0	0	0	0	17.5966	0	4.8779	4.7333	25.843	5.2936	0	8.1841	0	0	3.6595	0	0	34.3087	0
214	0	0	0	0	0	0	0	0	0	0	0	0	0	0	0	0	0	0	0	0	0	0	0	0	0	0	0	0	0	0	0	0	0	5.6398	0	0	17.4553	0	0	0	0	0	0	0
215	0	0	0	0	0	0	0	0	0	0	0	0	0	0	0	0	0	0	0	0	0	0	0	0	0	0	0	0	0	0	0	0	0	0	0	0	0	0	0	0	0	0	0	0
216	0	0	0	4.5246	36.5592	0	0	10.8177	0	27.129	0	0	3.7909	0	0	0	0	0	7.8282	0	0	0	0	0	0	0	0	0	0	5.7195	0	0	4.7971	0	1.979	0	0	0	0	9.8892	0	0	99.7936	0
217	643.728	32.9749	235.294	132.54	202.904	364.283	0	191.098	439.596	312.246	39.6585	47.9366	81.6754	49.4278	66.8699	14.2087	0	26.0304	27.6115	0	17.2469	388.358	0	0	0	8.1356	2.5934	9.12	0	0	0	19.346	33.8923	100.463	0	8.7917	0	0	0	68.0655	0	0	3593.03	0
218	22.347	0	0	0	0	0	10.4542	0	0	0	0	0	0	0	0	0	5.3482	0	0	0	0	0	0	0	0	0	0	0	0	4.2349	0	0	0	11.6595	0	0	0	0	7.5576	0	0	0	0	216.643
219	0	0	0	0	0	0	0	0	0	0	0	0	0	0	0	0	0	0	0	0	0	0	0	0	0	0	0	0	0	0	0	0	0	0	0	0	0	0	0	0	0	0	0	0
220	0	0	0	0	0	0	12.6031	0	0	0	0	0	0	0	0	0	0	0	0	0	0	0	0	0	0	0	0	0	0	0	0	0	0	0	0	0	0	0	0	0	0	0	0	0
221	0	752.967	78.793	0	0	0	30.5478	0	714.703	27.545	0	0	0	0	0	0	0	0	0	0	0	0	0	12.2365	0	0	6.5055	3.265	32.6874	11.0314	13.9631	41.9093	0	0	35.6871	17.5465	17.4694	0	0	9.1009	13.0958	8.5575	0	0
222	160.661	0	85.8879	0	131.914	37.3852	33.1234	20.8873	0	23.9113	0	0	0	0	0	0	0	0	0	0	0	0	0	0	0	0	18.2418	13.7503	23.0652	26.274	0	0	28.9425	51.1432	18.7252	26.9896	29.2686	16.4271	0	42.4246	43.0581	33.5227	0	0
223	147.775	256.21	151.626	199.34	147.366	205.718	208.287	229.232	523.757	0	0	0	0	0	0	0	0	0	0	0	0	16.7276	86.8699	93.4408	125.374	185.07	235.872	163.12	227.889	195.278	24.742	238.192	132.857	122.3	92.6786	173.362	154.184	105.723	286.326	127.488	185.813	160.492	0	198.558
224	0	0	0	0	0	0	0	0	0	0	0	0	0	0	0	0	0	0	0	0	0	0	0	0	0	0	0	0	0	0	0	0	0	0	0	0	0	0	0	0	0	0	0	0
225	0	0	73.6265	33.9147	0	0	63.199	12.3573	0	12.9386	36.93	0	0	0	0	0	0	0	0	5.0628	0	0	21.5119	0	19.4744	17.8868	28.2406	23.2173	14.9821	17.5853	0	38.7281	0	0	14.193	22.2668	0	0	37.0615	0	0	0	0	0
226	0	0	0	0	0	0	124.476	0	0	0	0	0	0	0	0	0	0	0	0	0	0	0	0	0	0	0	0	0	0	0	0	0	0	0	0	0	0	0	0	0	0	0	0	0
227	48.6509	0	0	0	57.0083	0	5.0476	130.679	0	162.268	77.5017	0	57.2169	0	0	0	3.991	0	0	0	0	0	0	0	0	0	50.606	51.021	47.5999	32.0409	0	41.9319	0	19.0362	14.0988	54.4244	12.3387	0	84.962	75.3086	34.0493	65.8065	95.4711	0
228	0	0	0	0	0	0	0	0	0	0	0	0	0	0	0	0	3.0179	0	0	23.8263	0	0	0	0	0	0	0	0	0	0	0	0	0	0	0	0	0	0	0	0	0	0	0	0
229	0	0	0	0	0	0	0	0	0	0	0	0	0	0	0	0	0	0	0	0	0	0	0	0	0	0	0	0	0	0	0	0	0	0	0	0	0	0	0	0	0	0	38.0686	0
230	0	0	0	0	6.6538	0	0	0	0	0	0	0	0	0	0	0	0	0	0	0	0	8.8785	0	0	0	0	0	0	0	0	0	0	0	0	0	0	0	0	0	0	0	0	0	0
231	26.6508	0	292.636	107.987	89.9927	279.886	111.287	33.1428	0	0	0	0	11.1028	0	10.6095	0	0	0	2.5297	5.304	0	0	0	148.973	14.4185	31.0749	75.5874	27.1612	77.5626	136.731	147.074	56.2675	16.157	54.59	81.8584	30.4144	38.0872	42.6346	167.289	185.458	39.7569	33.1044	79.8123	304.716
232	59.7207	0	0	0	0	0	22.2024	0	0	0	0	0	0	0	0	0	0	0	0	0	0	0	0	128.158	0	0	0	0	0	0	0	0	0	118.131	0	0	169.717	0	0	0	0	0	0	3380.14
233	422.543	0	104.64	14.2537	81.0779	207.944	0	159.438	510.831	59.7344	0	16.8776	110.75	34.4989	27.6191	0	0	0	15.4089	0	0	155.443	0	0	0	0	0	0	0	2.0683	0	7.3605	44.3749	0	0	0	0	0	0	30.1622	0	0	1361.48	0
234	0	0	9.3617	0	0	0	0	0	0	0	0	0	0	0	0	0	0	0	0	0	0	9.9701	0	0	0	0	6.2159	0	0	0	0	0	0	0	0	0	0	0	4.9208	0	0	0	0	201.515
235	0	0	0	0	0	0	0	0	0	0	0	0	0	0	0	0	0	0	0	0	0	0	0	0	0	0	0	0	0	0	22.6755	0	0	0	0	0	0	0	0	0	0	0	0	0
236	0	0	0	0	0	0	12.2426	0	0	0	0	0	0	0	0	0	0	0	0	0	0	0	0	0	0	0	0	0	0	0	0	0	0	0	0	0	0	0	0	0	0	0	0	0
237	0	0	0	0	0	0	0	0	0	0	0	0	0	0	0	0	0	0	0	0	0	0	0	0	0	0	0	0	0	0	0	0	0	0	0	0	0	0	0	0	4.9376	0	0	0
238	37.8851	0	10.8521	0	382.82	0	0	14.8111	0	109.16	0	0	49.2139	0	0	0	0	0	0	0	0	0	0	0	0	0	0	0	0	0	0	0	7.4331	0	6.0636	0	0	0	0	15.6315	0	0	0	0
239	14.6709	88.1339	46.5127	0	17.5797	0	34.7061	0	0	0	0	0	0	0	0	0	0	0	0	0	0	0	0	127.948	57.3558	58.7673	64.7156	18.4424	18.4067	92.9706	78.7359	71.3122	0	126.159	47.818	21.5431	92.3424	73.9333	49.203	0	48.4627	37.1888	0	716.418
240	537.906	390.385	401.472	53.5608	552.22	213.718	188.012	414.397	0	216.291	16.7663	0	0	0	0	0	16.9463	0	0	22.8569	0	0	0	0	23.2697	13.1035	74.669	18.1444	17.8771	60.6791	0	30.7639	7.2498	0	17.2161	26.1849	9.9906	0	0	31.0578	48.8724	29.6548	754.024	0
241	0	0	81.8918	26.1343	47.7545	203.168	87.0876	0	0	0	11.8008	42.4989	15.8705	0	12.8022	0	0	0	0	0	0	0	39.1843	102.52	37.2794	21.357	36.519	27.4466	37.8385	69.107	39.8532	3.2369	10.8866	0	56.0925	29.2614	49.0336	48.0309	89.044	38.1354	35.3058	20.2128	0	436.059
242	0	32.4938	0	0	0	0	0	74.3698	0	0	0	0	0	0	0	0	5.6824	0	0	0	0	87.717	0	0	0	0	5.871	0	0	0	13.9068	0	3.5465	8.2452	0	0	15.5032	0	19.4586	0	7.3114	19.8609	0	122.882
243	0	0	0	0	0	0	9.3549	0	0	0	0	0	9.6867	0	0	0	0	0	0	0	0	13.2213	22.1307	0	5.0405	13.5709	0	0	0	0	0	4.3209	6.8945	0	13.9091	0	0	0	0	0	0	0	0	0
244	132.077	182.83	87.8134	0	45.5852	0	84.7137	62.2653	96.8529	77.4478	56.0226	31.456	107.981	34.4763	166.111	40.1092	37.1144	0	48.5915	35.4856	32.0638	397.405	0	0	0	0	0	0	12.9063	27.6774	38.8134	0	0	19.0688	7.1709	0	39.0632	7.8799	0	0	5.4449	12.2507	31.6908	0
245	0	0	0	15.4163	13.8299	0	0	0	0	0	0	0	0	0	0	0	0	0	0	0	0	0	0	0	0	0	0	0	0	0	0	0	34.7626	0	0	0	0	0	0	0	0	0	256.195	0
246	0	0	0	0	0	0	0	0	0	0	0	0	0	0	0	0	0	0	0	0	0	0	0	0	49.8131	0	14.0358	0	0	0	0	0	0	0	0	0	0	0	0	0	0	0	0	0
247	0	0	0	0	0	0	0	0	0	0	0	0	0	0	0	0	0	0	0	0	0	10.163	339.233	0	0	0	0	0	0	0	0	0	0	31.7433	0	0	47.8292	0	0	0	0	0	0	0
248	0	0	0	0	0	0	0	0	0	0	0	0	0	0	0	0	0	0	0	0	0	0	0	0	0	0	0	0	0	0	0	0	0	0	0	0	0	0	0	0	0	0	0	0
249	0	0	0	0	0	0	0	0	0	0	0	0	0	0	0	0	0	0	0	0	0	0	0	0	0	0	0	0	0	0	0	0	0	0	0	0	9.6067	0	0	0	7.7238	0	0	0
250	0	0	55.3966	0	10.9175	0	0	36.4914	0	46.1905	0	0	14.0377	0	46.8895	11.677	0	0	13.5693	0	0	0	0	27.0613	24.248	14.8265	23.3718	16.5012	19.6817	51.3434	58.0663	38.0386	51.6692	7.4744	11.6597	19.5534	91.5159	18.3847	42.9477	7.6094	19.7308	8.1073	0	754.06
251	43.1777	0	23.1461	0	33.9039	0	73.1201	43.7017	0	13.4475	40.1165	0	14.9005	0	0	0	20.2904	0	0	14.1293	0	0	0	0	0	7.0706	28.9248	10.5607	26.5438	26.3542	0	0	0	8.2452	4.5806	0	0	0	0	13.8251	17.1502	24.2258	27.4249	0
252	0	0	0	0	0	0	0	0	0	0	0	0	0	0	0	0	0	0	0	0	0	0	0	0	10.9909	0	0	0	0	0	0	0	0	0	0	0	0	0	0	0	0	0	0	2726.09
253	0	0	0	0	0	0	0	0	0	24.1238	0	0	0	0	0	0	0	4.2972	0	5.4522	0	0	0	0	152.133	116.65	8.3508	4.4305	8.4054	3.7449	0	41.8672	35.8453	0	0	5.119	30.0284	0	45.2076	0	12.3778	8.4948	220.651	34.1153
254	0	0	0	0	0	0	0	0	0	0	0	0	0	0	0	0	0	0	0	0	0	0	0	0	0	0	0	0	0	0	15.7394	0	0	0	0	0	0	0	0	0	0	0	0	0
255	90.2873	0	26.3288	43.6296	32.7817	0	208.187	53.4466	0	0	105.361	49.5658	0	0	0	6.0509	12.8193	0	0	13.8424	0	0	13.5869	0	21.2617	58.2258	99.5582	26.2585	29.7753	93.0079	0	144.034	46.5028	162.522	26.2383	38.3659	97.4125	28.9813	61.1216	44.3884	76.6547	28.5673	327.53	453.89
256	0	0	0	0	0	0	0	0	0	0	0	0	0	0	0	0	0	0	0	0	0	0	0	0	0	0	0	0	0	0	0	0	0	0	0	0	0	0	0	0	0	0	0	0
257	16.5251	0	0	0	61.8775	24.6325	37.6669	29.8272	91.0632	16.417	0	0	59.428	0	0	0	0	0	10.612	6.1095	9.7572	10.5961	0	0	24.9305	12.8614	11.715	4.8919	46.4881	7.3148	0	11.8756	0	48.478	6.6873	10.2944	44.5596	0	0	7.6455	14.0271	0	0	0
258	0	57.1016	45.9225	0	0	0	12.7481	0	0	0	0	0	0	0	0	0	0	0	0	12.0676	0	0	0	0	0	0	0	0	0	0	0	0	0	0	0	0	5.545	0	0	4.0268	0	0	0	0
259	0	0	0	0	0	0	0	0	0	0	0	0	0	0	0	0	0	0	0	0	0	0	0	0	0	0	0	0	0	0	0	0	0	0	0	0	0	0	0	0	0	0	0	0
260	26.8815	0	25.1328	0	11.4189	0	53.0831	0	0	0	33.6666	0	0	0	0	0	0	0	0	0	0	34.4075	0	0	0	29.9979	33.6758	0	51.202	31.8061	10.233	27.4879	0	57.5212	11.8172	0	0	0	19.9526	20.9248	8.845	11.8865	22.438	1351.05
261	0	0	0	0	0	0	0	0	0	0	0	0	0	0	0	0	0	0	0	0	0	0	0	0	0	0	0	0	0	0	0	0	0	0	0	0	0	0	0	0	0	0	0	0
262	0	0	0	0	0	0	0	13.2506	0	0	0	0	0	0	0	0	3.3578	0	0	0	0	0	8.6116	0	0	0	0	4.6819	0	0	0	0	0	0	0	0	0	0	0	0	0	0	0	0
263	0	0	24.5213	0	0	0	0	0	0	0	0	0	18.2498	0	0	20.7676	0	10.041	0	0	7.729	0	0	0	52.1563	110.853	0	9.956	158.56	48.1743	0	76.3317	195.477	0	0	14.9754	0	0	36.707	29.0368	48.7462	0	0	0
264	0	0	0	0	0	0	0	0	0	0	0	0	0	0	0	0	0	0	0	0	0	0	0	0	0	0	4.2726	0	0	7.5575	0	0	0	0	0	2.9796	3.7768	5.7759	0	0	9.8062	0	0	0
265	0	0	0	0	0	0	0	0	0	0	0	0	0	0	0	0	0	0	0	0	0	0	0	0	0	0	0	0	0	0	0	0	0	0	0	0	0	0	0	0	0	0	0	0
266	36.7443	0	33.2175	0	9.787	0	19.2982	0	0	0	0	0	0	8.694	0	0	6.5071	0	0	0	0	0	0	0	3.9253	5.3324	16.7868	3.2424	7.6884	11.8838	0	0	5.6786	0	0	7.9097	0	0	0	0	5.4878	10.6563	73.6918	0
267	0	0	0	0	0	0	31.8474	0	0	0	67.579	0	0	0	0	0	0	0	0	0	0	0	0	0	74.1415	72.9721	104.127	23.9905	71.5496	0	10.8525	0	0	31.5099	43.8983	79.2354	35.2298	11.7603	212.45	0	0	43.5503	221.627	739.467
268	0	0	0	0	0	0	0	0	0	0	0	0	0	0	0	0	0	0	0	0	0	0	0	0	0	0	0	0	0	0	0	0	0	0	0	0	0	0	0	0	0	0	0	0
269	0	0	0	95.9409	0	0	0	0	0	105.723	0	0	0	0	0	0	0	0	0	0	0	0	0	0	381.218	28.6394	0	0	0	8.1762	0	0	25.2988	0	0	0	105.605	0	0	0	0	0	0	0
270	0	21.4407	0	0	9.3995	0	40.9896	118.392	0	0	0	0	0	0	0	0	0	0	0	0	0	0	0	0	53.6273	30.6256	50.376	55.7494	70.0261	76.4896	0	82.2875	17.5368	38.9843	59.7295	48.7645	0	0	48.4379	13.5476	71.6495	50.5848	0	0
271	0	0	0	0	0	0	0	0	0	0	0	0	0	0	0	0	0	0	0	0	0	0	0	0	0	0	0	0	0	0	0	0	0	0	0	5.5324	0	0	0	0	0	0	0	204.183
272	78.2877	42.6325	75.872	0	85.6374	0	97.5418	30.2222	0	0	0	0	0	0	0	0	9.7244	0	0	0	0	1062.98	0	0	0	0	0	0	0	0	0	0	0	0	0	0	0	0	0	0	5.9053	0	0	0
273	0	0	0	0	0	0	0	0	0	0	0	0	0	0	0	0	0	0	0	0	0	0	329.413	0	13.7463	4.4218	0	0	0	0	0	0	0	0	0	0	0	0	0	0	0	0	0	0
274	0	0	0	0	0	0	0	0	0	0	0	0	0	0	0	0	0	0	0	0	0	13.518	0	0	0	0	0	0	0	0	0	0	0	0	0	0	0	0	0	0	0	0	0	0
275	0	0	0	0	0	0	4.2411	0	0	0	0	0	5.7818	0	0	0	0	0	0	0	0	25.0633	0	0	0	0	0	0	0	0	0	0	0	0	0	0	7.1858	0	0	0	0	0	0	0
276	0	0	0	0	0	0	141.744	0	0	0	0	0	0	0	0	0	0	0	0	0	0	0	0	0	0	0	0	0	0	0	0	0	0	0	0	0	0	0	0	0	0	0	0	0
277	0	0	0	0	0	0	0	0	0	0	0	0	26.9597	0	30.9649	8.1354	0	0	0	0	0	0	0	0	0	0	0	0	0	0	0	0	0	0	0	0	0	0	0	0	0	0	0	0
278	0	0	0	0	0	0	12.5257	80.7706	0	47.6404	37.1562	0	0	0	0	0	0	0	0	0	0	95.7442	0	0	53.7504	7.1417	19.1119	18.6007	11.495	39.2858	0	11.168	0	32.3621	0	15.5605	6.4098	0	18.0215	13.9219	24.4629	24.7954	0	243.217
279	0	0	19.5752	61.809	78.9738	138.511	0	0	0	0	0	0	0	0	0	0	0	0	0	0	0	0	0	58.6622	0	16.1789	10.3494	0	8.2989	22.169	0	14.3973	0	16.5067	13.4527	10.3336	0	0	6.3162	3.5977	9.6957	0	0	0
280	208.792	0	219.291	0	201.484	0	105.552	112.625	0	10.0388	0	0	0	0	0	0	0	0	0	28.2917	0	0	0	0	0	21.4644	209.605	33.4097	20.4314	88.6477	29.5595	135.574	0	0	98.3591	94.5678	0	45.7012	60.5105	39.3307	62.2699	33.3468	194.626	0
281	0	0	0	0	0	0	0	0	0	0	0	0	0	0	0	0	0	0	0	0	0	0	0	0	0	0	0	0	0	4.9969	0	0	0	0	0	5.8427	0	0	9.8239	0	0	0	0	0
282	0	0	0	0	0	0	0	0	0	0	0	0	0	0	0	0	0	6.5881	0	0	0	19.6555	0	0	0	7.9162	0	0	20.0735	0	0	0	0	0	0	0	0	0	0	0	0	0	0	0
283	0	0	0	63.3924	0	0	39.291	0	0	0	43.0419	0	0	0	0	0	0	0	0	0	0	0	0	0	0	49.951	26.594	0	12.8466	0	0	0	46.2322	0	0	0	0	0	0	0	0	0	41.4893	0
284	232.267	59.7997	106.786	0	154.746	0	144.026	39.4868	0	56.3114	0	0	0	9.2865	0	0	4.7523	0	0	7.9269	0	1397.61	0	0	0	0	19.0537	4.6681	4.2638	21.3403	0	9.2108	0	0	0	0	0	0	0	19.2245	19.9285	17.6576	95.3552	0
285	36.9464	0	0	0	11.8411	0	0	105.918	0	52.3205	38.1113	0	0	0	0	0	14.4687	0	0	0	0	0	90.7392	0	170.86	19.8019	0	14.4381	0	31.5645	0	53.8813	0	59.0736	27.2192	18.6788	102.01	79.9995	0	0	24.8752	53.1093	0	0
286	182.983	123.937	317.517	325.949	318.288	200.63	274.344	353.607	447.952	139.446	414.756	298.247	68.3254	55.9851	58.809	36.9937	55.2535	43.9708	102.167	60.0086	57.4503	0	49.4147	104.641	63.6466	34.2366	280.013	173.299	113.351	247.865	56.8966	325.502	223.967	107.438	81.4368	151.795	146.812	79.1336	251.03	276.602	248.481	128.108	632.446	0
287	0	0	0	0	0	0	0	83.1661	0	0	0	0	0	0	0	0	0	0	0	0	0	0	0	0	0	0	0	0	0	0	0	0	0	0	0	0	0	0	0	0	0	0	124.697	0
288	0	0	0	0	0	0	0	0	0	0	0	0	0	0	0	0	0	0	0	0	0	0	0	0	0	0	0	0	0	0	0	0	0	0	0	0	0	0	0	0	0	0	0	0
289	0	0	0	0	0	0	0	0	0	0	0	0	0	0	0	0	0	0	0	0	0	0	0	0	0	0	0	0	0	0	0	0	0	0	0	0	0	0	0	0	0	0	0	0
290	0	0	0	4.2369	0	0	0	0	46.6786	0	0	0	0	0	0	0	0	0	0	0	0	122.848	5.7085	62.9037	13.0194	29.7392	18.6704	13.9842	17.3418	30.6387	62.4636	19.879	0	51.6697	0	0	34.2781	0	14.5763	14.1155	21.4048	0	32.211	294.563
291	0	0	0	0	0	0	0	0	0	0	0	0	0	0	0	0	0	0	0	0	0	0	0	0	0	15.3181	0	17.4831	0	13.0106	80.7851	0	0	0	0	0	0	51.7699	0	0	0	0	0	0
292	0	0	0	0	0	0	0	0	0	0	0	0	0	0	0	0	0	0	0	0	0	0	0	0	0	0	0	0	0	0	0	0	0	0	0	0	0	0	0	0	0	0	0	0
293	845.966	235.021	417.681	115.997	406.132	398.15	94.5271	171.698	183.362	107.505	103.737	98.1071	0	0	23.6837	41.4384	18.0723	0	19.4013	32.8139	0	3.3965	401.073	1534.1	57.4858	210.038	0	225.4	147.32	459.343	577.917	232.092	0	454.367	0	71.8986	594.257	317.869	158.028	90.4795	83.1519	43.2686	650.621	8995.4
294	0	0	0	0	83.8833	22.4254	16.5928	27.7774	0	0	0	0	0	0	0	0	0	0	0	0	0	180.753	0	0	34.2247	53.4848	6.4146	17.6981	89.6099	0	20.3013	6.0191	14.6024	0	12.8501	48.7412	27.3408	0	0	4.2752	9.3184	49.5809	0	0
295	0	0	0	0	0	0	0	0	0	0	0	0	0	0	0	0	0	0	0	0	0	0	0	0	41.4869	4.9618	12.7271	0	0	0	0	0	9.7747	7.2682	0	6.0255	0	0	0	11.0951	0	12.4734	0	0
296	0	0	0	0	0	0	0	0	0	0	0	0	0	0	0	0	0	0	0	0	0	0	0	0	20.4647	0	0	0	0	0	0	0	0	0	0	0	0	0	0	0	0	0	23.696	37.6372
297	0	0	0	0	0	0	0	0	0	0	0	0	0	0	0	0	0	0	0	0	0	0	0	25.1913	0	0	0	0	0	0	0	0	0	0	0	0	0	0	0	0	0	0	0	0
298	0	0	0	0	0	0	0	0	0	0	0	0	0	0	0	0	0	0	0	0	0	0	0	0	0	0	2.1775	0	0	0	0	0	0	0	0	0	0	0	0	0	0	0	0	0
299	501.432	152.949	1331.42	495.577	752.671	1632.23	740.963	186.967	0	200.493	95.8626	277.011	361.876	89.8999	614.082	33.6571	0	42.3583	165.622	0	186.75	0	351.506	1495.13	261.301	273.33	544.746	277.935	496.788	586.98	1112.94	335.49	189.319	636.657	478.682	255.214	304.697	331.207	1305.1	742.298	310.604	185.704	431.094	2307.11
300	0	0	0	0	0	0	0	0	0	0	0	0	0	0	0	0	0	0	0	0	0	35.9174	12.9809	0	0	0	0	0	0	0	0	28.8278	20.1824	0	0	0	0	0	0	0	0	0	0	0
301	76.0258	0	52.9932	0	6.2997	0	6.6647	32.5384	0	24.8023	0	0	19.5236	0	0	0	0	0	39.1795	0	17.7271	0	63.9806	89.2603	286.666	151.541	83.2668	67.8226	34.9833	15.5915	13.7465	104.992	65.6914	0	129.302	84.6034	24.3784	37.0845	0	110.909	187.83	77.0176	640.353	0
302	0	0	0	0	0	0	0	0	0	0	0	0	0	0	0	0	0	0	35.9597	0	0	0	0	0	0	0	0	0	0	0	0	0	0	0	0	0	0	0	0	0	0	0	0	0
303	5935.6	4494.82	2566.84	2849.35	3228.22	3101.67	2131.61	2282.85	4399.83	5390.36	5829.02	5548.2	1644.59	974.358	947.835	1564.73	400.211	1136.56	393.398	769.6	962.076	0	1425.54	2056.27	1709.2	2765.75	1980.37	2225.7	3011.14	2627.8	1615.41	2283.98	1820.44	1918.35	1130.07	2119.52	2086.55	699.02	3904.68	2057.11	1271.83	2187.39	2694.85	770.635
304	0	0	0	0	0	0	41.6498	70.5948	0	0	0	0	0	0	0	0	0	0	0	0	0	0	0	0	0	7.6439	0	0	0	17.4125	0	0	0	0	0	3.5476	0	0	0	0	0	0	0	143.295
305	78.0642	0	32.7311	0	62.2024	0	95.4454	0	0	0	0	0	0	0	0	0	32.1944	11.1022	14.9141	8.6425	0	0	0	0	78.9631	97.6133	53.2093	59.5928	120.437	103.903	119.07	37.0856	85.0452	133.785	50.1877	76.6091	190.652	57.7915	122.524	62.2672	41.8875	145.106	223.238	122.307
306	0	0	0	0	0	0	0	0	0	0	0	0	0	0	0	0	0	0	0	0	0	19.8453	0	0	0	0	0	0	0	0	0	0	0	0	0	0	0	0	0	0	0	0	0	0
307	0	0	0	0	0	0	0	0	0	0	0	0	0	0	0	0	0	0	0	0	0	0	0	0	0	0	0	0	0	0	0	0	0	0	0	0	0	0	0	0	0	0	0	0
308	0	0	0	6.6462	0	0	0	0	0	0	0	0	0	0	0	0	0	0	0	0	0	0	0	0	0	0	0	0	0	0	0	0	0	0	0	6.0439	0	0	0	0	0	5.0932	0	0
309	0	0	0	0	95.3105	62.3767	0	0	0	0	0	0	0	0	0	0	0	0	0	0	0	0	0	0	0	0	22.3923	31.1542	23.9313	40.2273	149.132	9.3674	44.8066	20.6592	30.0092	35.4905	26.1324	89.1496	0	12.0327	25.0521	67.1868	0	0
310	132.605	0	0	22.7375	26.7264	43.7181	0	0	0	0	0	0	8.1363	0	0	0	0	0	0	0	0	0	0	0	0	0	0	0	0	0	0	0	13.9986	0	0	0	0	0	0	0	0	0	789.837	0
311	0	0	167.017	0	70.6715	26.1324	24.8705	30.707	0	0	0	0	0	0	0	0	0	0	0	0	0	0	51.7414	0	6.9339	75.1822	57.1114	0	102.479	80.0335	0	59.7709	289.487	0	91.5589	25.5028	0	0	10.5152	15.6222	97.7786	0	23.1165	0
312	0	0	0	0	0	0	0	0	0	0	0	0	0	0	0	0	0	0	0	0	0	0	0	0	0	0	0	0	0	0	0	0	0	0	0	0	17.9039	0	0	0	0	0	0	0
313	0	0	0	0	11.0689	0	0	0	0	40.5872	0	0	0	0	0	0	0	0	0	0	0	0	0	0	0	0	10.1692	0	0	0	0	0	0	0	0	2.9134	3.5848	0	0	0	0	14.3605	0	0
314	0	0	0	0	0	0	0	0	0	0	0	0	0	0	0	0	0	0	0	0	0	0	90.5527	0	0	0	0	0	0	0	23.7239	0	0	0	0	0	0	0	0	0	0	0	0	0
315	0	0	0	0	0	111.334	0	0	124.925	210.198	0	108.015	75.7197	30.9664	48.4804	49.9042	34.8328	35.5547	0	36.7529	18.6484	0	0	181.936	224.39	0	0	0	0	0	0	0	0	0	0	0	0	0	0	0	0	0	449.623	0
316	0	481.241	1641.06	0	363.007	209.135	379.966	362.949	232.921	0	207.391	0	0	0	0	0	0	0	0	0	0	2.9308	381.833	83.5147	0	162.572	361.528	259.794	276.678	549.874	479.456	247.265	305.376	321.504	358.692	271.841	245.463	438.697	386.478	246.754	244.332	257.982	0	93.3321
317	0	0	252.335	217.492	421.969	286.896	140.371	82.9192	523.314	25.6433	38.4115	189.359	55.9736	0	0	0	42.0728	0	18.0733	10.2912	0	0	0	0	169.875	99.4089	215.032	163.443	126.366	139.869	178.384	186.404	180.678	76.7148	153.642	174.19	0	9.5645	59.9539	134.63	166.312	82.3962	0	0
318	0	0	0	0	0	0	0	0	0	0	0	0	0	0	0	0	0	0	0	0	0	0	0	0	0	0	0	0	0	0	0	0	0	0	0	0	56.0194	0	0	0	0	0	0	0
319	0	0	0	0	14.0354	0	0	0	0	0	0	0	0	0	0	0	0	0	0	0	0	0	0	0	0	0	0	0	6.1961	0	0	0	0	0	0	0	22.8608	0	0	0	0	0	0	0
320	0	0	0	0	0	0	0	0	0	0	0	0	0	0	0	0	0	0	0	0	0	52.0755	0	0	0	0	0	4.4129	13.1306	0	0	0	0	188.099	0	10.6256	34.6863	0	0	15.705	0	0	0	1099.41
321	0	0	0	0	0	0	0	0	0	0	0	0	0	0	0	0	0	0	0	0	0	0	0	0	0	0	0	0	0	0	0	0	0	0	0	0	0	0	0	0	0	0	0	0
322	0	0	0	0	0	0	0	0	0	0	0	0	0	0	0	0	0	0	0	0	0	0	0	0	0	0	0	0	0	0	12.2995	0	0	0	0	0	13.7553	0	0	0	0	0	0	0
323	100.075	0	87.61	0	20.4643	0	19.4805	0	0	0	0	0	11.8797	0	0	0	0	0	0	0	0	0	0	0	52.8097	0	8.1436	7.5006	0	15.9493	167.558	0	0	0	0	0	88.1433	11.79	14.1801	0	0	0	0	319.991
324	348.974	394.053	308.44	112.615	141.298	109.675	281.504	80.2634	0	101.9	0	0	165.949	17.6383	0	0	160.479	84.5964	0	25.3915	75.7202	0	45.2234	138.776	623.017	362.886	265.009	46.246	2.5912	183.971	0	271.714	175.629	188.701	252.211	208.507	100.882	255.049	243.665	224.754	429.824	176.396	1038.88	0
325	0	0	16.7239	0	0	0	0	0	0	0	0	0	0	0	0	0	0	0	0	0	0	0	7.1918	0	0	0	0	0	0	0	0	0	0	0	4.1775	0	3.5545	7.1728	0	0	18.3937	0	0	0
326	316.133	1204.38	481.871	478.766	580.261	522.942	545.671	460.557	579.599	782.649	1023.71	611.183	243.054	212.961	185.341	268.143	71.8939	165.001	124.3	164.918	119.303	0	402.832	272.788	318.886	654.699	515.05	413.681	542.754	578.509	136.984	638.191	314.461	604.035	298.677	570.833	362.582	95.0025	862.472	298.534	281.251	465.67	1189.71	142.373
327	0	0	0	0	0	0	0	0	0	0	0	0	0	0	0	0	0	0	0	0	0	8.6797	0	0	0	0	0	0	3.0612	0	0	0	7.2887	0	0	0	0	0	0	0	0	0	0	0
328	0	0	0	0	0	0	0	0	0	0	0	0	0	0	0	0	0	0	0	0	0	0	0	0	0	0	0	381.342	0	0	0	0	0	0	0	0	0	0	1045.13	0	0	0	0	0
329	175.028	92.6412	119.6	244.136	103.916	82.3775	468.683	411.044	831.309	0	284.422	248.698	24.7408	0	40.0201	24.5888	54.0176	41.7683	19.6554	0	26.3167	0	125.728	1319.59	251.713	398.044	0	0	200.389	908.803	373.959	891.464	329.168	990.811	190.413	233.862	629.336	0	0	277.645	466.977	178.362	1489.46	1633.87
330	0	0	0	0	0	0	0	0	0	0	0	0	0	0	0	0	0	0	0	0	0	0	0	0	3.6157	10.1838	0	0	0	0	0	0	0	0	0	0	0	0	0	0	0	0	0	363.291
331	0	0	0	0	0	0	0	0	0	0	0	0	0	0	0	0	0	0	0	0	0	0	0	0	0	0	0	0	0	0	0	0	0	0	0	0	0	16.7447	0	0	0	0	0	45.8236
332	0	0	0	46.5315	0	0	0	0	0	0	0	0	0	0	0	0	0	0	0	0	0	0	0	0	0	0	0	0	0	0	26.7955	0	0	35.6895	0	0	0	0	0	17.0391	0	0	42.0971	0
333	41.0696	0	0	0	0	0	0	0	0	0	0	0	0	0	0	0	0	0	0	0	0	0	0	0	0	0	0	0	0	0	0	0	0	28.8827	0	0	17.6129	0	0	0	0	0	0	216.527
334	0	0	0	0	0	0	0	0	0	0	0	0	0	0	0	0	0	0	0	0	0	0	0	0	0	0	0	0	0	0	0	0	0	0	0	0	0	0	0	0	0	0	0	0
335	0	0	0	23.3384	0	0	0	0	0	0	0	0	0	0	0	0	0	0	0	0	0	0	0	0	604.749	6.8028	0	0	0	0	0	0	0	0	0	0	0	0	0	0	0	0	0	376.065
336	20.432	0	31.7783	31.1252	28.911	0	24.1124	0	0	0	0	0	19.8093	0	0	0	86.2267	74.4904	20.7191	12.892	0	0	76.3258	126.194	90.6501	184.276	139.697	34.2646	10.0425	237.564	63.6074	278.972	164.564	5.6506	91.0381	55.5186	33.4415	30.8769	136.734	116.39	247.002	0	2284.27	0
337	533.747	640.561	215.003	12.9792	184.939	335.084	101.693	86.561	0	302.377	248.823	161.814	195.709	43.3414	0	0	0	0	41.4585	61.2129	0	0	106.059	288.202	0	0	137.184	0	0	301.276	351.188	0	0	145.472	0	0	94.3167	214.706	0	0	0	0	0	2835.84
338	0	0	0	0	0	0	0	0	0	0	0	0	0	0	0	0	0	0	0	0	0	10.2223	0	0	15.5952	0	9.2224	0	0	6.5177	0	0	0	0	0	0	0	0	0	0	0	0	0	0
339	333.086	0	60.7778	0	86.8082	103.763	0	19.8294	0	44.0977	0	0	42.2035	0	20.7409	0	0	0	0	0	0	198.765	0	0	0	4.5564	0	0	0	0	0	0	14.2193	0	0	0	0	0	0	23.031	0	0	199.864	0
340	0	0	0	0	0	0	0	0	0	0	0	0	0	0	0	0	0	0	0	0	0	0	99.6347	0	0	0	0	0	0	0	0	0	0	0	0	0	0	0	0	0	0	0	0	0
341	0	0	0	0	0	0	0	0	0	0	0	0	0	0	0	0	0	0	0	0	0	0	0	0	0	0	0	0	0	0	0	0	0	0	0	0	34.9106	0	0	0	0	0	0	0
342	0	0	0	0	0	0	13.5615	0	0	0	0	0	0	0	0	0	0	0	0	0	0	0	0	12.9005	0	0	2.6672	0	12.1566	6.9682	0	19.1081	0	11.1492	0	8.0507	0	0	0	0	4.6917	0	0	117.255
343	0	0	0	0	25.5418	0	0	0	0	0	0	0	0	0	0	0	0	0	0	0	0	0	0	0	57.5697	0	18.3397	0	0	0	0	9.4411	0	0	0	13.4641	0	0	0	0	7.6171	0	0	0
344	0	0	0	0	0	0	0	0	0	0	0	0	0	0	0	0	0	0	0	0	0	0	0	0	0	0	0	0	0	0	0	0	0	0	0	0	0	0	0	0	0	0	0	0
345	0	0	0	0	0	0	0	0	0	0	0	0	0	0	0	0	0	0	0	0	0	0	0	0	0	0	0	0	0	0	0	0	0	0	0	0	0	0	0	0	0	0	0	0
346	0	0	0	0	0	0	0	0	0	0	0	0	0	0	0	0	0	0	0	0	0	0	21.4102	0	0	0	0	0	0	0	0	0	0	0	0	0	0	0	0	0	0	0	0	0
347	0	0	21.1751	0	0	0	0	0	0	0	0	0	0	0	0	0	32.0154	5.7162	0	0	0	0	15.2313	0	0	4.5504	23.8047	12.033	0	30.1375	0	24.2028	0	49.3574	6.4282	18.9535	28.1754	31.7254	0	0	20.2992	30.6021	0	193.855
348	0	0	0	66.2162	14.359	40.8216	40.2715	0	0	0	0	0	8.8093	0	0	0	0	0	0	0	0	193.33	0	0	28.7943	15.1215	112.724	53.9491	41.6451	40.8844	0	54.351	5.8923	0	64.3769	45.5776	0	0	7.2015	24.9015	29.5838	44.7055	64.1026	0
349	0	0	0	0	0	0	0	369.415	0	0	210.353	0	87.0416	33.5727	0	135.336	0	0	0	0	0	874.05	18.8208	0	0	8.417	19.1715	0	0	0	85.7023	0	0	66.2712	0	0	633.385	0	0	0	0	0	0	753.15
350	0	0	0	0	0	0	0	0	0	0	0	0	0	0	0	0	0	0	0	0	0	18.0863	0	0	0	0	0	0	0	5.0094	0	0	0	41.9372	0	0	0	0	0	0	3.5263	11.6614	987.358	0
351	0	0	0	0	0	0	0	0	0	0	0	0	0	0	0	0	0	0	0	0	0	126.171	0	0	5.8426	0	6.4317	0	0	0	0	0	0	0	0	5.1398	0	0	0	0	3.1075	0	0	0
352	53.4053	178.854	154.774	0	146.507	48.0778	116.138	0	0	14.9242	0	0	0	0	0	0	0	0	0	0	0	17.846	0	0	0	0	105.757	25.8449	52.9612	15.7777	0	25.5729	0	0	49.5974	60.8866	0	0	0	15.761	117.465	0	109.762	0
353	0	0	0	0	0	0	0	11.6182	0	0	0	0	0	0	0	0	0	0	0	0	0	0	0	0	0	0	0	0	0	0	0	0	0	90.6921	0	0	0	0	0	0	0	69.5071	163.727	0
354	607.756	3006.77	583.477	0	1035.63	950.102	553.972	1384.16	1556.58	2084.52	1945.99	1316.12	514.547	577.415	425.659	539.329	175.274	396.831	380.347	321.023	299.542	369.696	195.413	91.293	88.6831	60.8837	490.31	379.368	323.869	476.645	560.158	319.46	345.508	447.962	267.952	570.372	0	107.534	191.453	290.623	242.25	1175.06	109.945	891.443
355	0	0	0	0	0	0	0	0	0	0	0	0	0	0	0	0	0	0	0	0	0	0	0	0	0	0	0	0	0	0	0	0	0	0	0	0	0	0	0	0	0	0	0	0
356	0	0	0	0	0	0	0	0	0	0	0	0	0	0	0	0	0	0	0	0	0	0	0	0	0	0	0	0	0	0	27.766	0	0	0	0	0	0	0	0	0	0	0	0	624.585
357	0	0	0	0	0	0	9.2983	0	0	0	0	0	21.2762	0	0	0	0	0	0	0	0	0	0	0	38.3176	0	0	16.5313	11.4226	0	0	0	26.3315	0	0	23.5573	0	0	0	8.2006	0	0	0	0
358	62.1721	0	0	0	21.467	0	40.4441	0	0	0	0	0	0	0	0	0	0	0	0	0	0	0	0	155.084	0	18.1666	16.378	0	0	0	90.0433	181.639	0	0	0	0	13.3592	120.153	202.52	0	20.2485	0	0	595.018
359	0	0	0	0	0	0	0	0	0	126.111	0	0	0	0	0	0	0	0	0	0	0	0	104.521	0	0	0	0	0	0	0	0	0	0	0	0	0	195.049	0	0	0	0	0	0	61.8728
360	0	0	0	0	0	0	0	0	0	0	0	0	0	0	0	0	0	0	0	0	0	0	0	0	0	0	0	0	0	0	0	0	0	0	0	0	0	0	0	0	0	0	0	0
361	219.316	0	380.36	10.3335	0	0	0	0	0	0	16.2022	0	0	0	0	0	0	0	0	9.1374	10.0285	0	0	0	0	0	0	0	0	0	0	0	0	0	0	0	0	0	0	30.3884	0	0	466.661	0
362	0	0	0	0	676.168	52.7285	101.764	20.0449	0	0	0	0	116.599	0	0	0	0	0	0	8.6346	0	815.098	0	0	97.4437	0	0	17.3397	87.4872	8.3275	0	42.5823	0	0	17.293	52.8629	40.9082	0	0	0	45.7389	43.9255	0	0
363	0	0	42.7199	0	19.2588	0	8.0982	28.4357	0	0	0	0	0	0	0	0	0	0	0	0	0	0	51.3557	0	82.8696	41.0863	57.8268	0	16.4828	19.9652	0	37.9317	55.3226	0	19.6577	18.7045	0	0	22.3857	9.8682	37.0188	0	309.287	0
364	0	0	0	0	19.8837	0	0	0	0	0	0	0	0	0	0	0	5.3142	0	0	0	0	0	0	0	0	0	9.3061	0	0	0	0	6.0266	0	0	0	0	0	0	0	0	7.1124	10.6452	0	0
365	0	0	0	0	0	0	0	0	0	0	0	0	0	0	0	0	0	0	0	0	0	6.1464	86.4292	0	0	0	0	0	0	0	0	0	0	0	0	0	0	0	4.5278	6.4735	10.5632	0	0	0
366	0	0	0	0	0	0	0	0	0	0	0	0	23.8295	0	0	0	0	0	0	0	0	25.9294	0	0	0	0	0	0	0	0	0	0	0	0	0	0	0	0	0	0	0	0	0	0
367	0	0	0	0	0	0	0	0	0	0	0	0	0	0	0	0	0	0	0	0	0	0	0	0	0	0	0	0	0	0	0	0	0	0	0	0	0	0	0	0	0	0	0	0
368	0	0	0	0	0	0	0	0	0	0	0	0	0	0	0	0	0	0	0	0	0	0	0	0	0	0	3.2322	0	0	15.7224	12.9147	14.7782	0	0	0	0	0	10.9365	0	0	0	16.3424	0	0
369	0	0	0	0	0	0	1174.7	0	0	0	0	0	0	0	0	0	0	0	0	0	0	0	0	0	0	0	0	0	0	0	0	0	0	0	0	0	0	0	0	0	0	0	0	0
370	67.513	0	136.111	89.4933	0	134.433	0	0	0	0	0	0	0	0	0	0	0	0	0	0	0	0	0	0	0	0	0	0	0	27.3127	0	0	0	0	0	0	0	0	0	7.9674	0	0	395.104	0
371	0	0	0	0	0	0	0	0	0	0	0	0	0	0	0	0	0	0	0	0	0	0	0	0	68.0423	0	0	0	0	0	0	0	0	0	0	0	0	0	0	0	45.2421	32.2543	0	0
372	0	0	0	1964.94	0	0	0	0	0	0	0	0	0	0	0	0	0	0	0	0	0	0	0	0	1813.91	275.242	4.5722	0	0	0	0	0	49.1568	21.5277	0	0	0	0	36.3733	0	0	0	1039.08	1992.94
373	0	0	0	0	0	0	0	0	0	0	0	0	0	0	0	0	0	0	0	0	0	0	0	0	0	0	0	0	0	0	0	0	0	0	0	0	0	0	0	0	0	0	0	0
374	0	0	0	0	0	0	0	0	0	0	0	0	0	0	0	0	0	0	0	0	0	0	0	0	0	0	0	0	0	0	0	0	0	0	0	0	0	0	0	0	0	0	0	0
375	0	0	0	0	0	0	495.505	0	0	0	0	0	0	0	0	0	0	0	0	0	0	0	0	0	0	0	0	0	0	0	0	0	0	0	0	0	0	0	0	0	0	0	0	0
376	468.037	0	67.3166	0	368.627	454.277	134.543	193.975	0	0	81.2188	60.8632	97.4002	23.0488	23.3209	0	6.2171	12.5364	0	0	0	0	0	0	0	10.2322	0	0	14.2778	68.0289	0	43.1529	59.1856	210.099	0	0	8.4528	0	0	48.5902	0	0	166.212	0
377	29.0307	0	0	0	83.1014	209.108	0	0	0	0	216.145	0	24.7317	0	0	0	0	0	0	0	0	7.6682	0	0	0	0	73.1885	140.649	4.924	84.9604	0	74.7945	0	0	69.1509	166.226	0	0	29.6642	27.9161	0	140.516	75.4983	0
378	0	0	0	26.9282	0	0	0	23.9919	0	0	0	0	0	0	0	0	0	0	0	0	0	0	0	0	18.6346	12.1398	25.8814	0	8.1342	0	0	0	0	0	0	0	0	0	0	0	0	0	67.495	0
379	0	0	0	0	0	0	0	0	0	0	0	0	0	0	0	0	0	0	0	0	0	0	0	0	0	0	0	0	0	0	0	0	0	0	0	0	0	0	0	0	0	0	0	0
380	0	0	0	99.2637	0	0	0	0	0	0	0	0	0	0	0	0	0	0	0	0	0	0	0	0	0	0	0	0	0	0	0	0	0	75.9603	0	0	0	0	0	0	0	0	0	0
381	120.089	0	0	0	13.1132	45.9741	0	0	0	0	25.104	0	21.7087	0	0	0	0	0	0	0	0	0	0	0	0	0	0	0	10.8788	19.9844	0	0	48.8986	26.1198	0	0	0	0	0	35.2572	0	0	0	0
382	0	0	0	0	29.5485	0	0	0	0	0	0	0	0	0	0	0	0	0	0	0	0	31.6517	0	0	0	0	0	0	0	0	0	0	0	0	0	0	0	0	0	0	0	0	0	0
383	0	0	0	0	0	0	0	28.6916	0	0	0	0	0	0	0	0	0	0	0	0	0	140.608	14.549	0	21.3284	12.4938	26.6068	37.077	0	68.3766	0	39.4056	23.7192	0	31.6534	22.5416	24.2834	0	97.588	37.0718	31.5987	28.0371	0	0
384	419.935	0	221.643	0	0	325.395	8.0761	81.0759	0	70.2928	28.2249	0	74.2731	0	78.4667	0	0	0	0	0	0	0	0	0	0	5.7258	0	13.6347	0	47.5906	0	0	0	52.1311	21.4383	25.1189	0	0	0	94.9157	23.4314	0	1665.82	0
385	0	0	0	0	0	0	0	22.9566	0	0	0	0	0	0	0	0	0	0	0	0	0	0	0	0	0	0	19.7592	12.9558	30.6925	28.4361	0	38.2313	42.4789	0	40.6732	55.6462	4.6639	0	25.4347	34.6485	33.4379	24.9307	0	0
386	0	0	0	0	0	0	0	0	0	0	0	0	0	0	0	0	0	0	0	0	0	0	0	0	0	0	5.9107	0	9.0955	22.2706	0	7.5457	0	0	9.238	0	0	0	23.7506	0	0	0	0	1224
387	0	0	0	0	0	0	0	0	0	11.1476	25.7771	0	0	0	0	0	0	0	0	0	0	0	0	0	0	0	0	0	0	11.1613	0	8.8736	0	0	0	6.9565	0	0	0	0	0	30.4631	0	31.8715
388	0	0	0	0	0	0	0	0	0	0	0	0	0	0	0	0	0	0	0	0	0	0	107.687	0	0	0	0	0	0	0	0	0	0	0	0	0	0	0	0	0	0	0	0	0
389	323.758	693.957	86.653	0	108.904	71.6387	166.569	479.338	968.289	319.334	311.612	261.703	129.877	73.9868	46.0104	57.4433	31.8013	35.5878	0	136.744	28.7091	189.533	127.203	0	73.1221	248.731	159.134	225.992	559.766	67.5874	0	44.5771	171.335	55.7028	129.927	190.008	0	0	0	0	0	410.942	0	0
390	0	0	0	0	0	0	0	0	0	0	0	0	0	0	0	0	0	0	0	0	0	5.0815	0	0	0	0	0	0	0	0	0	0	0	0	0	0	22.9699	0	0	0	0	0	0	0
391	0	0	0	0	0	0	0	0	0	0	0	0	0	0	0	0	0	0	0	0	0	0	1764.93	0	0	0	0	0	5.3215	0	22757.4	0	0	0	0	0	30.1012	0	0	0	0	0	0	0
392	0	0	105.819	209.868	209.83	109.282	201.857	0	0	72.3248	208.419	0	36.2015	20.953	65.3645	40.2223	33.7305	22.9588	34.7243	0	26.1596	0	105.275	0	167.405	10.8464	0	0	0	176.109	0	135.869	3.3036	59.2473	4.681	0	98.1299	0	115.763	169.12	132.48	0	222.616	0
393	63.6615	188.793	52.6789	0	171.407	97.1878	112.788	155.212	0	225.197	81.438	0	0	0	29.5554	16.9428	15.6344	0	0	0	0	0	0	0	8.8324	30.7346	74.07	26.2045	73.2562	44.9996	0	23.8415	0	0	36.8936	52.2262	22.9275	0	0	31.5931	22.3518	33.2102	0	0
394	0	0	0	0	0	0	0	0	0	0	0	0	0	0	0	0	0	0	0	0	0	0	0	0	0	0	0	0	0	0	0	0	0	0	0	0	0	0	0	0	0	0	0	0
395	0	0	0	0	0	0	0	0	0	0	0	0	0	0	0	0	0	0	0	0	0	0	0	0	0	0	0	0	0	0	0	0	0	0	0	0	0	0	0	0	0	0	0	0
396	2765.12	453.547	1347.87	0	481.186	647.387	1205.8	609.473	487.941	560.969	1302.52	1199.55	177.704	139.874	774.16	229.1	380.436	265.125	491.264	284.541	122.946	0	652.91	3665.33	639.09	492.751	892.126	593.364	599.838	1056.16	3098.93	975.276	417.337	2178.87	581.565	523.161	1409.84	801.97	937.65	884.843	541.015	224.071	5460.51	6111.39
397	0	0	0	0	0	0	0	0	0	0	0	0	0	0	0	0	0	0	0	0	0	0	0	0	0	0	0	0	0	0	0	0	0	0	0	0	0	0	0	0	0	0	0	0
398	0	0	0	0	0	0	0	0	0	0	0	0	0	0	0	0	0	0	0	0	0	0	0	0	0	0	0	0	0	0	0	0	0	0	0	0	0	0	0	0	0	0	0	0
399	0	36.7462	0	0	0	0	0	54.6002	0	0	55.0088	0	38.1314	0	0	0	0	0	0	0	0	30.4592	28.7462	0	0	0	0	0	0	0	0	0	0	0	7.0729	0	11.7305	0	0	0	0	0	99.6099	0
400	29.9104	0	152.142	0	116.432	0	112.593	163.361	0	71.8267	82.5705	0	10.5709	0	48.8031	19.472	50.5454	0	0	31.0281	0	0	0	0	0	0	0	0	0	47.1819	50.0818	12.6871	0	154.553	0	0	13.4623	0	124.771	0	0	0	0	1941.54
401	0	0	0	0	0	0	0	0	0	0	0	0	0	0	64.6179	0	0	0	0	0	0	0	7.8953	40.7952	26.4219	20.6778	0	0	9.493	0	0	0	0	0	0	29.8956	0	0	0	0	0	0	0	0
402	0	0	0	0	0	0	0	0	0	0	0	0	0	0	0	0	0	0	0	0	0	0	0	0	0	0	0	0	0	0	0	0	0	0	0	0	0	0	0	0	0	0	0	0
403	515.357	0	187.154	0	362.426	282.848	232.662	532.57	251.236	88.2669	863.822	521.108	89.6388	14.0026	0	80.9302	87.1976	111.425	183.419	72.6011	46.2577	0	366.195	0	294.118	453.883	737.347	632.564	228.998	822.951	0	440.428	524.632	654.581	227.445	378.259	331.386	1292.8	1208.38	372.201	219.313	463.988	860.286	0
404	0	371.794	0	1305.67	385.034	508.925	0	0	255.824	0	0	0	58.8091	0	0	0	0	0	0	0	0	0	186.331	0	0	0	0	0	0	0	0	323.686	0	0	0	0	0	0	0	33.3109	291.995	0	0	1864.26
405	501.005	0	269.358	150.65	1124.19	529.622	247.961	0	434.223	55.1561	145.85	94.106	196.761	46.864	49.0456	0	21.6578	50.0532	0	74.9544	113.451	1150.53	9.1498	0	467.85	405.124	218.968	372.881	1054.05	418.555	0	227.858	191.169	100.327	359.395	611.023	225.312	59.362	39.8201	64.4946	268.017	320.751	0	0
406	0	0	0	0	0	0	0	0	0	0	0	0	0	195.333	0	0	0	0	0	50.9674	97.9073	0	166.154	0	186.033	0	0	0	325.443	0	0	0	295.614	0	0	434.094	0	0	0	0	0	296.196	0	0
407	0	0	0	0	0	0	0	0	0	0	0	0	0	0	0	0	0	0	0	0	0	0	0	0	0	0	0	0	0	0	0	0	0	0	0	0	0	0	0	0	0	0	0	108.374
408	0	0	57.342	0	0	0	0	0	0	0	0	0	0	0	0	0	0	0	0	0	0	0	0	0	37.4077	15.1608	31.4543	17.9508	21.7944	31.0621	0	0	15.9544	0	14.0913	0	0	0	6.661	0	0	22.8725	0	0
409	415.665	470.148	394.724	108.988	333.725	334.501	281.377	658.202	253.845	416.512	176.322	119.489	88.7106	50.3639	210.331	91.1476	75.6403	48.0331	24.6374	234.59	65.6221	0	0	45.6397	84.2054	78.2985	229.986	134.893	185.157	210.365	0	202.805	92.5796	287.535	149.882	179.668	68.8289	59.7838	187.047	0	136.651	148.857	0	454.828
410	0	0	0	0	0	0	0	0	0	0	0	0	0	0	11.6107	0	0	15.76	17.4101	0	0	0	0	0	0	0	0	0	0	0	0	0	0	0	0	0	0	0	0	0	0	0	112.043	0
411	0	24.4505	34.8685	0	0	0	0	0	0	31.668	0	0	0	0	0	0	0	0	0	0	0	0	0	0	0	0	0	0	0	14.8373	0	7.1241	0	0	0	0	56.2942	15.457	0	0	0	0	0	2070.68
412	0	0	0	0	0	0	0	0	0	0	0	0	0	0	0	0	0	0	121.621	0	0	0	0	0	0	0	0	0	0	0	0	0	0	0	0	0	0	0	0	0	0	0	0	0
413	2091.76	0	6082.1	4480.82	2936.05	8906.51	2019.64	1789.29	5672.21	425.653	598.198	8091.63	902.1	362.645	1724.62	631.787	743.655	1456.52	3894.17	1719.62	2063.98	0	5992.18	10221.9	1891.7	1883.24	2905.89	2382.5	2631.56	6248.62	12213.6	3805.99	2890.55	8175.56	3405.81	2023.89	2962.84	3262.08	9817.8	8698.59	3047.03	1754.71	5799.81	24679
414	0	0	0	0	0	0	0	0	0	0	0	0	16.3233	0	12.7446	0	13.5069	0	0	0	0	0	0	0	0	0	0	0	0	0	0	0	0	0	0	0	0	0	0	0	0	0	0	0
415	0	0	0	0	0	0	0	0	0	0	0	0	0	0	0	0	0	0	0	0	0	0	0	0	0	0	0	0	0	0	0	0	0	17.6412	0	0	0	0	0	0	0	0	0	0
416	0	0	0	0	0	0	0	0	0	0	0	0	0	0	0	0	0	0	0	0	0	0	0	0	0	0	0	0	0	0	0	0	0	0	0	0	0	0	0	0	0	0	0	88.4214
417	0	0	0	0	0	0	0	0	0	0	0	0	0	0	0	0	0	0	0	0	0	0	0	0	0	0	0	0	0	0	0	0	0	0	0	0	0	0	0	0	0	0	0	0
418	0	0	0	0	0	0	0	0	0	0	0	0	0	0	0	0	0	0	0	0	0	4.5268	0	0	0	0	0	0	0	0	0	0	0	0	0	0	0	0	0	0	0	0	0	38.2541
419	0	0	0	0	0	0	0	0	0	0	0	0	0	0	0	0	0	0	0	0	0	0	0	0	0	0	0	0	0	0	0	0	0	0	0	0	0	0	0	0	0	0	0	0
420	0	0	0	0	0	0	0	35.4874	0	0	0	0	0	0	0	0	0	0	0	0	0	0	0	0	0	0	0	7.7521	18.1043	0	0	0	19.0553	0	0	0	0	0	0	10.6869	0	14.363	0	0
421	0	74.5282	0	0	0	0	0	0	0	0	0	0	0	0	0	0	0	0	0	0	0	165.855	0	0	0	0	0	0	0	0	0	16.0835	0	0	0	0	0	0	0	0	0	0	0	0
422	0	0	0	0	0	0	0	0	0	0	0	0	0	0	0	0	0	0	0	0	0	0	0	0	0	0	0	0	0	0	0	0	0	0	0	0	0	0	0	0	0	0	0	0
423	0	0	0	0	0	0	2453.85	0	0	0	0	0	0	0	0	0	0	0	0	0	0	0	0	0	0	0	0	0	0	0	0	0	0	0	0	0	0	0	0	0	0	0	0	0
424	0	0	0	0	0	0	0	0	0	0	0	0	0	0	0	0	0	0	0	0	0	0	0	0	0	0	0	0	0	0	0	0	0	0	0	0	0	0	0	0	0	0	0	0
425	0	0	0	0	0	0	0	0	0	0	0	0	0	0	0	0	0	0	0	0	0	0	0	0	0	0	17.5278	0	4.2694	0	0	30.8181	0	31.2711	0	0	0	0	0	0	0	0	19.9842	161.646
426	0	0	0	0	0	0	0	0	0	0	0	0	0	0	0	0	0	0	0	0	0	0	0	0	0	0	0	0	0	0	0	0	0	0	0	0	0	0	0	0	0	0	0	1574.8
427	0	22.1736	10.1183	165.879	88.0192	97.0327	100.218	45.7321	0	0	0	0	0	0	0	0	0	0	0	0	0	5.3544	35.6117	0	51.6945	173.124	64.152	87.8956	142.743	159.894	28.5371	171.251	89.1621	79.9988	61.7358	0	109.707	65.1776	197.628	91.1116	99.1561	35.2991	28.2843	0
428	0	0	0	0	0	0	0	0	0	0	0	0	0	0	0	0	0	0	0	0	0	0	0	0	0	0	0	0	0	0	0	0	0	0	0	0	0	0	0	0	0	0	0	0
429	295.306	999.707	689.044	25.4814	441.779	523.396	139.541	264.501	89.0044	256.492	141.771	77.5961	74.3883	48.6132	94.5623	51.9514	20.9803	82.329	176.404	77.0082	205.856	0	37.2221	65.1057	12.8193	18.743	527.587	328.024	157.215	191.375	44.1595	267.806	65.4735	225.883	90.8298	186.22	84.0917	34.5464	0	254.846	222.782	206.891	94.1679	0
430	177.955	0	285.221	0	132.843	0	117.379	53.5887	0	0	24.8499	72.9414	67.9956	0	78.4493	0	64.2801	0	14.4462	0	22.0817	0	22.7918	27.1359	0	0	0	31.9299	75.8787	256.013	80.1872	35.1721	41.4128	108.844	128.407	101.672	29.2727	209.757	0	84.1775	90.7222	111.851	0	131.954
431	0	0	0	0	0	0	0	0	0	0	0	0	0	0	0	0	0	0	0	0	0	0	20444.7	0	0	0	0	0	0	0	6526.87	0	0	0	0	0	0	0	0	0	0	0	0	0
432	97.806	78.247	229.16	104.582	0	45.7293	33.0433	0	0	290.946	33.6862	0	0	0	66.8943	47.1837	0	37.2045	52.4088	36.2186	20.1481	0	0	0	0	14.3016	46.1615	0	0	59.0736	0	86.6189	32.7333	45.308	26.9141	0	111.604	0	0	22.7103	0	0	0	295.451
433	47.2938	35.1319	68.5496	0	31.0971	0	60.2975	0	0	0	0	0	0	0	0	0	9.7946	0	0	0	0	0	0	26.3973	36.585	23.0937	62.8319	0	27.2111	71.4147	0	49.9082	15.5657	80.7153	29.0259	13.2703	0	63.6195	0	19.7761	43.1505	0	0	740.059
434	0	0	56.2257	0	0	0	0	0	0	0	0	0	0	0	0	0	0	0	0	0	0	0	0	0	173.036	0	0	0	0	0	0	0	0	0	0	0	0	0	0	0	0	0	0	0
435	34.1248	24.5944	0	13.1601	0	0	20.722	76.9014	0	0	0	0	0	0	48.0565	0	20.8512	0	0	30.6687	0	0	0	0	0	0	56.968	0	26.1874	62.8174	0	0	0	0	49.7822	34.0111	122.086	39.0495	0	25.1581	9.7711	0	23.108	0
436	88.0111	0	0	0	0	0	96.4936	0	0	0	0	0	0	0	0	0	0	0	0	78.1226	0	185.825	0	0	0	0	0	0	28.6437	69.212	0	293.437	0	68.0353	24.516	0	759.541	20.5184	681.911	0	33.2077	0	0	628.309
437	0	256.444	61.1305	0	159.032	0	42.8098	47.743	0	50.6367	58.5068	0	0	0	40.4614	0	0	0	35.719	17.1714	0	0	0	0	0	0	95.03	47.8276	73.3187	132.469	0	0	27.5766	0	47.8565	92.9167	0	0	0	57.3202	60.8756	123.562	0	0
438	0	34.8036	56.8684	0	0	0	0	0	0	0	0	0	0	0	0	0	0	0	0	0	0	0	0	26.5667	0	17.2196	0	0	11.0449	0	0	46.3009	7.626	61.4511	0	0	0	0	23.6464	0	24.416	10.7227	0	571.192
439	0	0	0	0	0	0	0	0	0	0	0	0	0	0	0	0	0	0	0	0	0	0	0	0	0	0	0	0	0	0	0	0	0	0	0	0	0	0	0	0	0	0	0	0
440	564.575	329.085	293.121	51.0127	159.282	167.151	253.271	373.538	0	326.149	350.214	221.974	187.686	28.4281	44.2276	32.0794	40.5378	37.1644	56.8859	0	28.1842	0	313.08	1466.57	171.469	285.114	268.317	137.558	272.517	339.145	1141.87	314.589	120.101	441.307	74.2114	38.8921	0	391.936	0	162.643	120.28	113.74	524.341	4799.81
441	0	0	0	0	0	0	0	0	0	0	0	0	17.1127	0	0	0	0	0	0	0	0	0	123.655	0	83.2168	0	0	0	7.4442	54.6469	0	0	0	135.267	17.0983	68.6	0	62.1606	0	0	6.704	0	0	0
442	192.081	0	65.3157	73.6284	60.3372	0	20.1972	13.0725	0	0	0	0	54.1408	0	0	0	0	0	0	0	0	42.6186	0	0	0	0	9.3331	14.8894	6.4503	0	0	15.3458	0	22.2605	0	22.1368	0	0	0	45.2246	7.1384	15.2008	513.392	0
443	0	0	0	0	0	0	0	0	0	0	0	0	0	0	0	0	0	0	0	0	0	0	0	0	0	0	0	0	0	0	0	0	4.4557	0	0	0	0	6.0637	0	0	0	0	0	345.253
444	0	0	0	0	59.9609	276.826	63.7224	0	0	0	28.7346	0	0	16.0984	0	0	0	20.0544	0	0	41.9924	365.436	19.6642	0	31.3153	56.5829	0	62.2368	94.7213	45.397	71.8345	42.516	49.5524	0	23.2599	86.9844	0	0	0	34.5517	46.4439	0	0	0
445	0	0	0	0	0	0	0	0	0	0	0	0	0	0	0	0	0	0	0	0	0	0	0	0	0	10.4909	0	0	0	0	0	0	0	122.115	0	0	0	0	0	0	0	0	0	0
446	49.7952	0	94.6025	0	93.6564	0	69.8651	73.2641	0	57.0988	0	0	0	0	0	0	0	0	0	81.3035	0	0	0	0	0	14.2683	113.29	35.977	48.6506	60.0638	0	61.3065	55.9347	0	71.8975	73.8576	0	0	31.876	23.3377	50.5764	24.7167	68.4816	0
447	0	0	0	0	0	0	0	0	0	0	0	0	0	0	0	0	8.7626	0	0	0	0	0	0	0	0	0	0	0	0	0	0	0	0	0	0	0	0	0	0	0	0	0	0	0
448	533.606	119.369	359.522	50.7336	165.556	0	117.732	177.697	0	0	110.329	39.4582	29.9579	0	49.5899	0	43.959	0	0	29.5259	17.7093	0	0	381.25	82.7875	102.35	173.035	62.2355	106.698	126.797	0	214.474	39.9429	174.702	95.9993	82.285	105.39	249.841	323.567	108.172	121.51	89.0789	144.582	1938.55
449	0	0	33.8304	0	110.943	0	0	64.6069	0	33.8875	0	0	68.7985	0	0	0	0	0	0	29.0436	0	0	0	0	0	0	0	0	16.3139	0	0	0	0	148.175	0	0	91.712	0	0	0	0	0	0	0
450	0	0	0	0	81.7973	39.9241	24.0033	0	0	0	31.6279	0	0	57.9761	0	0	0	0	0	0	0	435.171	18.8039	0	219.182	104.979	37.6617	78.8372	134.585	43.4867	75.7076	43.3486	112.883	0	60.1101	77.9339	0	0	31.7814	21.782	24.6111	78.2983	0	579.19
451	0	0	0	0	0	0	0	0	0	0	0	0	0	0	0	0	0	0	0	0	0	0	0	0	0	0	0	0	0	0	0	0	0	0	0	0	0	0	0	0	0	0	0	0
452	1020.77	428.15	0	0	0	0	0	0	325.293	0	0	0	607.174	0	518.867	0	0	0	0	0	0	0	0	0	0	0	6.8788	16.1114	16.5055	93.823	0	0	88.1808	82.9191	24.8235	25.3863	30.6589	0	0	0	9.2859	0	208.478	445.145
453	0	0	0	0	0	0	61.4133	0	0	0	0	0	42.9025	0	0	0	0	0	0	0	0	0	20.6643	0	0	68.2205	13.3658	0	37.617	65.1375	65.2753	0	18.5112	19.6876	18.2292	0	67.5316	0	7.9602	0	0	43.0262	0	1718.04
454	0	0	0	0	90.4733	0	0	0	0	0	0	0	0	0	0	0	0	0	0	0	0	0	24.3217	0	0	0	0	12.292	0	0	0	0	0	0	0	0	0	20.4936	0	0	0	0	0	0
455	0	0	0	0	0	0	0	0	0	0	0	0	0	0	0	0	0	0	0	0	0	0	0	0	0	0	0	0	0	0	33.6146	0	0	0	0	0	0	0	0	0	0	0	0	0
456	0	53.8175	0	0	0	0	0	0	0	0	0	0	0	0	0	0	0	0	0	0	0	0	0	0	0	0	0	0	0	0	0	15.1637	0	0	0	0	0	0	0	0	0	0	0	0
457	0	0	0	0	0	0	0	0	0	0	0	0	0	0	0	0	0	0	0	0	0	27.3682	0	0	0	0	0	0	0	0	0	0	0	0	0	0	0	0	0	0	0	0	0	0
458	0	0	0	0	0	0	0	0	0	0	0	0	0	0	0	0	0	0	0	0	0	20.2577	0	0	0	0	0	0	0	0	0	0	0	0	0	0	0	0	0	0	0	0	0	0
459	0	0	0	0	0	0	0	0	0	0	0	0	0	0	0	0	0	0	0	0	0	0	0	0	0	0	0	0	0	0	0	0	0	0	0	0	0	0	0	0	0	0	0	0
460	0	0	0	0	0	0	0	0	0	0	0	0	0	0	0	0	0	0	0	0	0	0	0	0	0	0	0	0	0	0	0	0	0	0	0	0	0	0	0	0	0	0	0	0
461	0	0	0	0	0	0	80.0127	0	0	0	0	0	0	0	0	0	0	0	0	0	0	0	0	0	0	0	0	0	0	0	0	0	0	0	0	0	0	0	0	0	0	0	0	0
462	0	0	0	0	4.7998	0	0	0	0	0	0	0	0	0	0	0	0	0	0	0	0	0	0	0	0	0	0	0	0	0	0	0	0	0	0	0	0	0	0	0	0	0	0	0
463	0	0	0	0	0	0	0	160.854	0	138.023	251.264	0	229.891	0	72.6404	0	39.7856	80.0754	102.912	0	0	12.189	0	0	0	0	0	0	0	0	0	0	15.5574	0	0	0	0	0	0	14.0898	0	0	206.677	0
464	0	0	98.6029	0	0	0	90.4172	0	0	0	0	0	0	0	0	0	0	0	0	0	0	0	0	0	26.6939	0	0	0	0	0	0	0	0	0	0	0	0	0	0	0	0	0	0	0
465	86.089	41.4064	0	0	40.5494	0	0	0	0	0	0	0	0	0	0	0	0	0	0	0	0	0	0	0	0	0	0	0	0	29.9591	0	24.1667	0	0	0	19.6699	55.6758	0	31.0436	0	27.4467	0	0	49.3206
466	0	0	0	0	0	0	0	0	0	0	0	0	0	72.065	0	0	0	0	0	0	0	0	0	0	0	0	0	0	0	0	0	0	0	0	0	0	0	0	0	0	0	0	0	0
467	0	0	0	0	0	0	0	0	0	20.9453	0	0	0	0	0	0	0	0	0	0	0	0	0	0	20.3415	14.887	16.0629	0	0	0	0	15.0402	0	0	0	0	0	0	0	0	0	0	190.722	0
468	0	0	0	0	0	0	0	0	0	0	0	0	0	0	0	0	0	0	0	0	0	0	95.7442	0	0	0	0	0	0	0	0	0	0	0	0	0	0	0	0	0	0	0	0	0
469	0	0	0	0	0	0	0	0	0	0	1218.92	0	9.3897	0	0	0	0	0	0	0	0	0	0	25.1235	0	0	31.4018	0	0	0	0	17.303	9.232	0	31.0384	0	0	0	0	0	0	0	0	0
470	0	0	0	0	0	0	0	0	0	0	0	0	0	0	0	0	0	0	0	0	0	0	0	0	0	0	0	0	0	0	0	8.2819	0	0	0	3.5218	0	0	0	0	25.0807	0	0	0
471	27.8059	0	0	0	97.1993	0	81.8025	0	0	0	0	0	0	0	0	0	0	0	0	0	0	0	0	62.0025	3.2035	24.735	34.1598	0	8.4693	39.5104	75.0837	13.3088	0	48.9557	0	18.0667	6.7918	27.1106	0	0	20.5997	0	51.0644	173.661
472	0	0	0	0	0	0	0	0	0	0	0	0	0	0	0	0	0	0	0	0	0	0	0	0	0	0	0	0	0	0	0	0	0	0	0	0	0	0	0	0	0	0	0	0
473	0	0	0	72.8574	0	0	0	0	0	0	0	0	0	0	0	0	0	0	0	0	0	0	0	0	0	0	0	0	0	0	0	0	0	0	0	0	0	0	0	0	0	0	0	564.654
474	0	0	0	0	0	0	0	0	909.737	0	0	0	0	0	0	0	0	0	0	26.4034	1307.97	0	0	0	0	0	0	0	0	0	0	0	0	0	0	0	0	0	0	0	0	0	0	0
475	0	0	0	0	0	0	0	0	0	0	0	0	0	48.8932	0	0	0	0	0	0	0	0	0	0	0	0	0	0	0	0	0	0	0	0	0	0	0	0	0	0	0	0	0	0
476	10569.9	17778	21859.9	0	9700.51	16141.7	6432.59	6267.52	14748.8	7252.05	6252.87	10758.3	7645.16	4031.39	7411.42	2687.19	2889.12	2072.36	4922.18	1749.2	3731.7	0	4892.71	6650.76	0	2321.74	5519.18	6327.79	7936.28	10810	6677.79	4018.32	3649.28	7997.89	7048.5	7524.74	4118.86	8220.65	6072.8	6342.27	5245.88	5368.93	2217.15	3743.73
477	0	0	0	62.9973	0	0	0	0	0	19.624	0	0	0	0	0	0	0	0	0	0	0	0	0	0	52.9944	0	0	0	0	0	0	4.9261	12.0789	14.9977	0	0	0	0	0	0	0	0	221.2	0
478	0	0	0	297.291	0	0	97.6992	0	0	0	0	0	0	0	0	0	0	0	0	0	0	0	0	0	372.324	58.5178	0	0	0	0	0	0	0	0	0	0	0	0	0	0	0	0	116.795	0
479	15.1519	0	0	0	0	0	0	0	0	0	0	0	0	0	0	0	0	0	0	0	0	0	0	0	525.87	0	0	0	0	0	0	0	0	0	0	0	0	0	0	0	0	0	996.073	1160.2
480	129.862	0	0	0	0	0	0	30.9614	0	28.4914	205.312	0	127.561	62.9793	44.3689	53.5688	0	58.7664	13.9076	0	0	0	0	0	0	0	0	15.2527	0	0	0	0	0	0	0	27.3257	0	0	0	52.5412	0	33.7269	0	0
481	65.9913	0	328.625	0	575.588	87.7422	158.44	597.34	257.903	639.288	1131.83	0	139.152	402.869	470.807	202.081	92.889	83.5159	60.7486	56.7553	122.428	0	0	0	0	5.8196	59.34	200.185	477.806	57.8148	95.866	41.8386	17.6367	83.0602	140.151	343.346	0	0	239.45	297.502	39.1052	421.901	0	0
482	70.145	0	51.4616	0	0	0	36.4641	0	0	0	40.1151	0	0	0	0	0	8.5858	0	0	0	0	0	0	0	0	0	54.633	0	18.4876	35.3997	0	47.9886	7.9633	30.2072	11.7453	14.8356	0	0	0	4.6309	20.5282	0	0	0
483	184.508	0	113.758	34.6381	0	0	77.2521	626.449	0	0	130.41	0	0	0	100.837	0	9.0945	0	0	127.454	0	0	47.6899	302.112	85.8901	44.4825	107.939	11.7715	80.0558	52.1902	0	81.3752	28.6898	48.972	42.6782	63.3253	29.499	57.3771	221.711	55.6713	0	103.826	246.618	490.288
484	211.629	1895.28	97.0059	0	207.774	186.11	104.943	0	179.463	436.217	898.222	148.617	155.639	107.315	163.292	187.187	183.734	65.1596	40.112	72.0699	30.673	0	42.7399	85.5474	52.4265	16.9519	82.5641	53.8258	90.5612	72.4557	224.359	94.2308	179.15	202.032	53.6993	133.224	407.518	0	30.0668	60.28	68.1375	304.737	0	0
485	59.4435	119.315	114.609	26.3016	161.19	0	68.1954	0	0	162.429	0	0	48.4731	13.8061	0	24.5999	110.201	0	0	0	0	0	0	0	0	36.4013	26.2079	27.2819	58.6817	68.5132	0	86.9937	33.5536	209.165	50.2484	35.5519	28.6018	49.7751	0	12.5598	47.6224	0	0	593.588
486	0	0	0	0	0	0	0	0	0	0	38.8653	0	0	0	0	0	0	0	0	0	0	0	0	0	0	0	0	0	0	32.2182	0	19.5703	0	0	0	15.2858	45.6145	0	0	10.6951	0	37.3709	0	0
487	0	0	0	0	0	0	0	87.942	0	0	0	0	0	0	0	0	0	0	0	0	0	0	0	0	0	0	0	0	0	0	0	0	0	0	0	0	0	0	0	0	0	0	0	421.374
488	0	0	0	0	0	0	0	0	0	0	0	0	0	0	0	0	0	0	0	0	0	0	0	0	0	0	0	0	0	0	0	0	0	0	0	0	0	0	0	0	0	0	0	0
489	265.222	898.394	599.636	404.451	595.748	1132.62	305.148	209.546	393.317	29.6395	117.453	184.991	95.852	190.653	0	26.2347	10.3474	76.5396	0	22.7434	63.8706	1298.05	1010.4	380.999	338.234	871.018	324.53	677.373	695.785	345.936	821.966	343.227	223.216	622.583	271.928	476.525	267.839	93.2111	206.252	311.413	235.637	374.999	1149.7	0
490	129.386	0	0	0	0	0	0	0	0	0	0	0	0	0	0	0	0	0	0	0	0	143.029	0	0	0	0	0	0	0	0	0	0	0	805.28	0	0	0	0	0	0	0	0	0	6105.74
491	43.6158	0	0	0	17.7852	0	0	0	0	0	0	0	0	0	0	0	0	0	0	0	0	0	0	0	0	0	11.3857	0	0	11.9233	0	31.9789	0	23.243	0	6.1469	0	0	0	7.2805	18.3455	0	0	0
492	0	0	0	0	0	0	0	0	0	0	0	0	0	0	0	0	0	0	0	0	0	0	0	0	0	0	0	0	0	0	0	0	0	0	0	0	0	0	0	0	0	0	0	0
493	0	0	0	0	0	0	0	0	0	0	0	0	0	0	0	0	0	0	0	0	0	0	0	0	0	0	0	0	0	0	0	0	0	0	0	0	0	0	0	0	0	0	0	0
494	0	0	0	0	0	0	0	0	0	0	0	0	0	0	0	0	0	0	0	0	0	0	0	0	0	0	0	0	0	0	0	0	0	0	0	0	0	0	0	0	0	0	0	0
495	0	0	0	0	0	0	0	0	0	0	0	0	0	0	0	0	0	0	0	0	0	0	0	0	0	0	0	0	12.7799	0	0	0	0	0	0	0	0	0	0	0	0	0	0	0
496	0	1532.42	30.1443	0	0	0	0	0	0	0	12.3719	0	0	0	0	0	0	0	0	0	0	0	0	0	0	0	0	0	0	0	0	0	0	177.509	0	0	11.7123	0	0	14.4257	0	0	61.2303	0
497	0	0	0	0	0	0	0	46.3874	0	278.443	168.453	0	123.776	0	128.299	0	13.405	19.984	0	0	0	21.8566	0	0	0	0	0	0	0	5.4056	35.7678	0	19.437	0	0	0	0	0	0	36.3429	0	0	790.982	0
498	0	0	0	0	0	0	20.8394	230.239	0	121.553	0	0	0	0	118.68	0	0	0	0	0	0	6.4104	1978.81	0	0	0	0	17.4315	0	0	109.314	0	0	0	0	0	45.3659	0	0	0	0	0	0	188.75
499	0	0	312.117	119.532	350.114	0	83.7083	39.6978	0	0	0	0	159.584	0	0	0	0	0	0	0	0	0	0	26.2483	0	0	20.1027	0	0	0	120.708	0	0	0	31.7973	0	0	0	0	0	0	0	0	0
500	45.8061	0	43.7581	0	12.1147	0	54.0788	0	0	19.2936	0	0	0	0	0	0	0	0	0	0	0	0	0	0	70.5189	0	41.9102	11.3415	23.0311	15.6953	0	20.0732	6.9042	13.7059	0	17.419	0	0	0	7.8986	0	9.5073	0	0
501	0	0	0	200.708	0	0	0	0	0	0	0	0	0	0	0	0	0	0	0	0	0	0	0	0	30.0548	9.8268	0	0	0	0	0	0	0	0	0	0	38.9117	0	0	0	0	0	0	685.589
502	0	0	160.237	0	0	0	35.8827	62.1905	0	0	0	0	0	0	0	0	0	0	0	0	0	0	0	31.5128	0	0	15.3971	6.8255	0	0	73.4721	0	0	0	17.691	0	0	0	0	0	0	0	0	0
503	0	49.9218	0	23.9521	36.4412	0	22.5435	0	0	0	0	0	0	0	0	0	0	0	0	0	0	0	124.325	0	50.7726	16.0942	22.9317	0	0	0	0	16.2311	0	0	0	12.5711	23.8671	0	0	0	22.2958	0	0	0
504	13.6785	0	0	0	0	0	131.289	0	0	0	0	0	0	0	0	0	0	0	0	0	0	190.676	0	0	23.073	45.2887	0	0	75.6842	0	0	88.2148	0	0	24.0026	0	69.5382	6.4334	0	0	73.8009	0	1258.66	0
505	0	0	0	0	0	0	0	65.762	0	0	0	0	0	0	0	0	0	0	0	0	0	50.5122	0	0	23.9231	34.9914	44.6029	33.8899	31.8	67.2905	0	44.3076	37.3847	23.3787	24.6623	44.8943	24.6815	31.9412	51.0827	40.1948	33.274	42.4234	0	0
506	759.795	0	560.047	167.964	1475.67	835.568	0	431.086	142.496	552.395	659.468	370.999	897.737	207.921	342.632	97.196	55.9525	227.835	131.364	81.9876	173.731	1087.23	0	0	0	0	0	0	0	0	0	45.0363	222.716	226.209	0	0	69.7726	0	0	224.497	0	0	567.074	0
507	0	0	0	0	0	0	0	0	0	0	0	0	0	0	0	0	0	0	0	0	0	60.0997	0	0	0	0	0	0	0	0	0	0	0	0	0	0	0	0	0	0	0	0	0	0
508	0	0	0	0	0	0	333.889	0	0	0	0	0	0	0	0	0	0	0	0	0	0	0	0	0	0	0	0	0	0	0	0	0	0	0	0	0	0	0	0	0	0	0	0	0
509	34.4377	0	0	0	0	0	52.6301	0	0	0	0	0	0	0	0	0	0	0	0	0	0	0	77.6396	0	0	0	0	0	0	0	0	0	0	0	0	0	32.4068	0	0	0	0	0	0	0
510	0	0	0	0	0	0	162.27	0	0	46.4387	0	0	0	0	0	0	0	0	0	0	0	0	0	0	0	0	0	0	0	0	0	0	0	0	0	0	32.2391	0	0	0	0	0	0	0
511	0	130.122	0	0	0	0	153.761	0	0	800.06	49.2823	0	71.4206	0	0	0	0	0	1508.84	0	0	0	0	0	59.1363	29.8708	0	0	0	0	0	0	0	0	0	0	0	0	0	0	0	0	0	119.723
512	0	0	0	0	0	0	0	0	0	0	0	0	0	0	0	0	0	0	0	0	0	0	0	0	0	0	0	0	0	0	0	0	0	0	0	0	0	0	0	0	0	0	0	0
513	59.3112	0	58.6759	31.8002	198.193	33.2513	0	54.289	0	161.281	197.746	163.931	215.408	135.976	71.8886	122.484	218.421	204.449	163.546	0	126.956	0	0	215.421	0	47.5987	44.2097	0	0	0	0	0	0	155.856	39.112	40.5199	46.4087	0	0	46.3779	120.934	78.211	298.522	0
514	6556.87	0	0	0	0	0	234.54	0	0	0	638.352	0	1387.56	372.191	3470.68	613.231	0	0	0	0	0	0	0	0	79.4129	153.348	152.133	0	0	0	0	0	0	0	0	0	0	0	0	0	0	108.988	20158.6	0
515	0	0	0	0	0	0	0	0	0	0	13.0324	0	116.143	0	130.214	0	0	0	258.676	0	0	0	0	0	0	0	18.1821	0	0	0	0	0	0	0	0	0	0	0	0	0	0	0	0	0
516	0	0	0	0	0	0	0	0	0	0	0	0	0	0	0	0	0	0	0	0	0	0	0	0	0	0	0	0	0	0	0	0	0	0	0	0	0	0	0	0	0	0	0	0
517	0	0	0	0	44.8533	0	0	58.1642	0	0	0	0	0	0	0	0	0	0	0	0	0	0	0	0	0	0	0	0	0	17.3267	0	0	0	0	11.9238	0	0	0	0	0	0	0	0	0
518	94.8075	0	65.219	0	55.3986	0	64.3245	54.2531	0	90.0829	19.1555	0	0	0	29.2118	0	0	0	0	0	0	26.1312	0	0	0	23.0226	62.768	48.8787	59.5762	22.8893	0	52.9132	0	27.1186	33.2567	0	9.7946	0	0	42.3779	68.5161	78.0375	0	0
519	43.4799	0	87.2716	0	31.6998	0	81.4697	29.7883	0	77.5621	297.692	0	53.7501	0	74.0952	30.7689	47.3009	51.5302	83.097	0	36.4934	0	0	0	61.3119	0	0	0	89.9421	0	81.097	190.133	56.8855	0	61.701	0	471.068	0	233.941	111.639	83.4654	0	300.062	6049.35
520	0	83.6132	88.9667	0	0	0	29.9223	0	0	37.9266	0	0	0	0	0	0	0	0	0	0	0	0	0	0	0	0	0	21.7413	20.2482	0	0	32.9364	8.3895	0	0	26.1591	0	0	0	15.5522	45.0652	14.1945	0	0
521	0	0	0	0	0	0	0	0	0	0	0	0	0	0	0	0	0	0	0	0	0	0	0	0	47.5742	29.6333	0	0	0	0	0	0	25.6181	0	0	12.6999	0	0	0	0	0	0	114.067	668.987
522	0	0	0	0	0	0	0	0	0	0	0	117.657	0	0	0	0	30.8123	0	0	0	0	0	0	0	0	0	0	0	0	0	0	0	0	0	0	0	0	0	0	0	0	0	0	0
523	0	0	0	0	0	0	0	0	0	0	0	0	0	74.1155	0	0	0	0	0	0	0	0	0	0	0	0	0	0	0	0	0	0	0	0	0	0	0	0	0	0	0	0	0	0
524	0	60.0605	0	0	0	0	0	25.5645	0	59.3237	0	0	0	0	23.9332	0	36.2115	0	0	0	0	0	0	194.572	30.3883	25.6487	14.0869	0	9.395	56.9659	86.6078	43.9087	0	145.819	0	0	0	53.6109	0	9.4368	28.3625	0	0	925.539
525	3013.94	2121.89	2013.21	0	2520.86	2846.29	1518.9	1308.88	0	1067.72	2617.65	2805.91	1582.54	891.799	798.784	942.917	910.226	487.766	348.741	361.098	693.123	0	881.205	3473.17	64.9858	1223.56	1040.84	1205.14	1204.74	1949.08	3699.08	1239.21	1081.76	3241.57	1200.93	1356.62	2294.03	3203	1342.87	1123.41	822.108	1425.38	0	0
526	0	0	24.2355	0	0	0	0	28.2053	0	0	0	0	0	0	0	0	6.8956	0	0	0	0	0	0	0	11.9111	0	63.1754	19.1112	18.7518	51.1052	0	91.8596	0	0	11.651	5.5827	0	35.3676	0	7.5219	13.2792	105.162	0	0
527	0	0	0	0	0	0	0	0	0	0	0	0	0	0	0	0	0	0	0	0	0	0	111.141	0	0	0	0	0	0	26.7888	39.0474	0	0	20.7678	17.1653	13.7929	970.51	0	0	14.7989	24.6346	28.4959	15.7465	1312.55
528	143.181	148.268	513.06	0	342.659	403.947	0	134.844	0	13.2243	279.063	182.742	152.744	0	0	0	16.424	65.1638	0	0	34.9794	0	13.2182	68.9677	0	301.656	96.688	379.803	777.59	467.83	38.7398	5.4982	893.903	32.2915	383.333	515.144	230.455	54.3552	301.133	209.261	131.574	544.192	178.89	141.914
529	0	0	0	0	0	0	0	0	0	78.7049	54.3511	0	0	0	0	0	0	8.9633	0	0	0	0	0	0	0	0	14.9017	0	10.1717	0	0	43.8033	7.1346	0	0	24.0222	12.9288	0	0	0	7.6652	0	0	0
530	99.6513	31.5629	0	0	183.753	0	0	0	0	0	0	36.3369	34.3371	0	0	0	0	0	17.4135	0	0	0	0	88.5489	0	0	45.3453	0	0	5.094	0	0	0	172.113	0	0	0	99.6917	0	0	0	0	0	0
531	0	0	0	0	0	0	0	0	0	0	0	0	0	0	0	0	0	0	0	0	0	10.3053	354.591	0	0	0	0	0	0	0	0	0	0	0	0	0	150.821	0	0	0	0	0	0	0
532	163.729	0	0	15.847	133.319	398.954	240.93	0	0	0	0	87.0642	44.0013	0	0	0	0	0	0	0	0	0	9.6287	0	0	0	0	0	0	0	11.4634	0	0	10.3187	0	0	0	0	0	0	0	0	419.456	0
533	0	330.081	0	169.079	0	0	16.3691	0	0	0	0	0	0	0	0	0	0	0	0	8.8773	0	0	0	0	222.847	25.1843	34.5913	5.4627	0	0	723.34	209.409	0	312.51	0	5.4674	0	0	0	45.2293	0	0	60.3822	0
534	0	0	0	0	0	0	0	0	0	0	40.379	0	0	0	0	15.4633	63.3353	0	0	41.5021	0	14.4791	0	26.9868	0	0	0	0	10.9867	0	231.407	23.7211	22.1354	174.035	0	6.0844	0	50.3309	42.1249	0	0	0	0	0
535	0	0	0	0	0	0	0	0	0	0	0	0	0	0	0	0	0	0	0	0	0	464.265	0	47.6656	0	0	0	0	0	0	0	0	0	0	6.36	0	71.6681	25.0861	0	0	0	0	0	166.946
536	549.797	22.5259	0	0	0	0	0	0	0	435.297	169.908	244.461	110.014	89.6609	246.376	0	0	0	0	0	0	0	0	0	0	0	0	0	0	0	0	0	0	0	0	0	0	0	0	0	0	0	225.915	56.8708
537	0	0	0	312.272	0	102.385	7.4215	0	0	0	0	0	0	0	0	0	0	0	0	0	0	90.4906	0	225.38	0	0	0	0	0	0	0	262.454	0	29.241	0	0	57.058	0	0	0	0	0	0	0
538	0	0	0	138.189	128.57	151.003	0	0	0	0	0	31.866	0	0	0	0	43.2261	16.6374	66.0134	0	41.2765	661.212	0	0	0	0	0	59.3099	0	0	0	0	0	0	0	0	0	0	0	0	0	0	0	0
539	0	0	0	87.6194	0	86.2096	28.0814	0	0	0	0	0	0	0	0	0	0	0	0	0	0	419.956	0	0	31.76	14.2501	34.695	19.296	7.3334	23.3138	0	27.3072	12.2594	9.9713	12.8439	18.3316	0	0	0	21.0554	36.7418	16.8382	90.9903	0
540	0	39.5987	0	0	0	0	0	211.566	0	0	0	0	0	0	82.2241	12.2136	0	0	0	0	0	0	75.1477	0	0	0	0	0	0	0	0	0	0	0	0	0	0	0	0	0	0	0	0	0
541	360.196	0	57.8796	0	212.356	59.5224	60.5336	39.7412	0	800.855	430.205	51.768	72.3794	167.275	0	0	51.7621	62.4735	33.4569	31.6523	36.7148	72.173	0	0	36.3353	16.374	73.1274	52.106	51.8083	171.477	126.136	133.343	0	178.925	108.041	180.021	141.813	29.4006	63.3013	0	47.3037	142.661	0	139.178
542	62.8712	0	34.9738	0	0	0	30.4816	0	0	0	0	0	22.2259	0	0	0	0	0	0	0	0	0	0	0	0	0	0	0	0	16.1853	0	0	0	22.1953	0	0	0	0	0	0	26.4998	0	0	253.716
543	14.4903	0	0	0	0	0	0	0	0	79.4995	171.881	0	106.713	0	0	0	29.1584	0	0	0	0	0	45.715	0	0	0	0	0	0	9.8878	0	0	0	0	0	0	0	0	0	0	0	0	24.1795	0
544	0	0	246.824	31.991	0	0	61.6343	0	0	0	0	0	0	0	0	0	62.2489	0	0	38.9502	0	0	14.6295	0	13.9584	36.9247	108.251	119.246	96.7516	0	13.5516	0	40.7243	0	45.7311	12.235	0	0	99.5271	99.9559	76.8225	71.6772	0	0
545	0	0	0	0	0	0	0	0	0	0	0	0	0	0	0	0	0	0	0	0	0	0	0	0	0	0	0	0	0	0	0	16.1889	0	0	0	0	12.7085	0	0	0	4.9415	0	0	0
546	0	0	0	0	0	0	0	0	0	0	0	0	0	0	0	0	0	0	0	0	0	0	525.661	0	0	0	0	0	0	0	0	0	0	0	0	0	0	0	0	0	0	0	53.6143	0
547	386.586	0	0	0	0	27.9859	17.2778	124.353	0	0	0	42.2521	93.5686	0	0	0	0	0	0	0	0	0	0	0	0	0	0	0	39.8547	6.6735	0	0	0	0	0	13.1084	0	0	0	54.0305	0	0	48.783	0
548	0	0	0	0	0	0	0	0	0	0	0	0	0	0	0	0	0	0	0	0	0	0	0	0	0	0	0	0	0	0	0	0	39.4529	0	0	0	0	0	0	0	0	0	37.5512	676.144
549	0	0	42.0956	0	0	0	0	0	0	0	0	0	0	0	0	0	0	0	0	0	0	0	0	0	0	0	0	0	0	0	0	0	0	0	0	0	212.327	0	0	0	0	46.4451	0	331.375
550	0	29.6833	0	0	285.168	76.8932	107.214	0	0	121.192	0	0	0	0	64.2742	16.79	0	0	0	76.9925	0	0	0	0	18.2925	0	0	0	8.4097	0	0	0	0	33.8603	0	0	0	0	0	0	0	0	0	0
551	0	0	0	0	0	0	172.617	0	0	0	0	0	0	0	0	0	0	0	0	0	0	0	0	0	0	0	0	0	0	0	0	0	0	0	0	0	0	0	0	0	0	0	0	0
552	0	0	0	0	12.6341	0	0	0	0	49.7349	52.8905	79.5874	0	42.5495	0	0	6.43	0	0	0	0	0	0	0	0	0	0	0	0	0	0	0	0	0	0	0	0	0	0	0	0	0	0	0
553	188.204	0	302.694	19.0502	91.2718	138.839	135.006	50.6621	0	124.96	0	0	0	0	0	0	58.9273	61.4828	86.0004	0	0	0	51.8092	0	0	65.5021	122.934	92.7121	98.7082	124.146	86.9067	121.832	87.0398	54.9049	78.9556	84.7396	24.7563	46.1354	104.389	86.8853	191.49	140.982	367.86	0
554	0	0	0	0	749.881	113.283	36.7886	59.4465	0	0	0	0	78.387	0	14.721	0	0	0	0	0	67.8467	932.013	0	0	274.028	38.8565	141.008	122.468	78.4869	70.0915	466.97	99.851	136.681	0	20.9138	110.159	137.437	22.6447	0	0	134.091	112.664	0	0
555	295.474	42.6805	30.2382	0	67.0494	0	88.6399	0	0	0	33.6946	0	0	0	79.8727	42.5912	92.3702	0	0	26.6919	0	0	0	175.045	54.9288	59.6342	95.2415	34.9008	44.4762	72.0865	0	85.3091	7.6968	97.032	56.0218	46.4792	0	245.132	105.449	38.0607	42.5014	43.5922	0	1218.78
556	56.5201	48.3644	278.354	64.1122	48.8628	0	0	0	0	0	98.8983	0	21.982	0	106.996	48.8098	0	26.8968	0	0	49.4375	0	21.4229	193.725	76.4471	54.5755	161.689	45.2578	95.5902	143.19	176.565	161.069	0	284.295	91.575	48.2996	108.575	184.192	124.769	49.2234	153.356	38.7819	74.9979	2718.74
557	0	0	0	0	0	0	0	0	0	0	0	0	0	0	0	0	0	0	27.9397	0	0	0	0	0	0	0	0	0	0	0	0	0	0	0	0	0	0	0	0	0	0	0	0	620.236
558	0	2620.01	189.76	0	0	0	0	0	1584.35	0	0	0	0	0	0	15.8099	0	0	0	0	0	0	9.7855	0	0	0	0	0	36.5337	22.7945	0	0	0	0	58.7994	25.493	35.1005	0	39.9661	71.5687	0	13.9656	0	0
559	16.7307	0	0	0	0	0	0	0	0	0	37.0277	0	12.0141	0	0	0	0	0	0	0	0	109.808	0	0	0	95.3744	36.732	50.0843	699.144	119.168	0	0	70.2581	0	344.898	213.836	6.135	0	84.3365	78.0841	0	165.208	0	0
560	0	0	53.8294	0	24.2724	0	0	0	0	0	0	0	0	0	329.903	0	0	0	0	0	0	0	67.8838	21.0582	0	0	0	0	0	0	0	0	0	59.2907	0	0	428.891	32.0206	0	0	0	0	0	0
561	0	0	0	0	47.749	0	0	0	0	0	0	0	0	0	0	0	19.5688	0	0	0	0	0	0	0	0	0	0	0	0	28.6946	0	0	7.905	108.692	0	0	0	0	0	6.8525	25.2901	0	0	0
562	0	0	0	0	0	0	0	0	0	0	0	0	6.7879	0	0	0	0	34.6897	0	0	0	0	0	0	0	0	0	0	0	0	0	0	0	0	0	0	0	0	0	0	0	0	0	0
563	0	0	0	0	0	0	0	0	0	0	0	66.9892	0	0	0	0	0	0	0	0	0	0	0	0	0	0	0	0	0	0	0	0	0	0	0	0	0	0	0	0	0	0	0	0
564	988.175	762.83	809.187	647.537	407.792	1053.46	521.262	301.929	0	157.174	530.577	636.418	432.325	251.878	285	295.957	643.675	678.447	547.273	364.634	421.602	54.9589	377.926	3456.65	697.007	866.286	715.113	711.617	600.041	1167.96	158.486	1263.47	178.633	2070.44	678.498	625.217	954.261	1444.55	909.308	712.823	1113.88	611.213	5748.63	8290.45
565	0	0	24.8029	0	0	0	0	0	0	19.1812	0	0	0	0	0	0	0	0	0	0	0	0	0	0	0	0	0	0	0	0	0	0	0	0	0	0	0	0	0	0	0	0	0	0
566	2411.69	860.189	1377.31	1384.08	1101.13	1240.29	683.978	520.343	465.063	1144.08	0	499.039	428.2	338.42	0	399.534	269.347	510.178	144.46	345.651	398.492	0	650.1	0	845.112	675.123	810.22	794.867	680.063	1330.63	500.082	1233.89	600.001	0	535.581	598.316	0	606.841	1200.27	640.094	806.797	614.721	898.909	0
567	0	52.6828	51.938	0	40.5535	0	19.7387	0	0	198.138	55.3021	0	44.1729	17.1533	0	44.8968	28.1649	11.8083	0	72.2071	38.0628	0	0	0	14.988	26.2417	27.2768	0	59.6315	25.0581	0	46.87	0	0	43.8537	43.1291	13.3754	0	94.3304	25.8205	23.4717	48.3888	0	128.067
568	91.3226	38.2706	0	22.039	57.9374	18.5145	67.9952	0	0	138.304	292.137	0	0	0	51.0028	62.6135	56.6016	19.0997	48.8103	12.4223	0	0	0	0	0	53.3215	118.013	9.086	151.844	178.347	91.0397	0	50.5865	0	60.12	90.9012	88.1817	179.676	296.169	144.749	88.9428	90.1049	81.3332	820.761
569	0	156.89	66.8431	0	0	80.9959	132.686	0	0	195.399	0	0	0	49.8449	48.8502	0	0	27.752	42.3051	0	0	0	0	0	0	37.079	125.563	0	28.479	41.6397	0	0	31.3424	0	53.3335	123.657	135.453	0	0	232.685	0	0	0	0
570	0	0	0	0	0	0	0	0	0	0	0	0	0	0	0	0	0	0	0	0	0	0	0	0	39.2002	16.7931	0	0	0	0	0	0	13.4115	0	0	0	0	0	0	0	0	0	89.6051	258.666
571	519.82	0	356.673	408.487	0	785.165	199.178	47.4677	156.344	39.2533	0	329.401	135.445	0	79.8151	0	95.9953	132.309	247.278	133.702	145.331	0	309.91	1364.69	0	300.131	453.297	294.993	280.485	538.22	1313.37	113.592	217.028	948.999	408.327	156.741	408.597	577.307	705.675	498.688	371.874	196.683	401.1	3296.99
572	0	0	0	0	0	0	0	0	0	34.8214	0	0	0	0	0	0	21.7235	0	0	0	0	4.5712	0	0	0	0	0	0	0	0	0	0	0	0	0	0	17.6998	0	0	0	0	0	0	0
573	0	0	0	0	0	0	4.335	0	0	0	0	0	0	0	0	0	0	0	0	0	0	0	0	0	0	0	0	0	0	0	0	0	0	0	0	0	0	0	0	0	0	0	0	0
574	103.369	0	0	0	0	0	0	0	0	0	0	0	0	0	0	0	0	0	0	0	0	0	48.1137	656.694	0	0	0	0	0	0	394.823	0	0	256.78	0	0	86.3792	0	0	0	0	0	364.187	1558.93
575	53.6038	0	0	0	9.4412	0	0	0	0	0	0	0	15.1749	0	0	0	0	0	0	0	0	0	0	0	0	0	3.1768	0	0	0	0	0	21.2873	0	0	23.772	17.0168	0	0	0	0	8.0999	0	0
576	0	0	0	0	0	0	0	0	0	0	0	0	0	0	0	0	0	0	0	0	0	0	0	0	5.9299	0	0	0	0	0	0	0	0	0	0	0	0	0	0	0	0	0	0	29.8187
577	0	0	0	0	0	0	0	0	0	0	0	0	0	0	0	0	0	0	0	0	0	18.7181	0	0	0	0	0	0	0	0	0	0	0	0	0	0	0	0	0	0	0	0	0	0
578	0	0	0	0	0	0	0	0	0	0	0	0	0	0	0	0	16.859	0	0	0	0	73.9855	0	0	0	0	0	0	0	0	0	0	8.3978	0	0	0	6.7857	0	0	0	0	0	0	108.881
579	0	0	60.7465	160.582	234.883	750.217	162.191	0	0	0	0	0	0	0	0	0	0	0	0	0	0	0	151.91	0	195.712	302.003	0	344.253	263.136	140.921	54.3319	250.265	0	0	115.325	7.8692	0	0	0	113.454	58.438	23.7275	0	0
580	0	0	0	0	0	0	0	0	0	48.1029	0	0	0	0	0	0	0	0	0	0	0	0	0	0	0	0	0	0	0	0	0	0	0	0	0	0	0	0	0	0	0	0	0	0
581	0	0	22.2388	0	0	0	0	50.4272	0	0	0	0	0	0	0	0	0	0	0	0	0	0	0	0	0	0	5.306	0	0	0	0	0	0	0	0	0	0	0	0	0	0	0	0	0
582	2730.66	1394.01	1439.82	867.486	1219.01	1036	1069.94	863.188	400.485	1133.7	344.363	0	354.788	471.089	319.969	118.422	312.259	89.1644	298.088	158.182	117.318	3400.86	119.545	134.948	270.433	188.003	0	0	0	0	213.177	0	79.3486	0	139.501	0	218.535	219.319	0	0	0	367.945	1632.61	0
583	0	0	203.19	0	0	0	0	0	0	0	0	0	0	0	0	0	0	0	0	0	0	0	0	0	0	0	0	0	0	0	0	0	0	0	0	0	0	0	0	0	0	0	0	0
584	39.5998	308.545	253.326	317.113	116.875	303.956	264.994	193.982	71.5189	144.01	0	0	0	0	0	0	0	0	0	0	0	19.3055	69.8163	149.271	153.146	295.136	401.55	0	0	0	50.8053	440.332	136.988	49.4551	0	0	240.221	140.882	496.046	256.507	349.18	308.259	0	0
585	68.5357	165.693	0	0	87.1262	0	14.821	99.4674	0	111.166	0	0	0	0	0	0	11.4066	0	0	0	0	0	0	0	21.6414	17.0441	70.2572	8.6925	0	38.9481	0	60.6727	22.0022	37.1659	11.5791	21.3836	0	0	60.9099	15.3971	36.1395	46.2138	74.1328	0
586	0	0	46.8014	0	0	0	0	0	0	0	0	0	0	0	0	0	0	0	0	0	0	0	0	0	0	0	0	0	0	0	0	0	0	0	0	0	0	0	0	0	0	0	0	0
587	429.252	0	370.958	0	435.518	369.8	0	0	0	1300.88	0	150.668	275.928	328.089	413.423	0	0	32.052	34.7815	35.0144	45.4596	0	0	0	0	0	38.2607	68.7115	10.024	0	0	9.1732	0	0	0	0	0	0	0	172.419	15.7245	42.1306	0	0
588	0	726.479	177.377	49.3588	59.1429	58.5555	149.695	55.8645	125.834	54.0276	102.745	0	0	0	32.0551	20.2534	0	0	138.966	88.2594	96.3522	0	0	0	53.6991	39.7641	160.717	171.339	240.321	95.2027	41.3262	167.183	55.6363	41.427	66.5407	96.095	0	0	197.162	106.709	101.637	104.526	40.3189	0
589	496.665	292.778	527.948	167.928	308.467	168.96	159.278	0	0	199.356	0	0	53.6857	0	51.7111	0	89.0611	0	117.838	0	39.8017	0	0	0	0	0	0	0	0	0	0	0	0	0	12.5798	0	14.1574	0	0	59.9885	0	0	0	0
590	33.7708	0	0	0	0	0	298.29	0	0	0	0	0	13.2258	0	0	0	0	0	0	0	0	99.1585	0	0	0	0	0	0	0	0	0	0	0	0	0	0	0	0	0	0	0	0	0	0
591	0	0	0	0	0	0	0	0	0	0	0	0	0	0	0	0	0	0	0	0	0	0	0	0	0	0	0	0	0	0	0	0	0	0	0	0	0	0	0	0	0	0	0	0
592	0	0	0	0	0	0	0	0	0	0	0	0	0	0	0	0	0	0	0	0	0	0	0	0	0	0	0	0	0	0	0	0	0	0	0	0	0	0	0	0	0	0	0	0
593	0	0	0	0	0	0	0	0	0	0	0	0	0	0	0	0	0	0	0	0	0	0	0	0	0	0	0	0	0	0	0	0	0	0	0	0	0	0	0	0	0	0	0	0
594	0	0	0	0	0	0	0	0	0	0	0	0	0	0	0	0	0	0	0	0	0	0	0	0	0	0	0	0	0	0	0	0	0	0	0	0	0	0	0	0	0	0	0	0
595	609.626	156.665	0	413.609	137.711	940.473	8.6575	344.924	270.967	260.538	0	366.151	174.839	322.104	189.937	276.891	89.5573	417.075	111.101	53.7825	72.4422	276.666	0	0	0	123.947	0	40.1962	15.7374	33.4657	73.9184	0	138.805	576.542	55.1811	65.6069	16.9966	0	0	181.987	6.3671	51.5346	7149.04	0
596	0	0	0	0	0	0	18.0401	0	0	0	0	0	0	0	0	0	0	0	0	0	0	0	2818.13	0	0	7.83	22.8494	0	0	0	0	0	0	0	0	0	16.0549	0	10.5874	0	14.9792	7.3297	0	0
597	174.3	158.54	0	0	110.485	0	83.5122	322.251	0	87.533	0	0	0	0	0	0	21.5286	0	0	0	0	0	54.5172	0	233.947	169.693	143.145	49.369	76.5091	155.688	259.546	56.5626	104.67	0	101.285	41.0781	117.147	469.053	342.536	42.4981	41.626	160.154	527.535	0
598	129.456	211.983	1819.6	601.042	1015.18	68.3642	1664.73	0	0	0	67.6474	0	0	0	900.028	18.4621	31.355	206.312	42.2832	0	0	0	0	46.3173	680.474	558.686	0	43.1231	104.991	1095.75	0	116.598	43.6337	306.8	667.341	55.9124	71.3367	62.6097	71.9592	513.746	1018.85	457.483	0	7520.01
599	0	0	0	0	0	0	0	0	0	0	0	0	0	0	0	0	0	0	0	0	0	0	0	0	0	0	0	0	0	0	67.5195	0	0	206.554	0	0	0	0	0	0	0	0	0	367.344
600	100.983	676.369	0	0	0	912.317	0	1007.92	589.209	683.322	1012.76	936.91	421.53	348.27	0	383.593	448.295	0	474.027	681.166	413.443	0	424.933	0	0	0	1341.68	427.434	647.641	7.8059	344.269	985.945	383.898	1754.27	0	441.157	669.985	1898.92	883.402	0	0	0	1156.76	0
601	0	0	0	0	0	0	0	0	0	0	0	0	0	0	0	0	0	0	0	0	0	0	0	0	0	0	0	0	0	0	0	0	0	0	0	0	0	0	0	0	0	0	0	0
602	0	0	0	0	0	0	0	0	0	0	0	0	0	11.3469	0	56.4284	0	0	0	0	597.463	0	0	0	0	0	0	0	0	0	0	0	0	0	0	0	0	0	0	0	0	0	0	0
603	0	0	0	0	66.773	0	0	150.489	0	0	0	0	91.9628	120.869	109.746	134.918	102.201	115.427	19.3726	81.2215	51.7549	0	0	0	0	0	0	0	0	0	0	0	0	0	0	0	0	0	0	0	0	0	0	126.576
604	0	0	0	0	0	0	0	0	0	0	0	0	0	0	0	0	0	0	0	0	0	0	0	0	0	0	0	0	0	0	0	0	0	0	0	0	0	0	0	0	0	0	0	0
605	0	0	0	0	0	0	0	0	0	0	0	0	0	0	0	0	0	0	0	0	0	9.4006	0	0	0	0	0	0	0	0	0	0	0	0	0	0	0	0	0	0	0	0	0	0
606	0	0	0	0	0	0	0	0	0	0	0	0	0	0	0	0	0	0	0	0	0	0	0	0	0	0	0	0	0	0	34.2255	0	0	0	0	0	0	0	0	0	0	0	0	215.158
607	0	0	0	0	0	0	0	0	0	0	0	0	0	0	0	0	0	0	0	0	0	0	0	0	0	0	0	0	0	0	0	0	0	0	0	0	0	0	0	0	0	0	0	0
608	75.4054	0	0	121.412	64.1037	0	148.907	75.0386	0	442.52	0	0	25.8531	28.0067	0	53.8558	27.0377	11.0704	0	0	0	0	154.279	0	0	757.811	0	0	0	0	551.84	0	0	409.238	0	516.853	578.902	712.093	825.263	47.9721	0	706.037	356.614	0
609	311.674	748.125	871.173	192.488	678.256	540.703	614.441	252.431	157.481	624.905	0	0	133.027	181.85	415.232	185.592	190.746	270.279	270.355	189.888	69.3589	0	377.637	0	0	0	740.332	0	0	0	358.076	0	0	316.684	0	0	0	0	0	386.695	633.012	0	1126.8	170.61
610	653.324	1459.27	293.033	245.772	1529.7	1241.08	1696.09	907.168	1266.9	274.729	252.352	394.858	545.767	338.543	179.867	0	59.1652	230.2	162.806	114.34	0	3773.7	974.555	134.229	729.434	549.592	940.868	1143.45	1090.89	638.386	675.853	795.27	419.682	604.295	491.968	706.192	654.048	307.712	283.404	292.608	1206.64	947.125	0	0
611	0	0	0	0	0	0	0	0	0	0	0	0	0	0	0	0	0	0	0	0	0	0	0	62.8901	0	0	0	0	0	0	0	0	0	0	0	0	0	0	0	0	0	0	0	0
612	0	0	0	0	0	0	0	0	0	0	0	0	0	0	0	0	0	0	0	0	0	0	0	0	0	0	0	0	0	0	0	0	0	0	0	0	0	0	0	0	0	0	0	0
613	0	0	44.2686	20.7838	26.5792	0	0	0	0	0	0	0	0	0	0	0	0	0	0	0	0	0	45.7319	32.3936	81.4739	0	20.5456	9.0986	0	0	0	35.1706	0	0	0	0	0	0	0	0	26.1577	0	77.2539	0
614	193.028	0	67.3152	73.3486	110.833	0	0	0	0	0	0	0	0	0	0	0	0	0	0	0	0	283.174	0	0	0	0	0	0	0	0	0	0	0	0	0	0	6.3613	0	0	0	0	0	0	0
615	223.082	112.12	176.161	0	49.56	0	61.0239	0	0	0	0	0	0	0	0	0	0	0	0	0	0	0	0	0	46.9738	0	24.6365	17.1826	18.7262	51.874	0	60.7675	0	56.061	20.8295	24.4614	40.4697	0	75.746	100.993	53.4029	0	60.4048	782.274
616	363.406	2388.89	196.222	65.6537	3444.56	1732.35	1063.48	796.235	1706.57	253.237	565.719	1120.84	1329.16	286.214	214.075	118.048	55.1357	206.506	278.618	319.792	890.139	4809.43	199.952	0	2539.55	504.251	934.71	1011.05	1545.58	709.3	309.524	685.219	358.69	368.5	540.977	1158.56	660.385	232.041	476.39	733.263	866.334	790.668	0	0
617	84.4726	160.414	150.338	0	95.3716	0	58.4138	23.2289	0	40.014	35.771	0	0	0	19.2896	0	43.6475	0	54.7079	0	0	0	46.8847	0	76.4026	68.9209	89.6417	76.0047	64.7798	96.2425	93.7518	0	21.2346	0	47.7374	0	0	34.4347	91.6503	0	0	77.4285	23.9052	0
618	0	0	0	0	0	0	0	0	0	0	0	0	0	0	0	0	0	0	0	0	0	0	0	14.0659	24.0719	15.3771	15.5192	0	0	5.0816	77.9301	10.8217	8.3659	22.2116	27.4015	18.7217	26.5143	19.33	28.7981	22.6939	32.063	45.6553	0	220.392
619	0	0	0	0	0	0	0	0	0	0	0	0	0	0	0	0	0	0	0	0	0	0	0	0	0	0	0	0	0	0	0	0	0	0	0	0	932.659	0	0	0	0	0	0	0
620	0	0	0	0	0	0	0	0	0	0	0	0	0	0	0	0	0	0	0	0	0	0	0	200.555	0	0	0	0	0	0	0	0	0	0	0	0	0	0	0	0	0	0	0	16959.1
621	0	0	0	0	0	0	0	0	0	0	0	0	0	0	0	0	0	0	0	0	0	0	0	0	0	0	0	0	0	0	0	0	0	0	0	0	0	0	0	0	0	0	0	0
622	0	0	0	0	0	0	684.562	0	0	0	0	0	0	0	0	0	0	0	0	0	0	0	0	0	0	0	0	0	0	0	0	0	0	0	0	0	0	0	0	0	0	0	0	0
623	0	636.169	0	642.007	1017.6	0	1329.24	0	0	0	96.8582	511.673	0	0	66.8542	71.6744	0	0	133.762	159.016	0	2044.18	303.896	140.734	0	267.444	0	0	0	541.758	500.953	503.573	0	1431.81	394.929	349.342	416.243	626.062	246.881	415.043	507.893	0	0	0
624	0	0	0	0	0	0	0	0	0	164.561	0	0	0	0	0	0	0	0	0	0	0	0	0	0	0	33.0869	11.1287	0	25.3227	8.8829	0	0	5.4773	0	0	0	0	0	31.6001	5.8403	0	55.1441	0	61.1867
625	0	0	0	0	84.3083	0	82.4212	61.9481	0	0	0	0	32.134	0	0	0	0	0	0	0	0	189.525	76.8386	0	119.13	76.9113	62.5111	66.373	114.829	66.8908	174.424	82.5133	13.7807	0	0	63.2799	150.168	0	95.6216	0	72.2231	65.4436	0	0
626	85.9101	157.254	144.639	12.3007	0	0	70.8124	120.886	0	143.53	101.891	0	99.3741	92.591	101.543	16.3602	46.6801	0	0	72.0951	41.0747	150.516	0	121.356	60.0463	41.2331	98.451	26.9274	84.1861	96.6602	86.5341	63.6295	0	53.4556	19.7358	12.1724	79.0257	100.173	195.58	38.5389	51.254	101.831	0	1789.45
627	0	0	0	0	0	0	0	0	0	0	0	0	0	0	0	0	0	0	0	0	0	0	0	0	0	0	0	0	0	0	0	0	0	0	0	0	0	0	0	0	0	0	0	0
628	0	0	0	0	0	0	0	0	0	0	0	0	0	0	0	0	0	0	0	0	0	0	0	0	0	0	0	0	0	0	0	0	0	0	0	0	0	0	0	0	0	0	0	0
629	0	0	0	29.7063	0	0	85.9856	0	0	1891.33	0	0	0	0	120.896	0	108.346	111.966	80.9982	0	0	0	0	114.032	112.41	0	6.3607	129.435	128.113	230.095	0	0	0	0	0	109.79	0	42.8282	0	0	0	13.2361	295.09	403.465
630	0	0	15.1738	0	0	0	0	0	0	0	0	0	0	0	0	0	0	0	0	0	0	0	0	0	7.2058	0	0	0	0	7.4141	90.0346	0	0	329.451	0	0	72.0803	0	0	0	0	0	0	241.36
631	0	0	0	0	0	0	0	0	0	0	0	49.6484	0	0	0	0	0	0	0	0	0	0	0	0	0	0	0	0	0	0	190.584	0	0	0	0	0	0	0	0	0	0	0	0	0
632	0	0	647.045	0	0	0	239.5	0	0	0	0	120.123	10.3033	0	202.424	0	0	0	98.2938	19.6871	31.1033	0	87.5904	866.294	0	0	94.245	0	94.5594	0	850.035	76.8767	0	419.535	104.005	29.3375	248.492	141.642	382.634	382.994	74.8168	67.5904	182.591	717.134
633	235.961	0	0	0	291.865	784.436	0	0	0	402.526	847.752	552.463	395.123	263.373	281.023	409.385	123.51	365.801	170.432	0	140.178	0	0	0	0	171.216	0	20.2238	50.0292	566.398	0	0	200.021	310.849	81.5509	81.3036	0	0	0	64.1424	0	86.5028	336.135	0
634	0	0	0	0	0	0	0	0	0	0	0	0	0	0	0	0	0	0	0	0	0	0	0	0	0	0	0	0	0	23.7089	0	0	0	0	0	0	0	0	0	0	0	0	0	0
635	0	0	0	0	309.037	0	136.12	354.132	0	0	107.147	86.6314	11.7657	257.289	0	126.829	0	0	0	0	0	31.1088	203.533	152.259	0	766.115	106.82	388.604	649.312	164.438	583.925	129.907	468.926	346.598	91.1138	186.875	287.887	0	90.9542	238.289	178.838	229.158	0	1253.41
636	0	0	0	0	0	25.5653	0	164.205	140.33	0	0	0	0	0	28.1023	0	0	0	0	60.9055	0	0	0	0	0	4.5231	0	0	0	0	0	0	0	16.5882	0	0	0	0	0	0	0	0	0	0
637	545.413	305.078	512.961	737.705	522.988	528.105	347.871	115.471	190.375	75.7157	0	192.848	98.5531	131.953	0	0	79.8171	169.571	0	35.0774	151.903	0	375.366	100.264	590.327	161.188	341.829	305.722	195.009	0	30.3221	437.714	64.5157	48.8037	248.244	326.023	87.0824	68.2417	87.5587	222.224	333.647	139.542	431.767	84.2714
638	0	0	0	0	0	0	0	0	0	0	0	0	0	0	0	0	0	15.2778	0	0	0	0	0	0	0	0	0	0	0	0	0	0	0	0	0	0	0	0	0	0	0	5.6972	0	0
639	961.839	345.094	548.735	80.2661	280.9	409.697	910.083	0	285.984	0	0	0	0	0	369.97	358.453	210.118	280.012	0	254.775	83.9723	22.4499	324.739	376.86	846.249	0	404.786	0	0	421.642	342.597	396.548	0	642.607	323.239	405.269	406.283	904.42	434.006	204.305	286.625	405.084	599.904	0
640	127.893	208.471	0	0	79.703	0	70.1095	142.526	0	83.4421	0	0	0	0	0	0	0	0	0	0	0	0	80.3434	0	216.026	71.0116	63.4395	37.4052	33.3604	86.7567	150.085	0	51.4096	99.8926	50.675	13.6837	33.2091	156.657	127.988	0	33.7605	108.522	382.311	0
641	0	0	0	0	0	0	0	0	0	0	0	0	0	0	0	0	0	0	0	0	0	0	0	0	0	0	0	0	0	0	0	0	0	0	0	0	0	0	0	0	0	0	0	0
642	0	0	0	0	0	0	0	0	0	0	0	0	0	0	0	0	0	0	0	0	0	0	0	0	0	0	0	0	0	0	0	0	0	0	0	0	0	0	0	0	0	0	0	0
643	0	0	0	0	0	0	0	0	0	0	0	0	0	0	0	0	0	0	0	0	0	0	0	0	0	0	0	0	0	0	0	0	0	0	0	0	0	0	0	0	0	0	24.6657	0
644	0	0	52.3632	52.5057	0	0	0	0	0	0	0	0	0	0	74.779	0	0	0	0	42.1279	0	0	0	0	0	0	0	0	85.4228	0	0	65.7267	0	0	0	38.1819	0	0	88.0207	51.7844	0	0	0	379.44
645	35.1261	0	20.7755	0	65.6301	0	14.8803	0	0	0	0	0	0	0	0	0	0	0	0	28.0269	0	15.2622	0	0	0	0	0	9.9082	68.6617	0	0	0	65.0821	0	74.6912	61.8815	0	0	0	22.3033	0	0	0	0
646	0	0	0	0	11.4119	0	0	35.2166	0	0	66.0695	0	0	0	0	0	0	0	0	0	0	0	0	0	0	0	31.9327	0	0	0	0	40.9157	0	0	22.1005	0	0	0	30.139	0	39.1585	54.2288	0	0
647	0	0	0	32.1312	0	0	0	0	0	0	0	0	0	0	0	0	0	0	19.132	0	50.764	0	0	0	0	0	0	0	0	0	0	0	0	0	0	0	0	0	0	0	0	0	0	0
648	0	0	0	0	0	0	0	0	0	0	59.0332	0	0	0	0	0	0	0	0	0	0	0	0	0	0	0	0	0	0	156.316	0	0	0	0	0	0	0	0	0	0	0	0	0	0
649	0	0	0	0	0	0	0	0	0	43.3442	0	0	32.6252	107.377	15.2513	0	0	226.092	77.1842	0	65.8952	0	0	0	0	0	0	0	0	0	0	0	0	0	0	0	0	0	0	0	0	0	0	0
650	0	0	0	0	0	0	119.975	0	0	0	0	0	0	0	0	0	0	0	0	0	0	0	122.566	0	0	0	0	0	0	0	0	0	0	0	0	0	64.0519	0	0	0	0	0	0	0
651	0	0	0	0	0	0	400.801	0	0	0	0	0	0	0	0	0	0	0	0	0	0	0	0	0	0	0	0	0	0	0	0	0	0	0	0	0	0	0	0	0	0	0	0	0
652	3917.06	10631.9	2304.12	1341.26	9843.62	8977.65	3911.73	0	6015.12	944.449	1046.48	2983.44	1495.73	3017.31	814.008	289.132	158.986	799.354	610.257	424.404	3499.97	15552.6	2948.68	1355.53	6284.88	4902.98	3542.3	3068.06	7728.25	2297.05	2525.48	5570.51	1393.34	4325.98	2022.36	4120.47	2092.19	1529.8	1846.3	2103.68	2882.57	2547.99	1808.7	1217.83
653	140.415	0	385.71	209.529	225.044	58.1394	220.776	215.881	0	26.0719	190.033	0	16.8789	0	59.9132	0	0	0	0	83.1855	0	13.3608	0	0	102.11	129.01	363.45	168.786	186.283	231.963	0	267.087	191.224	0	239.473	282.269	0	0	386.82	242.578	308.548	152.121	175.863	0
654	0	0	0	0	0	0	0	0	0	0	79.7484	0	0	0	0	0	0	0	0	0	0	0	0	0	0	0	0	0	0	0	0	21.8888	0	0	0	0	0	0	0	0	0	0	0	0
655	0	0	0	0	0	0	439.732	0	0	0	0	0	0	0	0	0	0	0	0	0	0	0	0	0	0	0	0	0	0	0	0	0	0	0	0	0	0	0	0	0	0	0	0	0
656	41.5506	22.3775	64.8948	10.8924	30.8526	0	0	0	0	0	0	0	0	19.7298	0	0	0	0	0	0	0	0	0	0	0	4.4702	25.6571	0	0	0	0	31.4956	0	0	0	34.5018	0	0	0	0	24.8804	0	0	0
657	0	0	0	0	0	0	0	0	0	19.5044	0	0	0	0	0	0	0	0	0	0	0	0	0	0	0	0	0	0	0	0	0	0	0	0	0	0	0	0	0	0	0	0	0	0
658	0	0	0	0	0	0	0	0	0	0	0	0	41.3058	0	91.4922	0	0	0	0	0	0	83.4454	0	206.165	0	0	0	0	0	163.733	0	0	21.2804	709.6	0	43.0432	0	0	0	11.3131	0	13.695	0	7988.55
659	1646.18	451.914	1829.42	1384.73	0	2615.98	1309.84	0	0	0	493.731	2150.05	15.5035	971.558	798.572	458.735	0	514.081	815.001	487.821	878.995	0	1796.9	3812.45	1033.37	975.399	1303.69	999.508	1067.51	1724.26	3655.17	1480.91	577.836	2231.97	1227.82	0	1495.93	1928.8	0	0	1261.28	809.324	2942.14	8457.12
660	0	0	0	0	0	0	0	0	0	0	0	42.8535	0	0	0	0	0	0	0	0	0	0	0	0	0	0	0	0	0	0	0	0	0	0	0	0	0	0	0	0	0	0	0	0
661	0	56.1843	0	0	1349.89	0	0	694.732	1413.38	985.887	0	0	422.044	0	0	0	375.64	0	0	0	0	4156.25	0	0	0	0	0	0	0	0	0	0	0	0	0	1017.25	0	0	0	0	0	0	0	0
662	0	0	0	0	0	0	0	0	0	0	0	0	0	0	0	0	0	0	0	0	0	0	0	0	72.1831	0	14.0287	0	0	0	0	0	0	0	0	0	0	0	0	0	14.9623	0	0	0
663	0	0	0	0	0	0	0	0	0	0	0	0	0	0	0	0	0	0	0	0	0	0	0	0	31.7549	0	0	0	0	0	75.608	0	0	13.201	0	0	5.646	0	0	0	0	0	0	0
664	52.7473	0	149.55	0	0	0	0	0	0	0	0	0	0	0	0	0	0	0	0	0	0	0	0	0	0	0	0	0	0	0	0	0	0	0	0	0	28.7412	0	0	0	0	0	0	0
665	0	0	0	0	0	0	89.5196	0	0	0	0	0	0	0	0	0	0	0	0	0	0	0	0	0	0	0	0	0	0	0	0	0	0	0	0	0	0	0	0	0	0	0	0	0
666	0	0	0	0	0	0	0	0	0	0	0	0	0	0	0	0	0	0	0	0	0	0	0	0	0	0	0	0	0	0	0	0	0	0	0	0	0	0	0	0	0	0	0	0
667	242.41	501.454	464.938	1274.51	688.978	572.535	285.64	38.9946	262.387	0	0	230.013	127.482	592.196	21.7562	0	20.1477	170.943	0	0	0	0	126.859	0	323.616	31.9463	265.606	0	0	880.584	26.8258	653.58	1551.97	42.594	478.576	220.008	0	0	11.9715	282.907	385.51	43.5159	67.0992	0
668	0	0	0	0	0	0	0	0	0	0	0	0	0	0	0	0	0	0	0	0	0	0	0	0	0	0	0	0	0	0	0	0	0	0	0	0	0	0	0	0	0	0	0	35.3519
669	0	43.5798	0	76.4421	93.6175	0	46.1905	0	0	0	0	0	0	0	0	0	0	40.685	0	0	0	0	0	0	0	0	9.6567	0	0	16.4574	0	12.5802	0	0	27.5627	0	0	0	0	15.4706	74.3759	0	0	0
670	0	0	25.4087	0	0	0	0	0	0	0	0	0	0	0	0	40.4049	0	0	0	183.101	0	0	0	0	0	0	0	0	0	0	0	0	0	0	0	0	0	0	0	0	0	0	0	0
671	1364.11	1094.19	922.235	173.411	1439.18	1003.91	690.376	1189.1	409.349	696.778	594.796	253.659	189.417	359.405	455.926	272.13	454.335	408.502	228.16	378.388	137.779	0	372.865	92.35	526.514	296.995	761.672	538.039	641.893	592.2	211.041	431.711	346.367	669.296	346.645	474.769	220.341	0	283.439	417.027	618.828	354.215	1195.9	301.974
672	0	0	0	0	0	0	410.358	0	0	0	0	0	0	0	0	0	0	0	0	0	0	0	0	0	0	0	0	0	0	0	0	0	0	0	0	0	0	0	0	0	0	0	0	0
673	38.2588	0	0	0	0	0	0	0	0	0	0	0	0	0	362.773	0	0	0	286.74	0	212.958	0	0	0	0	0	0	0	0	0	0	0	8.0438	0	0	0	0	0	0	0	0	0	0	0
674	0	0	0	0	0	0	0	0	0	0	0	0	0	0	0	0	0	0	0	0	0	0	0	0	0	0	0	0	0	0	0	0	0	0	0	0	0	0	0	0	0	0	0	0
675	0	0	0	30.9793	0	0	0	0	0	0	0	0	0	474.586	0	57.0247	0	0	0	0	16.2917	0	0	0	0	0	0	15.0503	0	0	0	0	0	0	0	0	0	0	0	0	0	0	0	0
676	0	0	0	74.5497	0	193.297	0	0	0	0	0	0	0	0	0	0	0	0	0	0	0	0	0	0	38.7144	0	38.0379	24.2118	27.4851	0	0	80.4914	50.6046	0	18.223	38.729	0	0	0	0	45.3305	21.7124	56.1332	0
677	0	0	22.2673	0	0	0	0	0	0	0	0	0	0	0	0	0	0	0	0	0	0	0	0	0	9.6602	6.5306	29.2058	27.8288	34.678	0	0	34.466	41.2601	0	0	14.6994	0	0	0	6.5784	82.1061	9.164	0	0
678	290.08	0	118.5	0	0	0	36.1879	51.3773	0	485.771	1214.65	75.0817	0	0	474.216	315.854	165.468	564.949	773.783	0	0	0	0	0	0	0	0	8.6284	0	0	0	5.0435	0	0	0	14.3915	0	0	0	0	0	12.6776	0	0
679	0	154.794	0	0	0	0	105.415	0	0	0	0	0	0	0	369.55	250.65	0	0	21.2039	0	0	6.8376	1465.86	0	0	39.3905	0	0	0	0	799.806	31.9382	0	0	89.4968	55.4058	472.109	547.157	85.2026	35.7575	0	14.0591	0	0
680	0	0	0	0	0	0	0	0	0	0	0	0	0	0	0	0	0	0	0	0	0	0	0	0	0	0	0	0	0	0	0	0	0	0	0	0	0	0	0	0	0	0	0	0
681	122.966	109.075	108.149	0	49.1809	0	48.2869	176.768	0	616.511	292.358	87.4633	203.008	131.652	40.3934	26.7565	114.62	14.645	0	172.854	113.51	45.7095	15.0617	25.7265	34.0126	99.6192	71.5603	33.2789	167.949	55.0104	58.7595	24.4287	30.9302	35.9772	33.9586	36.7994	62.702	23.5652	0	58.9681	31.9889	243.124	0	40.8271
682	0	0	0	45.4615	0	0	0	0	0	0	0	0	0	0	0	0	0	0	0	0	0	99.2623	0	0	0	0	0	0	0	0	0	0	0	0	0	0	0	0	0	0	0	0	0	0
683	330.359	0	203.014	115.375	221.632	516.749	0	0	0	0	80.5555	311.82	0	0	183.415	54.7017	0	0	0	0	0	0	0	0	0	0	8.6986	0	0	108.15	172.791	51.8533	69.7834	0	0	13.1538	0	0	0	178.886	0	9.9711	1467.45	0
684	0	0	0	0	14.4493	0	0	71.9594	0	277.2	0	0	38.6181	141.025	0	131.7	0	42.9981	44.5604	0	0	0	0	16.2815	124.757	163.338	69.4737	107.789	165.93	69.8341	0	64.7722	111.597	13.733	58.1993	114.677	81.1171	0	169.714	0	39.7205	203.282	0	0
685	0	0	0	0	0	0	0	0	0	0	0	0	0	0	0	0	0	0	0	0	0	0	0	0	0	0	0	0	0	0	0	0	0	0	0	0	0	0	0	0	0	0	0	0
686	0	0	0	0	0	0	0	0	0	0	0	0	0	0	0	0	0	0	0	0	0	0	0	0	0	0	0	0	0	0	0	0	0	0	0	8.7132	0	0	0	0	0	0	0	0
687	291.07	62.4513	165.553	0	35.5468	0	66.4761	0	0	0	337.792	153.432	0	39.0693	0	0	216.749	44.6548	40.8155	33.4492	0	0	22.9571	159.041	24.0223	57.3499	70.1976	50.933	38.1835	107.636	0	90.3918	62.7779	115.976	31.3905	38.9633	38.8753	0	87.7849	53.1616	99.8325	40.348	63.0453	0
688	0	0	0	120.684	0	0	0	0	0	0	0	0	0	0	0	0	0	0	0	0	0	0	0	0	122.935	0	0	0	0	0	0	0	0	0	0	0	0	0	0	0	0	0	74.0113	0
689	0	0	0	36.6943	0	0	192.671	341.763	0	121.203	0	0	79.7861	50.3215	0	221.52	0	0	0	0	20.3053	0	2718.43	0	0	0	215.68	0	0	9.9758	447.916	15.8472	0	29.0998	0	22.2006	1285.17	0	173.579	0	32.5482	15.4284	0	0
690	0	0	0	0	0	0	22.5132	0	0	0	0	0	0	0	0	0	0	0	0	0	0	6.4134	0	17.9754	8.5604	0	0	0	0	0	0	0	0	47.6041	0	0	180.397	14.9112	0	0	0	0	0	8422.58
691	324.753	91.586	142.527	0	237.008	0	89.7308	147.26	0	0	73.7426	0	0	0	0	0	52.6967	0	0	18.8312	0	0	0	0	72.4687	78.4982	115.251	81.3052	63.2606	79.4983	0	85.0426	64.3381	76.628	55.9301	58.2946	10.3604	0	102.985	39.9826	91.0018	82.5463	26.8793	0
692	32.8786	0	75.6772	58.6664	95.998	61.2141	92.5053	0	0	0	0	0	18.505	0	58.3625	0	0	29.8191	24.6829	0	0	0	0	0	93.5611	60.0653	67.326	71.4284	89.7604	66.9947	0	30.0352	25.4224	0	75.7762	111.484	0	0	0	0	0	0	0	0
693	0	0	0	0	0	0	0	0	0	0	0	0	0	0	0	0	15.1824	0	0	0	0	0	0	0	0	0	0	0	0	0	0	0	0	0	0	0	0	0	0	0	0	0	0	0
694	0	0	0	0	0	0	0	0	0	0	0	0	0	0	0	0	0	0	0	0	0	0	0	0	0	0	0	0	0	0	0	0	0	0	0	0	254.563	0	0	0	0	0	16.8292	0
695	117.711	0	188.145	165.187	0	1772.9	0	51.4611	0	26.0808	0	165.285	0	0	56.311	108.021	34.0817	45.4368	0	0	0	0	0	0	0	7.4397	0	0	10.3208	95.7852	0	25.2642	0	30.3429	26.9823	7.4178	0	0	0	92.1833	15.5073	0	1035.54	0
696	76.7518	148.467	210.707	0	69.5049	92.4079	64.9805	124.745	0	505.727	276.35	101.105	153.67	145.92	83.8848	85.6408	121.125	100.222	119.297	74.5509	382.402	0	0	144.223	92.239	133.564	233.16	210.353	296.996	171.69	67.4588	123.333	63.0999	87.6632	95.7836	258.602	101.577	70.1968	219.921	282.923	199.283	333.413	0	0
697	0	0	0	0	0	0	0	0	0	0	0	0	0	0	0	0	0	0	0	0	0	0	0	0	0	0	0	0	0	0	0	0	0	0	0	0	0	0	0	0	0	0	0	0
698	0	0	0	0	0	0	0	0	0	0	0	0	0	0	0	0	0	0	0	0	0	0	0	0	0	0	0	0	0	0	0	0	0	0	0	0	0	0	0	0	0	0	0	0
699	0	0	0	0	0	0	0	0	0	0	0	0	0	0	0	0	0	0	0	0	425.298	7.8551	0	0	0	0	0	0	0	0	0	0	0	0	0	0	0	0	0	0	0	12.2187	0	0
700	0	0	0	0	0	0	0	0	0	0	0	0	0	0	0	0	0	0	0	0	0	0	0	0	44.1774	0	26.1937	0	0	0	0	0	0	0	0	0	0	0	33.2906	0	0	0	0	0
701	0	0	57.0163	0	0	0	0	0	0	0	0	0	0	0	0	0	0	0	0	0	0	0	0	0	7.6437	19.0153	7.9491	34.5211	6.8393	98.6066	0	0	24.2592	0	0	0	0	0	0	0	0	32.2641	23.1589	0
702	0	0	0	0	0	0	0	0	0	0	0	0	0	0	0	0	0	0	0	0	0	0	49.491	0	0	0	0	0	0	0	0	0	0	0	0	0	72.8159	0	0	0	0	0	0	0
703	601.9	1907.62	488.043	567.01	3444.17	639.157	906.884	213.472	377.393	216.128	107.053	381.267	292.75	390.019	146.54	22.5453	32.9206	260.626	74.1193	89.5755	0	1119.21	738.771	169.496	1405.89	1189.46	850.995	738.283	1677.46	598.604	541.828	1061.46	996.485	363.854	929.868	966.854	698.597	339.226	428.441	821.965	884.448	640.203	10.5052	0
704	0	0	0	51.504	0	0	220.407	0	0	62.1718	0	52.3608	0	0	0	49.8421	0	64.4467	0	0	0	0	52.6017	0	25.7241	237.727	106.238	35.2012	15.2817	90.9644	73.5068	359.616	55.0408	0	16.7524	52.2569	101.642	0	0	54.4596	118.638	15.1233	524.403	0
705	0	0	53.0629	40.6379	231.412	42.3107	97.5929	64.6713	0	0	0	0	40.9817	0	0	0	0	0	0	0	33.2636	244.038	0	0	26.8872	43.3056	172.348	108.719	104.183	127.662	0	203.517	67.8429	0	37.3934	151.994	0	0	14.0213	75.4229	116.248	64.0264	134.88	0
706	20.9344	0	174.678	0	56.5541	0	0	33.1952	0	0	0	0	0	0	0	0	0	0	0	0	0	0	425.357	133.769	0	0	0	0	0	0	444.004	0	0	114.434	0	0	140.002	0	0	0	0	0	0	0
707	0	0	0	0	0	0	0	0	0	0	0	0	0	0	0	0	0	0	0	0	0	0	0	0	0	0	0	0	0	0	0	0	0	0	0	0	0	0	0	0	0	0	0	0
708	0	0	0	0	0	0	2523.93	0	0	0	0	0	0	0	0	0	0	0	0	0	0	0	0	0	0	0	0	0	0	0	0	0	0	0	0	0	0	0	0	0	0	0	0	0
709	879.405	136.244	36.1427	0	17.6005	0	0	0	0	0	38.9756	0	0	0	0	0	32.9104	0	0	0	0	0	0	0	0	0	0	0	0	0	0	25.7881	18.7055	53.1462	12.4471	0	0	0	0	0	11.9563	0	140.214	0
710	0	0	0	0	0	0	0	34.9054	0	139.507	0	0	12.4726	0	31.012	0	0	0	0	0	0	0	0	0	0	0	0	0	0	0	0	0	0	0	0	0	0	0	0	0	0	0	0	0
711	0	0	0	0	0	0	0	0	0	0	0	0	0	0	0	0	0	0	0	0	0	0	0	0	0	0	0	0	0	0	0	0	0	0	0	0	0	0	0	0	0	0	0	1450.61
712	0	0	0	0	0	0	0	0	0	0	0	0	0	0	0	0	0	0	0	0	0	0	0	0	0	0	20.5896	10.7305	16.2713	48.5446	0	0	22.302	0	50.7531	9.9644	0	0	0	26.7698	0	0	33.2231	0
713	0	0	0	0	0	0	0	0	0	0	0	0	0	0	0	0	0	0	0	0	0	0	0	0	0	0	0	0	0	0	0	0	0	0	0	0	0	0	0	0	0	0	0	0
714	0	0	0	0	0	0	0	0	0	0	0	0	0	0	0	0	0	0	0	0	0	0	0	0	0	0	10.7923	0	0	0	0	0	0	0	0	0	0	0	0	0	0	0	28.174	0
715	273.303	243.342	282.587	211.206	549.092	437.492	109.193	222.01	0	34.6464	79.5138	0	0	0	573.465	32.3328	0	197.417	0	90.4945	0	0	0	94.9247	0	82.1605	247.611	57.9911	50.5034	243.894	0	298.827	73.0259	239.459	149.234	162.691	142.974	0	33.5906	52.3325	229.801	76.437	258.836	420.546
716	0	0	17.9953	0	0	118.192	0	25.5241	0	115.871	0	0	0	87.3474	0	94.4731	0	0	0	0	0	312.622	0	0	0	66.3191	0	0	413.09	0	22.4632	0	0	0	0	108.293	0	0	0	0	0	226.207	0	0
717	0	0	0	0	0	0	0	0	0	0	0	0	0	0	0	0	0	0	0	0	0	0	0	0	0	0	0	0	0	0	0	0	0	0	0	0	0	0	0	0	0	0	0	0
718	0	0	0	0	0	0	0	2445.14	0	2206.54	3665.96	0	1977.04	0	1204.83	1368.13	0	1465.02	2958.11	537.15	0	0	20.8127	0	0	0	0	0	0	71.8584	0	0	2156.33	0	2175.31	0	0	0	0	0	34.1143	0	0	0
719	583.575	395.814	688.64	4641.72	404.124	742.856	1019.47	561.919	755.153	338.986	1278.3	494.471	48.0146	449.829	79.2203	431.457	139.057	355.205	217.517	387.774	101.432	0	548.118	853.854	1069.41	1067.74	1473.11	1044.38	335.81	2474.76	602.667	1743.38	2775.18	904.25	606.814	820.322	0	356.422	1634.66	895.439	1030.75	729.955	1966.82	0
720	0	0	0	0	0	0	0	0	0	0	0	0	0	0	0	0	0	0	0	0	0	0	0	0	0	0	0	0	0	0	0	0	0	0	0	0	0	0	0	0	0	0	0	0
721	3741.56	538.908	2923.28	3393.39	5083.55	3900.07	1787.4	909.681	1957.31	697.494	1299.54	2167.4	1101.85	1772.08	886.144	0	0	1034.81	516.608	729.49	966.818	34.3393	2226.26	1466.7	1657.28	0	2303.99	2125.27	0	2332.6	2607.37	0	0	1299.35	0	1669.33	889.1	1266.37	1497.79	1211.54	1630.34	1039.07	4940.75	1162.29
722	56.6506	0	0	0	0	0	0	0	0	0	47.4991	0	0	0	0	0	0	0	0	0	0	0	0	0	0	36.3015	6.9313	12.4818	23.193	39.7125	25.9204	0	0	36.102	18.9348	39.7815	0	0	0	11.6548	0	35.0162	0	0
723	0	0	0	0	0	0	0	0	0	0	0	0	0	0	0	0	0	0	0	0	0	0	0	0	0	0	0	0	0	0	0	0	0	429.197	0	0	0	0	0	0	0	0	0	0
724	0	0	68.5055	75.5244	0	0	0	806.423	0	1209.42	0	1100.94	1869.86	906.918	854.625	411.301	0	409.966	575.399	385.249	619.313	0	0	0	45.3353	51.4427	0	45.2868	50.228	76.3789	0	19.1142	24.4216	382.879	36.1968	69.395	0	0	0	0	0	0	0	0
725	0	0	0	0	0	0	0	0	0	0	0	0	0	0	0	0	0	0	0	0	0	0	0	0	0	0	0	7.4265	0	0	347.228	0	0	0	0	0	0	0	0	0	0	0	0	0
726	0	0	0	0	0	0	0	0	0	0	260.273	0	0	0	0	0	0	0	97.4523	0	0	0	0	0	0	0	0	0	0	0	0	0	0	29.0239	0	0	0	0	0	0	0	0	33.7235	0
727	0	104.825	84.2069	0	0	0	0	0	0	0	0	0	0	54.4748	0	0	0	0	0	0	0	0	0	0	80.6119	13.875	0	38.6197	45.2117	52.4927	408.596	0	0	0	21.3441	38.3806	0	0	0	0	0	0	0	0
728	0	0	0	0	0	0	0	0	0	0	0	0	0	0	0	0	0	0	0	0	0	0	0	0	116.446	41.9365	0	0	0	0	0	0	0	0	0	0	0	0	0	0	0	0	0	0
729	184.27	0	204.449	58.4855	48.5392	0	0	34.8725	0	0	0	0	0	0	0	0	0	0	0	0	0	0	0	0	137.102	0	148.657	0	0	169.257	0	0	0	0	0	0	0	0	0	0	0	0	199.248	0
730	268.906	811.897	516.916	0	401.574	530.491	120.497	187.365	190.791	681.336	136.127	93.895	272.316	248.068	482.88	110.262	310.033	167.298	306.655	113.332	352.322	0	103.237	0	0	0	315.491	312.797	417.316	213.649	46.616	127.074	40.4953	115.884	170.963	382.3	24.2571	121.25	183.174	299.995	311.036	202.67	0	0
731	0	0	0	0	14.4104	0	0	0	0	0	0	0	0	0	0	0	0	0	0	51.6183	76.7593	0	0	0	0	0	0	0	0	0	0	0	0	0	0	0	72.9229	0	0	0	0	0	0	0
732	0	0	0	0	0	0	0	0	0	0	0	0	0	0	0	0	0	0	0	0	0	0	0	0	0	0	0	0	0	0	15.4448	0	0	0	0	0	0	0	0	0	0	0	0	0
733	0	0	0	0	0	0	0	0	329.533	0	0	0	0	0	0	0	0	0	0	0	0	0	11.9596	0	0	0	0	0	0	0	46.5553	0	0	0	0	0	0	0	0	0	0	0	44.6951	0
734	0	142.962	0	0	0	98.5123	76.0727	0	0	0	0	0	0	0	0	0	0	0	0	0	0	0	93.9473	64.3536	0	92.7937	0	0	0	0	0	0	95.8831	0	65.7645	33.5977	0	105.87	0	0	0	66.9666	0	0
735	0	0	0	0	0	0	0	0	0	0	0	0	0	0	0	0	0	0	0	0	0	0	0	0	0	0	0	0	0	0	0	0	0	0	0	0	0	0	0	0	0	0	0	0
736	10.2544	0	179.694	55.7985	0	0	101.871	59.2953	0	240.27	248.285	35.7801	66.8054	276.574	93.7756	81.3104	117.281	72.9968	204.434	62.3745	66.7611	0	70.1087	42.523	70.353	101.95	90.7829	119.573	210.124	197.378	300.747	99.997	0	122.468	114.048	275.24	0	25.7783	156.528	190.83	0	271.284	51.5308	0
737	0	0	0	0	0	0	0	0	0	0	0	0	0	0	0	0	0	0	0	0	0	0	0	0	0	0	0	0	0	0	0	0	0	0	0	0	0	0	0	0	0	0	0	3323.51
738	0	0	0	223.757	59.8512	0	0	0	0	0	176.918	0	0	0	427.007	324.092	0	0	135.238	0	0	9.9375	17.0705	0	0	21.6248	0	0	0	104.999	90.3466	0	0	106.661	50.1889	36.6203	67.7377	0	0	0	0	0	0	0
739	70.0913	127.993	93.9384	24.5957	26.5251	0	63.036	0	0	0	0	0	0	73.5131	38.0908	0	63.0408	44.8869	88.3096	68.4052	0	0	0	78.7787	18.4977	83.6945	107.705	47.9659	53.2849	57.8972	0	89.0187	18.4682	27.2977	19.7011	44.1681	14.0927	199.45	212.325	25.2514	125.638	0	0	0
740	0	0	0	0	0	0	0	0	0	0	0	0	0	0	0	0	0	0	0	0	0	0	182.521	0	0	0	0	0	0	0	0	0	0	0	0	0	0	0	0	0	0	0	0	0
741	0	0	0	0	0	0	0	0	0	0	0	0	24.8458	0	0	0	0	0	0	0	0	0	0	117.372	24.7235	0	0	0	0	0	0	0	0	0	0	0	0	0	0	0	0	12.3737	0	0
742	4140.05	3625.38	1712.93	211.919	2576.74	1639.56	1030.46	1636.97	749.099	2022.34	1009.47	823.803	584.958	957.963	1428.09	653.052	735.895	457.045	819.843	1224.04	670.218	0	277.752	402.579	238.991	274.144	921.898	609.625	823.462	679.431	288.885	668.321	433.626	990.225	457.637	839.306	666.764	316.046	767.629	614.136	557.076	1237.47	634.408	1983.99
743	0	0	0	0	0	0	0	0	0	0	0	27.6301	0	0	0	0	0	0	0	0	0	0	0	0	0	4.5534	0	0	0	0	0	0	0	0	0	0	0	0	0	0	0	0	0	0
744	0	0	0	0	0	0	0	0	0	0	0	0	0	0	0	0	0	0	0	0	0	80.5947	212.602	0	0	0	0	0	0	0	0	0	0	0	0	0	33.6516	0	0	0	0	0	0	294.956
745	0	0	0	0	8.6232	0	0	0	0	0	0	0	0	0	0	0	0	0	0	0	0	0	0	0	0	0	19.3589	0	0	0	0	0	0	0	0	0	0	0	0	9.0531	17.7797	5.9519	0	0
746	0	0	415.521	756.376	192.331	783.419	185.939	109.772	0	148.574	166.086	465.751	114.783	0	160.776	33.2285	267.162	305.121	330.718	0	277.064	0	657.517	1699.86	217.252	566.185	223.43	371.881	124.702	938.218	1680.77	764.298	0	1127.7	234.043	176.112	640.793	702.68	350.072	0	286.066	208.382	0	4561.51
747	30.5344	0	127.231	0	0	0	24.4742	0	0	0	0	0	0	0	15.4484	0	0	0	0	0	0	0	0	0	0	0	0	0	0	0	0	0	0	0	6.9552	0	0	0	85.5154	177.97	0	28.1207	0	0
748	528.553	591.36	414.076	225.843	217.509	167.786	205.824	82.4658	0	358.753	63.0687	92.3692	81.4235	130.113	128.69	99.006	166.754	136.352	227.841	27.0024	82.4815	0	209.513	121.037	189.584	143.18	285.382	191.464	227.089	320.39	216.539	274.019	209.878	150.2	211.248	233.404	0	81.111	0	211.662	342.882	193.407	268.906	133.445
749	0	0	0	0	0	0	0	20.8214	0	0	0	0	0	0	0	0	0	0	0	0	0	210.853	0	0	0	0	0	0	0	0	0	0	0	0	0	0	0	0	0	0	0	0	0	0
750	0	0	0	586.088	0	0	0	0	0	0	0	0	0	0	0	0	0	0	0	0	0	35.4695	0	163.777	0	0	0	0	0	0	1176.87	0	0	3307.57	0	0	167.264	0	0	0	0	0	0	0
751	0	0	0	136.782	0	0	0	0	0	0	0	0	0	0	0	0	0	0	0	0	0	34.5499	0	0	0	0	0	0	0	0	0	0	0	0	0	0	0	0	0	0	0	0	128.177	0
752	0	0	0	0	0	0	44.7446	0	0	0	0	0	20.8381	0	0	0	0	0	0	0	0	0	0	0	0	0	0	0	0	0	0	34.0942	0	201.637	0	4.4149	0	7.3142	0	52.3803	0	0	0	0
753	0	0	0	0	0	0	0	0	0	0	0	0	0	0	0	0	0	0	0	0	0	0	1993.08	0	0	0	0	0	0	0	453.28	0	0	0	0	0	253.059	0	0	0	0	0	0	0
754	0	0	0	0	0	0	0	0	0	0	0	0	0	0	0	0	0	0	0	0	0	0	0	0	0	0	0	0	0	0	0	0	0	0	0	0	1477.53	0	0	0	0	0	0	0
755	0	0	0	0	0	0	898.145	0	0	0	0	0	0	0	0	0	0	0	0	0	0	0	0	0	0	0	0	0	0	0	0	0	0	0	0	0	0	0	0	0	0	0	0	0
756	1567.06	865.269	4400.07	3137.32	3703.57	4753.78	1524	539.984	1731.85	427.599	747.507	1121.68	1302.33	699.273	509.332	124.889	644.817	1696.57	252.868	710.835	473.588	375.101	5126.35	317.032	1434.67	1174.76	2057.57	2126.18	1060.84	1787.3	1825.5	1443	1637.31	938.555	1586.53	2176.5	394.805	696.973	564.249	1619.95	1813.8	961.294	2286.83	1163.39
757	134.858	0	0	28.0445	45.6672	69.4317	0	47.6038	145.813	180.498	25.6389	90.6933	0	0	0	64.3178	0	0	0	0	0	0	0	0	0	4.0194	0	0	0	0	17.9619	0	64.0507	145.982	0	0	0	0	0	0	0	0	1458.4	0
758	0	0	0	0	0	0	0	0	0	0	0	0	0	0	0	0	0	0	46.0315	0	0	0	0	0	0	0	0	0	0	0	0	0	0	0	0	0	0	0	0	0	0	0	0	0
759	52.4451	49.7059	0	144.384	220.615	83.4396	272.974	0	0	0	0	0	0	0	0	10.5354	0	0	0	0	32.4334	14.0905	0	0	113.184	109.176	192.282	248.137	331.109	174.686	54.0243	295.444	354.086	0	128.076	355.888	221.838	0	188.985	124.558	85.6129	241.154	0	0
760	0	0	0	0	0	0	0	0	0	0	0	0	0	0	0	0	0	0	0	0	0	0	0	0	0	0	0	0	0	0	667.795	0	0	105.098	0	0	11.1364	0	0	0	0	0	0	0
761	0	0	0	22.1216	0	0	0	0	0	0	0	0	0	0	0	0	0	0	0	0	0	0	0	0	0	0	0	0	0	0	0	0	0	0	0	0	0	0	0	0	0	0	0	0
762	0	0	0	0	0	0	0	0	0	0	0	0	13.009	52.8344	0	12.8385	83.6631	192.914	0	15.7812	0	0	0	0	0	0	0	0	0	0	0	0	0	0	0	0	0	0	0	0	0	0	0	0
763	2718.73	2239.95	2205.15	4935.51	2148.5	1812.59	3558.87	1883.94	3779.49	3059.2	3482.97	3993.9	1770.26	3398.63	1338	1557.85	1815.39	1699.64	1794.4	2444.9	1603.92	2409.06	1477.54	2990.7	2088.8	2951.03	3386.72	2569.05	2336.12	3703.54	2338.76	3633.3	2239.06	3533.11	1508.32	2495.35	2387.6	2200.8	4270.5	2403.65	2584.91	2391.04	8353.05	3237.48
764	0	0	0	0	0	0	0	0	0	0	0	0	0	0	0	0	0	0	0	0	0	0	0	0	0	0	0	0	0	0	0	0	0	0	0	0	0	0	0	0	0	0	0	0
765	4708.51	15022.7	0	0	10738.3	0	134.143	4515	4971.79	5834.77	5637.56	0	6789.56	2393.47	0	1436.82	0	0	0	1268.01	0	0	0	0	0	0	0	0	0	0	282.646	0	9944.48	0	0	0	0	0	0	0	0	0	3700.35	0
766	0	0	0	0	34.4469	0	0	0	0	0	31.3221	0	0	0	0	0	0	0	0	0	0	0	0	0	19.329	0	17.62	35.2327	16.098	5.4237	0	9.3117	64.6753	0	0	64.6059	8.9277	0	0	46.0759	0	0	0	0
767	0	0	0	0	0	0	0	0	0	0	0	0	0	61.6161	3558.48	158.049	0	0	0	0	0	0	0	0	0	0	0	0	0	0	0	0	0	0	0	0	0	0	0	0	0	0	0	0
768	0	0	0	0	0	0	0	0	101.855	0	0	0	0	0	107.021	0	0	0	0	0	0	0	0	0	0	0	0	0	0	0	0	0	0	0	0	0	0	0	0	0	0	0	0	0
769	16353.9	0	0	0	0	19084.4	12537.5	2500.49	5108.9	8405.55	0	28608.3	6349.29	5686.85	41158.3	7554.56	3135.7	8648.83	23489	11412.6	19401.3	0	13780.9	40057.3	9832.57	7994.23	13165.7	9644.55	14635.4	0	33386.4	12901	0	30310.6	13544	7352.4	10274.3	10285.1	27716.2	21698.2	9429.86	6834.64	10680.7	51818.6
770	0	541.267	82.8943	445.461	0	0	0	355.863	0	0	0	0	0	0	0	0	0	0	0	0	0	0	42.9349	0	421.74	300.432	0	240.524	0	0	0	634.814	0	0	8.9429	0	29.7455	226.601	690.173	239.01	494.698	0	433.418	0
771	0	0	0	0	0	0	0	0	0	0	0	0	0	0	0	0	0	0	0	0	0	0	0	42.9634	0	0	0	0	0	0	0	0	0	0	0	0	506.076	0	0	0	0	0	0	10459.9
772	617.147	0	900.919	0	586.539	414.217	1009.43	0	0	288.962	337.177	211.289	180.038	119.673	678.534	183.024	199.582	144.425	253.332	578.982	234.934	0	193.862	302.377	0	0	525.677	0	489.202	566.659	0	0	188.431	852.884	357.111	264.926	465.691	0	0	0	0	229.905	0	0
773	500.584	0	369.872	70.3605	211.819	0	12.9856	0	0	0	0	0	0	0	183.857	0	0	0	0	0	0	0	0	0	0	8.1991	7.3359	21.6621	9.7045	62.3455	32.7871	49.4053	45.6062	159.943	27.1671	36.7233	13.343	0	0	143.408	43.1765	0	0	0
774	0	0	0	0	0	0	0	102.521	0	0	109.729	0	0	0	0	0	0	0	0	97.7294	0	0	31.9967	0	0	0	0	0	0	0	0	0	0	0	0	0	0	0	0	0	0	0	0	0
775	0	0	114.419	0	32.5567	0	59.2866	0	0	349.644	0	0	106.567	164.918	24.5594	97.7476	0	0	0	44.6546	0	23.1766	0	0	0	30.1839	19.9196	0	143.679	129.14	0	102.371	116.338	75.195	73.3582	98.2663	198.978	0	0	53.3925	78.3223	198.283	0	155.163
776	642.561	40.4815	720.94	0	0	718.57	0	232.011	308.307	183.357	78.933	0	230.052	277.366	91.0072	140.547	115.571	252.166	71.635	60.4941	0	0	47.7195	0	19.772	0	0	0	0	0	0	0	0	0	60.3804	0	0	0	0	100.438	0	0	1820.84	0
777	450.249	159.066	202.908	0	93.1037	0	92.3078	0	0	105.768	0	0	19.2899	0	123.734	0	67.6197	0	28.8233	0	54.708	0	0	0	39.9955	0	128.967	0	77.2431	80.9231	73.4981	117.929	0	286.157	0	0	426.406	98.6298	121.323	0	0	63.9907	0	1063.15
778	0	0	0	0	0	0	0	0	0	20.2061	0	0	0	0	0	999.207	0	0	0	0	2139.2	0	0	0	0	0	0	0	0	0	0	0	0	0	0	0	0	0	0	0	0	0	0	0
779	0	0	0	0	0	0	0	0	0	0	0	0	0	0	0	0	0	0	0	158.13	2103.33	237.729	0	0	0	0	0	0	0	0	0	0	0	0	0	0	0	0	0	0	0	0	0	0
780	0	0	0	0	0	0	0	0	0	556.066	119.14	0	0	74.1353	0	97.6358	0	0	0	0	0	0	0	0	0	0	0	0	0	0	0	0	0	0	0	0	0	0	0	0	17.5157	0	0	0
781	0	42682.8	37050.1	14617.4	0	0	0	0	0	0	0	25436.2	0	0	55.2068	0	0	17745.4	22892	0	0	0	22459.6	19345.2	21751.2	12801.2	20290.2	16566	16449.2	20727.4	26754	15176	13317.7	21541.1	11553.6	10535.7	8614.73	16828.8	18875.6	14339.5	20134.3	14821.4	0	12886.5
782	46152.9	0	0	0	28428.4	34762.9	18325.2	12312.7	15409.2	29529	22452.2	0	14098.4	12156.4	16095.3	14953.5	13663.7	0	0	10221.2	14010.1	0	0	0	0	0	0	0	0	0	0	0	0	0	0	0	0	0	0	0	0	0	54730	0
783	0	61.3121	0	0	0	0	0	0	0	0	0	0	0	0	0	0	0	0	0	0	0	0	0	0	0	0	0	0	0	0	0	0	0	0	0	0	0	0	0	0	0	0	0	0
784	0	0	0	0	0	0	0	0	0	55.2525	0	0	0	141.216	0	0	183.662	0	0	0	0	8.5107	0	0	0	0	0	0	0	0	0	6.6394	0	0	8.8437	0	0	0	0	0	5.9053	0	66.8222	0
785	217.709	0	0	0	0	0	125.045	0	0	0	0	0	0	0	0	0	0	0	0	0	0	0	0	0	0	0	0	0	0	0	0	0	0	0	0	0	0	0	0	0	0	0	0	0
786	196.013	0	304.706	0	0	0	0	0	0	719.572	443.014	0	0	0	0	532.551	449.231	0	865.402	0	0	0	0	0	0	50.1992	0	0	219.425	28.9001	0	286.089	285.971	0	289.192	0	0	0	0	12.8677	31.4218	0	26.4411	0
787	0	0	0	0	0	0	0	0	0	0	0	0	19.4062	0	0	0	0	0	0	0	0	37.7566	0	0	0	0	0	0	0	0	0	0	5.4356	0	0	0	0	0	0	0	0	0	0	0
788	114.354	0	0	23.7157	30.5471	0	0	104.611	0	0	0	0	0	0	0	0	0	0	0	0	0	93.4926	0	166.196	83.4631	0	0	33.6234	0	166.142	61.5885	0	0	89.6227	0	0	47.1523	188.526	0	0	0	32.0722	44.7234	1411.88
789	0	0	0	0	0	0	0	0	0	0	0	0	0	0	0	0	0	0	0	0	0	41.9867	121.676	0	0	0	8.7582	0	0	0	0	0	0	0	0	15.3717	52.968	0	0	0	15.056	6.4452	0	0
790	0	0	82.0496	249.442	80.8848	0	302.459	0	0	0	0	0	0	0	0	0	52.1405	84.6752	0	0	0	0	140.845	0	187.859	41.7686	165.963	33.7844	19.2501	64.2591	117.679	103.515	54.3676	0	108.212	66.1786	63.8902	0	36.6716	25.8764	205.41	39.9568	114.169	0
791	0	0	0	0	0	0	0	0	0	0	0	0	0	0	0	0	0	0	0	0	0	0	140.819	0	0	0	0	0	0	0	0	0	0	0	0	0	0	0	0	0	0	0	0	0
792	0	0	0	0	0	0	0	0	0	0	0	0	0	0	0	0	0	0	0	0	0	0	0	0	0	0	0	0	0	0	0	0	0	0	0	0	0	0	0	0	0	0	0	431.475
793	0	0	0	0	0	0	0	0	0	0	0	0	0	0	0	0	0	0	0	20.1143	0	0	54.4113	0	0	0	0	0	0	0	0	0	0	0	0	0	0	0	0	0	0	0	0	0
794	0	0	0	0	0	0	0	0	0	190.615	0	0	0	0	0	70.293	0	0	0	0	0	0	11.1331	0	0	0	0	0	0	0	0	0	0	0	0	0	0	0	0	0	0	0	0	0
795	0	0	167.498	35.7445	0	0	107.445	0	0	0	160.06	0	0	42.6923	39.2421	20.5503	0	35.6873	0	0	0	0	0	0	0	45.4839	0	0	0	0	0	9.7618	0	0	0	0	0	0	0	0	0	0	0	0
796	0	0	0	0	0	81.4365	0	0	0	0	0	0	0	0	0	0	0	0	0	0	12.8245	33.8439	0	0	0	0	0	0	0	0	0	0	0	0	0	0	0	0	0	0	0	0	0	0
797	0	0	0	0	0	0	0	0	0	0	0	0	0	0	0	0	0	0	0	0	0	19.5991	20.7364	0	0	0	0	0	0	0	0	0	0	0	0	0	622.976	0	0	17.6922	0	0	0	0
798	0	0	0	0	0	0	0	0	0	0	0	0	0	0	0	0	0	0	0	0	0	0	0	0	0	0	0	0	0	0	0	0	0	0	0	0	0	0	0	0	0	0	0	0
799	0	0	0	29.1993	111.842	103.375	0	151.098	0	957.779	0	0	205.314	279.329	223.332	128.759	146.986	0	0	84.541	0	0	0	36.7164	0	0	0	0	0	0	0	0	73.3035	0	23.9853	0	36.1594	0	0	0	0	0	0	0
800	0	0	363.445	242.872	855.564	0	0	82.8205	120.9	92.8149	0	0	207.957	231.784	103.049	0	0	61.5298	160.424	122.998	425.459	1173.11	0	0	0	0	716.533	269.268	403.339	0	21.8133	0	170.453	0	219.317	361.739	0	0	143.46	285.902	199.221	440.477	51.7174	0
801	19.926	317.572	34.4646	26.785	227.983	377.119	251.054	0	0	0	0	0	19.3859	13.0481	0	0	0	59.4862	0	0	83.4456	0	0	0	22.6061	63.2799	0	301.04	250.099	220.59	21.5577	181.176	528.063	0	198.625	305.457	77.1423	8.3041	139.466	189.735	96.3192	236.131	0	0
802	612.021	1271.95	565.381	200.738	3231.27	198.348	1036.4	1200.86	429.719	8981.36	1901.08	1378.16	1382.95	1627.85	1384.29	934.693	397.122	576.562	1281.81	841.702	1343.89	0	1646.44	268.343	5436.05	1961.94	1083.43	1158.22	1523.18	848.313	3859.35	1136.7	639.609	1866.72	434.697	1066.6	2419.04	1181.08	1497.68	601.816	1220.93	1176.43	1048.66	670.627
803	0	181.929	0	0	0	653.705	375.669	0	0	0	0	0	0	0	0	0	10.0438	0	0	0	0	0	39.892	593.682	165.96	0	55.1852	42.0871	47.0263	0	72.9999	38.0702	0	27.3954	0	0	159.979	275.88	66.323	0	27.4351	0	0	774.381
804	0	0	0	102.291	0	0	0	0	0	0	0	0	0	0	0	0	0	0	0	0	0	0	58.5179	0	0	0	0	297.161	0	581.061	49.263	0	0	0	0	0	0	0	0	0	0	0	0	0
805	0	0	0	132.54	0	0	0	0	0	0	0	0	0	0	0	0	0	0	0	0	0	0	0	0	0	0	0	0	0	0	0	0	0	0	17.1926	0	0	0	0	0	0	0	0	0
806	0	0	0	0	0	0	0	0	0	0	0	0	0	0	0	0	0	0	0	0	0	0	0	0	0	0	0	0	0	0	0	0	0	0	0	0	0	0	0	0	0	0	0	0
807	0	0	0	0	0	0	0	0	0	0	0	0	0	0	0	0	0	0	0	0	0	0	0	0	0	77.4695	0	0	0	0	0	0	0	0	0	0	0	0	266.476	51.3027	0	0	0	0
808	1977.1	3099.85	736.19	0	0	912.233	0	797.49	1410.25	1826.19	744.203	527.211	1151.64	719.095	1438.73	616.259	193.468	717.758	465.585	258.954	446.1	1459.58	28.6783	0	0	0	0	0	0	45.2288	0	0	0	616.395	0	0	0	0	13.4648	0	0	0	692.421	0
809	45.1857	197.166	320.813	0	265.39	156.744	336.033	264.469	0	479.343	0	0	158.494	79.7338	614.467	205.786	150.113	110.871	179.575	44.0588	185.4	0	0	181.224	0	22.3206	0	14.0269	0	0	0	0	0	426.733	199.129	53.6688	0	623.484	23.3978	19.0228	384.005	57.7534	96.7518	0
810	0	0	39.3809	71.1081	0	0	0	43.6134	0	228.315	85.1398	411.653	18.234	517.027	0	0	0	81.7335	0	0	0	0	0	0	0	0	0	0	17.4	0	0	0	0	0	0	11.2647	0	0	0	20.9073	0	0	13.2304	0
811	0	67.3153	162.916	0	0	0	71.2406	175.722	0	144.751	199.035	0	22.4382	0	0	63.2359	0	0	0	333.514	104.835	0	0	0	0	0	0	0	0	8.8378	0	0	0	0	0	0	0	48.3088	0	0	0	75.0936	0	0
812	61.5588	41.7077	0	0	0	0	0	0	0	0	0	0	0	0	0	0	0	0	0	0	0	0	0	136.973	9.325	0	0	13.0626	0	21.5616	0	0	0	0	0	0	38.461	0	0	0	0	20.0811	0	0
813	0	0	0	0	0	0	0	0	0	0	0	0	0	0	0	0	0	0	0	0	0	0	0	0	0	0	0	0	0	0	0	0	0	0	0	0	0	0	0	0	0	0	0	0
814	0	0	0	0	0	0	0	0	0	0	0	0	0	0	0	0	0	0	0	0	0	0	0	0	0	0	0	0	0	0	0	0	0	0	0	0	0	0	0	0	0	0	0	0
815	0	0	0	0	0	0	0	0	0	0	0	0	0	0	0	189.905	0	0	304.967	0	0	0	0	0	0	0	0	0	0	0	0	0	0	0	0	0	0	0	7.7501	0	0	0	0	0
816	0	0	0	0	27.4958	27.8825	0	12.0341	0	38.9694	0	0	0	0	0	0	73.7892	0	0	0	0	0	0	29.5276	0	0	13.7548	0	5.1497	0	52.4516	0	0	0	5.5602	26.9	19.7185	11.8992	0	0	20.5724	55.181	0	0
817	27.4161	160.156	0	249.85	168.333	42.8859	0	0	0	0	0	67.5341	0	0	149.242	0	105.372	70.1035	36.0102	0	0	0	0	0	214.523	102.578	257.426	108.92	88.8077	139.48	0	198.151	86.1265	0	103.422	137.843	0	0	99.0475	155.112	277.013	0	0	0
818	0	0	0	0	0	0	198.535	0	0	38.6694	0	0	0	0	0	0	0	0	0	0	0	0	0	0	0	0	0	0	0	0	0	0	0	0	0	0	0	0	0	0	0	0	0	0
819	0	0	0	0	0	0	0	0	0	0	0	0	0	0	0	0	0	0	0	0	0	0	0	0	24.8347	0	0	0	0	0	0	0	0	0	0	0	0	0	0	0	0	0	0	0
820	0	0	0	0	0	34.9484	134.344	0	0	0	0	0	0	113.975	0	0	0	0	0	0	0	0	0	0	11.9436	0	4.5878	65.3484	50.1925	59.1932	23.3166	0	0	0	78.8167	36.4804	0	0	0	0	0	71.9122	0	0
821	0	0	0	0	0	0	0	0	0	0	0	0	0	0	0	0	0	0	0	0	0	0	0	0	0	0	0	0	0	0	0	0	0	0	0	0	0	0	0	0	0	0	0	0
822	0	0	0	0	0	0	0	105.108	0	1587.19	2279.78	0	90.6563	565.558	0	594.782	464.365	617.687	0	449.143	434.837	0	0	134.575	0	44.3675	31.3947	0	0	0	0	0	0	0	0	0	0	0	0	0	0	864.901	0	0
823	906.426	590.57	625.897	0	608.858	734.77	394.789	0	0	0	0	1864.12	0	0	0	0	0	0	635.566	0	0	0	285.245	0	85.7396	102.161	0	517.821	274.85	468.378	0	766.6	160.306	307.527	231.121	726.958	1053.2	0	0	408.558	270.846	0	0	486.107
824	0	0	0	0	0	0	0	0	0	0	185.934	0	0	0	0	0	0	0	0	0	0	0	0	0	0	0	0	0	0	0	0	0	0	0	5.1175	0	0	0	0	0	0	0	0	0
825	0	0	10.8108	0	0	706.932	0	0	0	0	0	0	0	0	1683.85	0	0	0	49.3943	0	0	0	0	26.6074	0	0	0	0	0	0	0	0	0	0	0	0	0	0	0	0	0	0	0	0
826	0	0	0	0	0	53.8599	37.7498	0	0	0	0	0	0	0	0	0	0	0	0	0	0	1937.69	0	0	5.1859	0	0	6.2786	0	39.3817	36.8465	91.7166	116.823	14.1455	0	0	0	0	0	27.3493	0	0	0	0
827	262.492	103.508	62.7844	0	144.343	149.31	104.853	263.59	0	0	161.973	0	17.6118	0	0	0	34.1248	0	0	0	0	0	0	0	0	0	25.5138	0	109.639	0	0	53.0336	0	0	28.3315	56.0106	0	0	0	0	0	103.197	0	0
828	3817.32	9569.02	11850.5	4578.66	6193.78	7148.2	5608.74	2694.8	1985.56	0	4756.46	4626.16	2503.96	3852.25	5539.93	2848.14	3095.52	3011.85	5493.8	3023.13	1952.41	0	0	0	0	0	0	0	4230.42	6315.12	0	0	3673.76	0	0	0	0	0	0	0	0	0	12709.1	2397.45
829	3250.04	459.63	1950.37	0	706.356	0	207.891	288.544	256.903	163.294	521.407	594.897	664.24	84.522	0	45.657	334.562	309.523	343.589	75.4746	189.462	52.4137	0	0	0	0	5.9618	0	0	0	71.3926	0	0	781.934	100.532	0	113.427	0	132.612	729.978	130.609	0	5769.86	539.415
830	0	0	0	0	0	0	0	0	0	43.8656	0	0	0	0	0	0	0	0	0	0	0	7.1194	0	0	0	0	0	0	0	0	0	0	0	0	0	0	0	0	0	0	0	0	0	0
831	0	0	0	0	0	0	0	0	0	0	0	0	0	0	0	0	0	0	0	0	0	0	0	0	0	0	0	0	0	0	0	0	0	0	0	0	0	0	0	0	0	0	0	0
832	12130	0	0	17077.4	18251.9	20558.3	8188.37	5260.02	13356.3	4015.49	830.369	19631	3429.83	9380.57	0	0	5800.2	7091.54	1148.18	4794.7	6573.36	34958.1	6816.55	4526.49	7909.81	4441.34	6938.92	6451.34	5838.22	8645.3	10730	7843.73	0	10393.8	5406.26	5123.54	3145.83	3456.06	3657.9	6597.36	6479.51	3928.59	15624.4	4877.58
833	0	0	0	0	0	0	0	0	0	353.723	0	0	0	0	0	0	0	0	0	0	0	0	0	0	0	0	0	0	0	0	0	0	0	0	0	0	603.458	0	0	0	0	0	0	0
834	0	0	26.8607	0	7.6149	0	0	193.186	0	1947.55	0	0	489.123	0	0	0	0	0	305.206	0	387.287	0	0	0	0	0	0	0	0	0	0	0	0	0	1.5686	0	0	0	0	0	0	0	37.7831	0
835	0	0	0	0	0	0	0	0	0	0	0	0	0	0	0	0	0	0	0	0	0	0	0	94.0371	0	0	0	0	0	0	0	0	0	0	0	0	0	0	0	0	0	0	110.047	0
836	179.986	171.786	116.136	0	180.52	146.929	85.3199	43.591	0	115.448	32.8651	40.1618	47.1361	49.5353	41.7435	33.5192	126.749	86.7063	0	41.2121	42.4673	0	0	0	0	0	203.894	50.3521	75.0864	0	0	28.1533	9.933	0	41.3948	64.4833	0	0	45.7289	0	83.3769	130.048	0	0
837	111.474	0	0	0	0	0	13.7479	0	0	0	0	0	0	0	0	0	0	0	0	0	0	0	119.201	0	0	47.101	0	8.3531	0	161.921	0	77.7724	27.4961	0	68.6872	44.7888	386.009	32.7674	0	129.249	75.4112	18.6627	40.121	8636.74
838	0	0	39.3225	0	0	0	68.3225	47.3929	0	96.5147	0	0	102.429	142.987	149.132	0	0	0	0	118.096	0	228.426	0	0	0	9.3745	60.4074	51.2347	0	0	0	68.6444	0	0	97.5915	44.0528	0	0	0	75.157	80.4308	103.904	0	0
839	34.0551	106.755	0	0	74.7477	0	123.933	74.7438	0	0	136.437	330.423	55.5513	0	0	177.796	0	165.223	303.433	0	0	40.8921	16.6128	0	0	27.0707	0	0	0	142.698	0	0	0	193.337	0	0	265.085	87.4824	0	0	13.1881	0	86.2098	323.308
840	0	0	0	0	0	0	147.565	1241.39	0	0	0	0	0	208.294	0	0	0	0	0	0	0	0	1066.21	0	0	0	0	0	0	0	403.917	0	0	0	0	0	122.609	0	0	0	0	0	747.466	643.426
841	0	0	0	0	0	0	46.6062	16.0694	0	161.811	0	0	19.0764	38.5956	0	55.5117	69.4651	34.2033	0	0	0	0	0	0	0	50.7331	29.6686	48.8661	34.181	87.0197	450.901	46.4831	91.4219	97.982	44.036	91.36	334.035	103.274	26.6809	33.6246	0	173.409	0	993.849
842	0	0	0	0	0	0	0	16.9013	0	0	0	0	0	0	0	77.4805	0	0	0	0	0	0	0	0	6.5063	12.0839	0	0	0	0	0	14.8671	0	98.9482	0	0	89.7033	0	0	0	0	0	208.84	0
843	35.2727	0	0	0	0	0	0	0	0	0	0	0	0	0	0	0	0	0	0	0	0	0	0	0	0	0	0	0	0	0	0	0	0	0	0	0	0	0	0	0	0	0	0	0
844	0	0	0	0	0	0	0	0	0	0	0	0	0	0	0	0	0	0	0	0	0	0	0	0	0	0	0	0	0	0	0	0	0	0	0	0	0	0	0	0	0	0	0	0
845	0	0	0	0	14.2423	0	0	0	0	0	0	0	0	0	0	0	0	0	0	0	0	0	0	0	0	0	0	0	0	0	0	8.8435	0	0	0	0	0	0	0	0	0	0	0	0
846	0	30.3368	0	0	15.3131	8.068	0	0	0	0	0	0	0	0	0	0	0	0	0	0	0	419.114	0	0	24.2087	5.4368	30.7346	18.0136	38.5328	38.0653	0	58.2277	77.7426	0	72.4778	57.1342	22.1535	0	0	36.68	41.0706	43.6574	0	0
847	0	0	0	0	0	0	0	0	0	0	0	0	0	0	0	0	0	0	0	0	0	61.5146	0	0	0	0	0	0	0	0	0	0	0	0	0	0	0	0	0	0	0	0	0	0
848	20.1459	0	17.8303	0	0	17.3899	0	0	0	181.523	170.439	491.626	140.376	108.088	318.976	0	0	0	0	0	26.0721	0	0	0	0	13.5134	0	0	0	0	145.047	29.3352	0	394.691	10.1184	0	0	0	0	30.7534	0	0	757.586	367.798
849	565.526	344.626	345.453	196.636	879.956	0	408.188	259.131	0	1658.05	592.618	637.023	321.171	399.809	0	398.988	114.097	313.415	524.379	388.481	367.948	0	538.727	401.312	981.024	323.056	533.695	388.335	449.98	419.141	457.244	532.617	256.886	286.667	218.097	390.964	652.019	445.917	623.09	296.324	486.467	296.738	1245.42	492.584
850	127.243	152.538	273.422	95.0958	148.063	38.7777	422.738	86.0912	0	0	90.4908	95.3556	0	0	813.336	145.808	112.368	59.9118	179.965	238.154	125.593	0	0	152.543	90.6176	50.0282	125.357	68.6939	289.264	169.554	0	133.308	35.1707	303.07	91.8962	104.739	105.421	168.392	139.891	98.3524	124.621	0	18.7007	962.102
851	0	0	0	0	0	0	0	0	0	0	0	0	0	0	0	0	45.1213	0	0	0	0	0	0	38.2409	29.333	19.7278	21.2497	0	0	86.1967	24.5903	0	8.953	0	0	4.3731	0	195.54	175.125	0	42.0735	43.8702	0	0
852	0	0	0	0	0	0	0	0	0	0	0	0	0	0	0	0	0	0	0	0	0	0	0	0	0	34.7766	0	0	0	0	26.5572	0	0	34.5279	0	0	0	0	0	0	0	21.3753	0	248.537
853	0	0	0	0	0	0	0	0	0	0	0	0	0	0	0	0	59.3669	0	0	0	0	0	0	0	0	0	0	0	0	0	0	0	0	0	0	0	0	0	0	0	0	0	0	0
854	0	0	26.6445	0	0	0	0	0	0	0	0	0	0	0	0	29.2931	20.6994	0	0	0	0	0	0	0	0	0	68.8477	28.0224	51.8551	31.858	0	46.3898	35.2762	0	29.4735	66.1074	0	0	71.1492	40.5377	22.3908	24.7806	0	0
855	0	0	0	0	0	0	0	0	0	0	0	0	42.2317	0	0	0	0	0	0	0	40.0785	11.8835	245.205	0	0	0	0	0	0	0	0	0	0	0	13.7962	48.4676	157.128	0	0	0	0	44.3254	0	0
856	29.6493	0	0	0	0	0	0	0	0	0	0	0	0	0	0	0	0	0	0	0	0	0	0	0	0	0	19.9565	14.9585	0	0	0	0	0	0	0	15.9715	0	0	0	0	0	0	0	0
857	0	0	0	0	13.5785	0	0	0	0	0	0	0	0	0	0	0	0	0	0	0	0	127.182	0	0	0	28.8331	0	0	0	0	0	0	0	0	0	0	0	0	0	0	0	0	0	2625.28
858	0	0	0	0	0	0	0	0	0	0	0	0	0	0	0	0	0	13.5935	0	0	0	0	561.145	0	4.7378	31.3427	25.7607	0	14.2466	0	0	0	0	0	0	0	0	0	0	12.8875	19.1351	26.8228	0	339.291
859	0	42.9383	55.0482	48.6433	0	0	0	0	0	0	0	0	0	0	0	0	0	0	0	0	0	0	0	0	0	0	0	0	0	0	0	10.4182	0	0	0	0	0	25.9197	0	0	0	0	0	42.3543
860	0	0	0	0	0	0	0	0	0	0	0	0	0	0	0	0	0	0	0	0	0	0	0	0	50.6118	111.798	0	0	0	0	0	0	0	0	0	0	0	0	0	0	0	0	0	788.878
861	0	0	0	0	0	0	0	0	0	0	0	0	0	0	32.9326	0	0	0	0	0	0	0	0	0	0	0	0	0	0	0	0	0	0	0	0	0	0	0	0	0	0	0	0	848.436
862	0	0	0	0	0	0	0	0	0	0	0	0	0	0	0	0	0	0	0	0	0	0	0	0	0	0	0	0	0	0	0	0	0	273.417	0	0	0	0	0	0	0	0	0	0
863	3867.62	294.055	0	0	0	136.485	0	825.478	0	1894.95	1342.03	1860.13	1764.12	1237.8	1485.95	840.665	444.401	0	431.155	0	0	0	106.28	18.4022	108.074	169.368	116.292	0	239.153	0	387.723	414.233	0	79.9282	0	0	88.9294	0	0	0	0	187.114	8497.04	0
864	0	64.5108	70.0129	0	64.5565	139.9	30.2192	0	0	49.5921	0	0	0	0	0	0	74.3873	0	0	0	0	0	0	0	0	0	24.5868	49.4809	41.5599	34.1386	19.0623	31.8961	0	34.2782	25.1657	65.4475	0	22.3097	0	38.154	41.5363	59.1583	0	0
865	0	0	0	0	0	0	394.175	0	0	0	0	0	0	0	0	0	0	0	0	0	0	0	0	0	0	0	0	0	0	0	0	0	0	0	0	0	0	0	0	0	0	0	0	0
866	0	0	0	0	0	0	0	0	0	0	0	0	0	0	0	0	0	0	0	0	0	0	0	581.1	0	0	0	0	0	0	0	0	0	56.0556	0	0	0	234.252	0	0	0	0	0	998.979
867	0	0	0	0	17.163	0	90.6962	33.279	0	90.906	0	0	22.3987	21.7973	60.8378	26.949	32.9126	83.0724	100.906	119.793	61.9084	0	0	0	0	0	178.146	0	0	23.7631	260.95	0	0	0	35.2234	125.39	0	0	0	90.9763	0	88.5671	0	108.513
868	0	0	0	0	0	0	0	0	0	0	0	0	0	0	0	0	0	0	0	0	0	0	0	0	0	0	0	0	0	0	0	0	0	0	0	0	0	0	0	0	0	0	0	0
869	0	0	0	0	0	0	0	0	0	0	0	0	0	0	0	0	0	0	0	0	0	0	0	0	0	0	0	0	0	0	0	0	0	0	0	0	0	0	0	0	0	0	0	0
870	232.802	198.08	280.325	0	438.989	230.17	0	0	0	0	0	0	0	0	0	0	0	0	0	0	0	0	0	175.722	216.182	268.361	433.23	144.461	81.9343	290.19	0	817.809	111.402	218.773	414.824	433.229	0	209.037	105.826	218.139	407.811	180.56	95.6747	185.109
871	497.781	0	71.0027	160.351	755.104	0	0	134.193	0	382.22	521.324	335.804	505.544	590.391	0	0	91.6689	214.04	0	79.1109	0	38.4389	0	0	0	0	0	0	0	0	70.5305	0	0	189.722	0	0	0	0	0	490.045	0	0	19.4075	0
872	0	0	0	0	0	0	0	0	0	0	0	0	0	0	0	0	0	0	0	0	0	477.232	0	46.324	0	0	0	0	0	0	169.533	0	0	0	0	0	0	0	0	0	0	0	0	0
873	0	0	0	0	0	0	0	0	0	0	0	0	0	0	0	0	0	0	0	0	0	0	0	0	0	0	0	0	0	0	0	0	0	0	0	0	0	0	0	0	0	0	0	0
874	903.844	693.281	793.519	1512.57	0	1969.38	306.909	0	0	834.137	0	0	2709.71	0	0	635.658	0	355.368	0	103.453	0	1644.39	474.017	54.5766	897.543	434.851	404.393	323.241	293.61	1059.39	375.012	610.756	1687.46	266.795	685.144	311.276	100.031	239.515	191.248	0	449.495	210.315	637.862	0
875	0	0	82.3596	0	0	402.068	0	0	0	0	0	0	0	0	29.5589	20.4484	0	94.8254	204.332	0	0	0	0	63.1544	0	0	0	0	0	3.8973	0	0	0	0	0	0	0	0	0	137.894	13.923	0	0	0
876	0	0	0	0	93.5773	0	0	45.0692	0	0	194.363	0	0	0	28.193	0	34.5031	47.6255	0	0	0	0	0	0	0	0	0	0	22.4745	13.8246	0	0	0	0	0	13.2237	0	0	0	0	0	117.411	74.2487	0
877	613.46	592.399	850.016	328.665	442.129	242.252	503.143	83.4429	0	469.376	0	105.287	83.0508	148.645	171.817	180.762	177.731	228.707	248.163	159.979	0	0	312.576	138.884	495.529	188.372	359.944	275.956	319.032	469.992	270.256	436.371	215.216	0	0	0	0	156.141	277.549	0	0	0	756.201	81.9558
878	0	0	81.0684	0	0	0	0	0	0	0	0	0	0	0	0	0	0	0	0	0	0	0	0	23.2941	0	0	0	12.1009	8.3358	8.6481	0	0	0	80.5145	0	0	49.0174	0	0	0	0	0	59.6048	64.645
879	0	0	0	0	0	0	0	0	0	412.297	0	0	0	11.3073	5879.93	146.155	0	0	2110.47	0	0	0	0	0	0	0	0	0	0	0	0	0	0	0	0	0	0	0	0	0	0	0	0	0
880	0	0	11439.9	3375.7	3701.34	0	0	0	0	0	3906.01	0	0	0	0	0	500.482	971.185	5534.72	1784.86	3276.21	0	0	0	0	0	0	0	0	0	0	0	2155.55	0	0	0	0	0	0	0	0	0	23125.6	0
881	0	0	0	0	0	0	0	0	0	0	0	0	870.322	0	0	0	0	499.462	76.8796	0	0	0	0	0	0	0	0	0	0	0	0	0	0	0	0	0	0	0	0	0	0	0	0	0
882	711.731	0	4387.64	1271.75	2864.87	634.344	4979.04	621.872	994.357	0	1088.5	0	0	783.139	618.075	5679.46	3019.52	5004.63	1098.27	0	4863.17	306.867	0	3509.65	1242.08	1565.39	740.289	2681	538.655	909.524	0	1013.3	0	801.426	464.398	668.275	966.848	1498.3	2809	0	981.639	6684.92	955	0
883	68.1728	0	0	0	0	0	0	0	0	0	0	0	0	0	0	0	0	0	0	0	0	0	0	0	0	0	133.464	0	0	0	0	0	0	0	0	0	6.8302	0	0	0	0	0	0	556.18
884	3094.34	11455.1	0	217.428	0	3148.75	0	4855.66	3785.23	11737.2	7081.6	7207.93	6585.05	11286.7	5450.4	0	0	0	6615.09	0	0	3394.41	4314	0	2652.03	0	2096.07	0	2880.17	2610.53	8965.41	2549.87	4856.77	4674.55	3037.65	2875.04	5383.56	1435.37	1344.53	2294.73	1709.04	0	1484.19	3365.81
885	0	0	0	0	0	0	0	0	0	0	0	0	0	0	320.394	255.828	0	1224.55	767.847	82.2366	711.35	0	0	0	0	0	6.24	0	35.3595	0	0	0	0	0	9.9882	11.7026	0	0	0	0	0	0	0	0
886	0	0	0	0	0	0	265.49	0	0	0	0	0	0	0	0	0	0	0	0	0	0	0	0	0	0	0	0	0	0	0	0	0	0	0	0	0	0	0	0	0	0	0	0	0
887	0	0	0	0	0	0	0	0	0	0	0	0	0	0	0	0	0	0	0	0	0	0	0	0	0	0	0	0	0	0	0	0	0	0	0	0	0	0	0	0	0	0	0	0
888	0	0	0	0	0	0	0	0	0	0	0	0	0	0	0	0	0	0	0	35.2098	0	0	0	0	0	0	0	0	0	0	0	0	0	0	0	0	0	0	0	0	0	0	0	0
889	0	0	0	0	0	0	0	0	0	0	0	0	0	0	20.4252	103.141	0	0	0	12.8195	163.831	314.085	0	0	0	0	0	0	0	0	0	0	0	0	4.9538	0	0	0	0	0	0	0	0	0
890	0	0	0	0	0	0	0	0	0	0	0	0	0	0	0	0	0	0	0	154.404	0	0	0	0	0	0	0	0	0	0	0	0	0	0	0	0	0	0	0	0	0	0	0	0
891	0	0	0	0	0	0	0	0	0	0	0	0	66.6947	0	195.506	45.5862	0	22.4725	20.5475	0	0	0	0	0	0	0	0	0	0	0	0	0	0	0	0	0	0	0	0	0	0	0	0	0
892	0	0	0	114.53	0	0	0	0	0	0	0	0	0	0	0	0	0	0	0	0	0	0	0	0	0	0	0	0	0	0	0	0	0	0	0	0	0	0	0	0	0	0	0	289.483
893	0	0	0	0	50.8169	0	0	0	0	0	0	0	0	0	0	0	0	0	0	0	0	19.1037	0	67.4704	0	0	37.9867	13.8698	19.9117	27.902	0	22.5076	0	43.7556	0	0	0	0	0	0	0	0	0	0
894	0	0	0	0	0	0	0	0	0	0	0	0	0	0	0	0	0	0	0	0	0	0	0	0	0	0	0	0	0	0	0	0	0	0	0	0	0	0	0	0	0	0	0	0
895	0	0	77.6183	0	0	0	0	0	0	0	0	0	0	0	0	0	0	0	0	0	0	0	0	0	0	10.0295	35.9966	0	39.0809	23.9923	0	39.5893	0	0	0	0	0	0	38.5001	0	8.5718	37.2392	0	352.703
896	0	0	0	0	33.7803	0	0	0	0	0	0	0	12.2682	45.4216	0	0	63.0792	21.6227	0	0	0	0	0	0	0	0	0	0	0	0	0	0	0	0	0	0	0	0	0	0	0	0	0	0
897	0	0	0	0	0	0	0	0	0	0	0	0	0	0	0	0	0	0	0	0	18.2235	0	0	28.0709	0	0	0	0	0	0	0	0	0	0	0	0	0	0	0	0	0	14.2732	0	0
898	0	0	0	0	0	0	0	0	0	0	2488.38	0	0	0	1410.7	1215.01	0	0	2812.28	0	0	0	0	0	0	0	0	0	0	0	0	0	0	0	0	0	0	0	0	0	0	0	0	0
899	0	0	0	0	0	0	0	0	0	0	0	0	0	0	0	0	0	0	0	0	0	0	0	0	0	0	0	0	0	0	0	0	0	0	0	0	0	0	0	0	0	0	0	0
900	0	0	0	0	0	0	0	0	0	0	0	0	0	0	0	0	0	0	0	0	0	0	0	0	0	0	0	0	0	0	0	0	0	0	0	0	0	0	0	0	0	0	0	0
901	0	0	0	0	0	0	0	0	0	0	0	0	0	0	0	0	0	0	0	0	0	0	0	0	0	0	14.297	0	0	0	0	0	0	0	11.7825	28.6959	0	0	0	8.6892	0	12.7268	0	0
902	0	0	0	0	0	0	0	0	0	0	0	0	0	0	0	0	0	0	0	0	0	0	0	0	45.3935	0	0	0	0	0	0	0	0	0	0	0	0	0	0	0	0	0	0	173.481
903	0	0	150.147	0	28.0583	0	0	0	0	58.5363	0	0	0	0	29.3339	20.1291	10.8221	0	0	0	0	0	0	0	0	0	0	0	0	185.704	26.6959	0	0	70.3911	54.1284	129.37	0	58.052	0	0	0	0	0	1551.27
904	0	0	60.3554	0	0	0	57.1681	0	0	34.8232	0	0	0	0	0	0	0	0	0	0	0	0	0	0	36.5217	0	39.4928	0	0	0	0	0	0	0	0	0	0	0	29.2119	0	0	0	0	0
905	93.4861	0	66.5018	363.955	0	0	268.114	76.7922	0	0	504.124	38.9764	0	0	0	172.955	23.0886	272.414	169.229	295.532	0	119.206	0	71.7728	69.7116	147.663	263.716	221.772	332.183	88.2763	56.8056	310.888	238.513	52.9453	83.8821	37.3391	0	37.1788	415.828	216.918	308.803	193.267	551.141	0
906	0	0	0	0	0	0	0	0	0	0	0	0	0	0	0	0	0	0	0	0	0	0	0	0	20.528	0	0	0	0	0	0	0	0	0	0	0	40.9506	0	0	0	0	0	0	0
907	0	0	0	0	0	0	0	0	0	0	0	0	0	0	0	0	0	0	0	0	0	0	0	0	0	0	0	0	0	0	0	0	0	0	0	0	0	0	0	0	0	0	0	0
908	0	0	0	0	0	0	0	0	0	0	0	0	0	0	0	0	0	0	0	42.2429	0	0	0	0	170.253	0	0	0	0	0	0	0	0	0	0	0	56.6822	0	0	0	0	0	0	0
909	0	0	0	0	0	50.7241	104.647	0	0	0	0	0	0	0	0	0	0	0	0	0	0	0	0	0	0	0	36.1542	138.703	0	87.416	51.1476	45.9381	100.841	0	94.189	0	55.3141	0	14.7832	0	34.9155	123.495	0	0
910	0	0	94.3479	0	70.2923	0	0	148.041	0	213.635	85.0924	0	45.0549	0	150.28	75.3551	54.8264	57.8751	30.7337	220.196	73.6724	0	0	90.4257	0	89.6018	111.116	45.2553	0	102.136	0	146.784	67.5972	0	93.5206	67.4102	0	85.892	132.144	69.4346	81.1748	75.8908	0	0
911	0	0	0	0	15.5909	0	0	0	0	0	0	0	0	0	0	0	0	0	0	134.53	0	0	7.1791	0	16.9259	0	4.2017	0	0	0	0	0	0	0	0	0	0	0	0	0	0	0	75.9449	0
912	0	0	0	0	0	0	48.2275	0	0	0	0	0	0	0	0	0	0	0	0	0	0	0	0	0	0	0	0	0	0	0	0	0	0	0	0	0	0	0	0	0	0	0	0	0
913	257.051	2593.37	934.145	123.362	299.241	666.241	0	0	285.288	61.0611	0	117.279	0	84.1685	0	44.3067	94.5781	136.559	0	0	0	0	0	0	0	18.4162	0	91.7453	27.0549	21.5028	96.5245	180.338	121.795	16.2408	265.953	140.791	0	0	0	216.977	45.5061	18.8497	983.442	0
914	0	0	0	0	0	0	0	103.322	0	0	0	0	0	0	0	0	0	0	0	0	0	0	0	0	0	0	0	0	0	20.1041	0	0	0	0	0	0	0	0	0	0	0	0	0	0
915	0	0	0	0	0	0	0	0	0	0	0	0	0	0	0	0	0	0	0	0	0	0	0	0	0	0	0	0	0	0	0	0	0	0	0	0	0	0	0	0	0	0	0	0
916	0	0	0	0	0	0	2201.15	0	0	0	0	0	0	0	0	0	0	0	0	0	0	0	0	0	0	0	0	0	0	0	0	0	0	0	0	0	0	0	0	0	0	0	0	0
917	0	0	0	0	0	0	0	0	0	0	0	0	0	0	0	0	0	0	0	0	0	0	0	0	0	0	0	0	0	0	0	0	0	0	0	0	0	0	0	0	0	0	0	0
918	51.3168	0	0	0	0	0	0	0	0	0	0	0	306.593	314.175	0	0	0	217.039	0	0	0	9.4362	0	0	0	0	0	0	55.5935	0	0	0	0	0	0	0	0	0	0	0	0	0	0	0
919	0	0	32.9373	80.8656	68.5674	0	32.0531	0	0	0	81.1155	46.2923	0	0	68.705	0	32.1785	0	33.6017	0	57.1629	0	0	0	98.1655	35.8673	0	9.8139	0	0	0	0	23.2875	0	18.3396	24.0038	649.458	0	0	30.8304	0	0	0	0
920	0	0	0	0	0	0	0	0	0	0	0	0	0	0	0	0	0	0	0	0	0	0	62.099	0	0	0	0	0	0	0	0	0	0	0	0	0	0	0	0	0	0	0	0	317.155
921	286.641	0	322.166	0	598.488	288.755	45.9447	72.2242	0	230.035	187.084	203.406	323.676	319.89	0	367.229	31.4513	130.626	135.26	104.329	0	0	0	0	0	0	20.3511	8.3355	0	5.155	0	0	0	0	66.8036	0	8.281	0	0	233.247	14.1663	0	160.673	0
922	253.244	0	25.9704	35.6356	0	192.182	22.3488	102.369	0	272.945	60.9546	224.202	0	0	296.566	147.68	0	0	280.801	0	0	0	0	0	0	0	24.8707	0	0	0	0	0	0	0	0	0	0	0	0	25.4368	0	0	157.072	0
923	1090.04	253.807	605.396	126.512	231.273	44.1601	218.808	347.887	0	124.044	1295.22	416.976	75.2782	36.6653	312.529	137.022	304.542	420.294	351.01	158.651	286.146	0	250.587	1688.76	449.263	416.84	731.91	108.014	461.386	581.405	1263.44	793.862	248.977	0	320.523	272.409	0	1287.7	1400.9	295.737	517.992	0	653.439	0
924	0	666.615	130.533	0	539.142	169.908	65.7538	54.7094	0	743.121	0	0	0	223.195	191.34	119.047	278.613	0	0	0	0	0	236.483	0	0	0	0	123.494	0	0	0	0	0	1098.03	60.3705	101.557	230.301	0	0	72.4083	0	861.122	60.5773	0
925	0	0	0	0	0	0	0	0	0	0	0	0	0	0	0	0	0	0	0	0	0	369.046	0	0	0	0	0	0	0	0	0	0	0	0	0	0	0	0	0	0	0	0	0	0
926	0	0	0	0	0	0	0	0	0	0	0	0	0	0	0	0	0	0	0	0	0	0	0	0	0	0	0	0	0	0	0	0	0	525.404	0	0	0	0	0	0	0	0	0	15291.1
927	0	0	0	0	0	0	77.3294	0	0	0	0	0	46.856	0	0	0	0	15.3759	0	0	0	0	0	0	636.463	224.057	31.7155	0	0	0	0	102.037	0	129.117	0	60.5567	138.555	0	0	127.184	19.8141	0	0	0
928	0	0	0	0	0	0	0	0	0	0	0	0	0	0	0	0	0	0	0	0	0	0	0	0	0	0	0	0	0	0	0	0	0	0	0	0	0	0	0	0	0	0	0	0
929	0	0	0	0	0	0	0	0	0	0	0	0	0	0	0	0	0	0	0	10430.1	0	0	0	0	0	0	0	0	0	0	0	0	0	0	0	0	0	0	0	0	0	0	0	0
930	0	0	0	0	0	0	0	0	0	302.377	0	0	0	0	0	0	0	0	0	823.223	89169.6	0	0	0	0	0	0	0	0	0	0	0	0	0	0	0	0	0	0	0	0	0	0	0
931	69891	67669.7	62817	90620	57844.6	60441.4	58909.5	45487	0	97443.9	108010	107509	61198.4	67959.7	64857.4	65431.9	55976.6	0	0	49245	0	4321.18	31248.3	38899.9	44982.2	57404.5	57008.7	55215.8	59238.5	59163.2	47413.6	60217.1	51875.1	56536.6	33532.3	51512.9	51273.4	31024.3	72526	50475.6	49000.9	50757	101710	79463.9
932	0	0	0	0	0	0	0	0	0	0	0	0	0	0	5018.51	0	0	0	0	0	0	0	0	0	0	0	0	0	0	0	0	0	0	0	0	0	0	0	0	0	0	0	0	0
933	203.581	126.959	142.456	0	353.366	95.6348	548.034	742.079	0	386.293	210.858	0	162.349	122.282	140.063	70.4023	116.913	0	183.661	728.766	122.813	992.665	0	0	0	0	14.6107	130.746	263.89	196.88	0	87.0405	0	45.27	4.6822	170.311	145.252	0	86.6333	158.762	298.733	6.0847	0	0
934	0	0	0	0	0	0	0	0	0	0	0	0	0	0	0	0	0	0	0	0	0	0	0	0	0	0	0	0	0	0	0	0	97.1727	0	0	0	0	0	0	0	0	0	385.161	0
935	0	0	771.01	0	0	0	0	0	0	0	0	0	0	0	0	0	672.246	0	0	0	0	0	0	0	0	0	0	0	0	0	0	0	0	0	0	0	0	0	0	0	0	0	0	564.787
936	168.017	158.389	70.8065	0	259.147	127.254	144.169	33.4256	0	0	0	0	62.2556	0	187.579	89.683	0	26.9728	0	55.7717	0	876.799	30.4456	0	0	0	40.3743	95.0153	0	0	405.728	0	0	281.26	0	0	307.328	0	0	0	0	4.9099	0	0
937	0	58.9258	0	0	18.4491	47.882	121.229	0	0	0	0	0	0	0	0	0	0	0	0	0	0	0	0	321.294	63.1899	99.7161	151.55	141.743	263.948	59.0466	214.945	160.211	0	240.756	183.641	36.0438	74.6244	0	0	219.203	148.239	99.1557	0	802.656
938	0	0	0	0	0	0	0	0	0	0	0	0	0	0	0	0	0	0	0	0	0	0	0	0	0	0	0	0	0	0	0	0	0	0	0	0	0	0	0	0	0	0	0	0
939	0	0	0	28.7031	0	0	0	0	0	0	0	0	0	70.1093	0	0	0	0	0	0	0	0	80.2841	0	0	0	0	0	0	0	1063.45	0	0	642.075	0	0	484.07	0	0	0	0	0	0	0
940	0	0	0	0	0	0	0	0	0	0	0	0	0	0	0	0	0	0	0	0	0	0	0	0	0	0	0	0	0	0	0	0	0	0	0	0	0	0	0	0	0	0	0	0
941	0	0	0	0	0	0	0	0	0	0	0	0	0	0	0	0	0	0	0	0	0	0	0	0	0	0	0	0	15.8652	0	0	0	0	0	0	0	0	0	0	0	0	0	0	0
942	0	0	0	0	0	0	0	0	0	0	0	0	0	0	0	0	0	0	0	0	0	0	0	0	0	0	0	0	0	0	0	0	0	0	0	0	0	0	0	0	0	0	0	0
943	0	0	0	0	422.018	0	0	0	0	0	0	0	0	0	0	0	0	0	0	0	0	0	0	0	0	0	0	0	0	0	0	0	0	0	0	0	0	0	0	0	0	0	0	0
944	0	0	131.517	0	0	0	0	0	0	0	0	0	0	0	0	0	0	0	128.64	0	0	0	61.9295	0	0	0	79.5861	57.0368	0	0	90.1732	31.2366	118.1	77.9036	35.9612	55.8646	0	0	29.1814	0	29.909	0	0	57.9442
945	12882	1002.23	0	0	0	0	0	4387.81	0	10557.2	4817.48	0	3830.08	10356.5	7040.29	5454.37	3741.51	4935.66	4528.65	0	0	0	0	372.612	0	0	367.9	0	0	0	0	0	0	0	0	0	0	88.0406	0	0	0	0	39824.5	0
946	0	0	0	0	0	0	0	0	216.623	0	0	0	0	0	0	0	0	0	0	0	0	0	0	0	0	0	37.7085	0	0	0	0	0	0	0	0	0	0	0	0	0	0	0	0	0
947	0	0	0	0	0	0	0	0	0	0	0	0	0	0	0	0	0	0	0	0	0	0	0	0	0	0	0	0	0	0	0	0	0	0	0	0	0	0	0	0	0	0	0	2691.12
948	0	0	0	0	0	0	0	0	0	0	0	0	0	0	0	0	0	0	0	0	0	32.4437	0	0	0	0	0	0	0	0	0	0	0	0	0	0	0	0	0	0	0	0	0	0
949	0	0	0	0	0	32.9766	0	0	0	0	0	0	0	0	0	0	0	0	0	0	0	0	0	0	0	0	0	0	0	0	0	0	0	0	0	0	13.0015	0	0	0	0	0	0	0
950	0	0	0	0	0	0	0	0	0	0	0	0	0	0	0	0	0	0	0	0	0	0	0	0	0	0	0	0	0	0	0	0	0	0	0	0	0	0	0	0	0	0	0	0
951	0	82.7753	0	0	99.7742	163.825	91.0552	0	0	0	0	0	0	0	0	0	0	0	0	0	0	0	0	0	41.4579	35.6525	70.605	73.9076	0	0	95.3678	76.2805	91.4191	0	98.4484	0	37.0465	0	0	0	75.0652	121.459	0	0
952	0	0	0	0	0	0	0	0	0	0	0	0	0	0	0	21.9975	0	0	0	0	0	0	0	0	0	0	0	0	0	85.6807	0	0	0	0	0	0	0	0	0	0	0	0	0	0
953	0	0	47.5523	0	7.3746	0	0	0	0	0	0	0	0	0	0	0	0	0	0	0	0	0	0	0	0	0	0	0	0	0	0	0	0	0	0	0	0	0	0	0	0	0	0	0
954	0	0	0	0	0	0	0	0	0	0	0	0	0	0	0	0	0	0	0	0	0	0	0	0	0	0	0	0	0	0	0	0	0	0	0	0	0	0	0	0	0	0	0	0
955	691.524	205.204	262.931	66.9466	312.775	866.979	271.894	68.5195	0	138.868	139.473	173.712	130.362	271.926	413.545	238.263	510.775	272.97	330.784	188.558	148.666	0	43.4901	3103.19	0	553.706	59.2378	500.519	0	613.408	0	647.558	0	1322.88	95.9721	30.401	1439.36	678.013	384.692	130.651	373.497	224.642	954.74	7796.29
956	0	0	214.282	0	367.154	0	205.083	0	0	0	0	0	0	0	0	176.162	176.187	419.381	0	141.106	715.165	0	0	72.037	0	36.3227	0	153.141	0	0	0	0	0	0	0	0	0	0	0	0	0	0	21.3242	0
957	0	0	0	0	0	0	0	0	0	78.1603	0	0	0	0	0	0	0	0	0	0	0	0	0	0	0	0	0	0	0	0	0	0	0	0	0	0	0	0	0	0	0	0	0	0
958	0	0	0	667.652	0	0	0	0	0	0	0	0	0	0	0	0	0	0	0	0	0	0	0	0	538.934	5.7893	0	0	0	0	0	0	0	0	0	0	0	0	0	0	0	0	69.3382	332.338
959	0	0	1241.92	0	0	0	0	0	0	0	0	0	0	0	0	0	0	0	0	0	0	0	0	0	0	0	0	0	0	0	0	0	0	0	0	0	0	0	0	0	0	0	0	0
960	0	0	0	0	0	53.9007	7.4008	0	0	0	0	0	0	0	0	0	0	0	0	0	0	0	0	0	0	0	0	0	0	0	0	0	0	0	0	18.1145	54.9564	16.9804	0	0	0	9.57	0	0
961	0	0	0	0	7.6427	13.0669	8.5222	0	0	0	0	0	0	0	24.9711	0	0	0	0	0	0	17.1548	0	0	0	0	0	0	0	0	200.847	0	7.1416	0	45.5041	19.5424	98.726	9.0683	0	0	0	63.1123	0	242.971
962	0	37.737	0	0	0	0	0	0	0	0	0	0	0	0	0	0	104.878	0	113.97	55.6756	85.4453	0	0	353.633	0	0	0	0	0	0	394.654	0	0	35.0544	0	0	0	168.194	581.568	0	0	0	0	2866.81
963	0	0	0	0	0	0	0	0	0	46.1405	0	0	0	0	0	0	0	0	0	0	0	0	61.2684	0	44.8153	0	0	0	0	0	132.656	0	0	0	0	0	0	0	0	0	0	0	72.2302	0
964	0	0	46.672	0	0	0	18.8093	0	0	0	0	0	0	0	0	0	0	0	0	0	0	0	0	246.086	0	60.1182	0	0	33.43	0	0	11.317	32.1628	62.1079	12.6877	21.5811	0	0	0	48.4759	116.177	14.7862	64.9365	0
965	0	0	0	0	0	0	0	0	0	0	0	0	0	0	0	0	0	0	0	0	0	0	0	0	0	0	0	0	0	0	0	0	0	0	0	0	0	0	0	0	0	0	0	0
966	0	0	0	0	0	0	213.027	0	0	0	0	0	0	0	0	0	0	0	0	0	0	0	0	0	0	0	0	0	0	0	0	0	0	0	0	0	0	0	0	0	0	0	0	0
967	1277.72	279.202	864.176	262.143	2391.85	6863.53	744.116	136.204	0	127.668	398.205	1194.44	228.346	168.791	0	84.5948	188.774	325.321	0	65.4624	144.363	0	432.091	151.188	259.271	318.582	0	833.815	428.968	905.08	497.638	438.283	70.5732	0	345.097	147.672	127.968	0	76.2416	501.707	155.781	333.24	697.883	465.374
968	0	0	0	0	0	0	0	0	0	0	0	0	0	0	0	0	0	0	0	0	0	0	0	0	0	0	0	0	0	0	0	0	0	0	0	0	0	0	1776.26	0	0	0	0	0
969	0	0	0	0	0	0	0	0	114.002	0	0	0	0	0	0	11.2087	142.04	0	25.2703	0	0	0	0	0	0	0	0	0	0	0	0	0	0	0	0	0	0	0	0	0	0	0	0	0
970	64.7969	107.601	0	157.791	244.895	92.6826	447.326	325.466	0	259.049	0	0	0	0	0	0	146.884	0	0	193.121	0	0	0	0	62.6632	40.7551	168.779	89.3175	120.829	25.6768	0	159.481	0	0	39.9453	175.003	54.8938	0	92.2405	33.0251	231.472	23.0866	1064.5	0
971	445.945	681.006	253.387	0	960.001	331.61	191.881	334.122	0	581.34	1508.88	777.406	266.316	790.781	1317.39	842.04	748.067	415.186	388.656	381.737	0	0	21.0246	269.644	67.1016	97.5089	110.906	218.375	170.026	237.63	271.954	166.916	261.787	521.306	142.022	258.191	936.577	0	0	182.376	127.646	835.249	45.8909	2286
972	0	0	0	0	0	0	0	0	0	0	0	0	0	0	0	0	0	0	0	0	0	164.037	0	0	0	0	0	0	0	0	0	0	0	0	0	0	0	0	0	0	76.2892	0	0	0
973	0	0	0	0	0	0	0	0	223.133	0	0	0	0	0	0	0	0	0	0	0	0	0	0	0	0	0	0	0	0	0	0	0	0	0	0	0	0	0	0	0	0	0	0	0
974	0	0	0	0	0	0	0	0	0	0	0	0	0	0	0	0	0	0	0	0	0	0	0	0	0	0	0	0	0	0	0	0	0	0	0	0	0	0	0	0	0	0	0	0
975	8611.97	22715.3	8856.93	3774.66	10012.7	15690.3	7790.1	8095.08	7418.59	38675.5	18925.6	0	12730	23819	14916.1	14453.1	5440.98	0	12150.8	9472.3	11159.5	8374.14	0	5556.13	0	11973.9	6484.53	9334.77	23841.1	9947.8	0	6020.48	6068.84	0	5524.42	13373.8	9266.73	2662.35	10754.3	6897.78	4863.59	24551.4	3736.03	6095.72
976	0	0	0	0	0	0	0	0	0	0	0	14362.3	0	0	0	0	0	17591.2	0	0	0	0	5011.68	0	5268.26	0	0	0	0	0	8210.2	0	0	10862.6	0	0	347.711	0	0	0	0	0	139.431	0
977	0	0	0	0	0	0	0	0	0	0	0	0	0	0	0	0	0	0	0	473.271	3255.34	73.7689	0	0	0	0	0	0	0	0	0	0	0	0	0	0	0	0	0	0	0	0	0	0
978	0	0	0	0	0	0	0	0	0	0	0	0	32.7935	0	0	78.2619	0	0	763.531	145.708	0	0	0	0	0	0	0	0	0	0	0	0	0	0	0	0	0	0	0	0	0	0	20.5383	0
979	72.6893	0	0	0	0	0	0	42.4404	0	0	0	0	42.7297	174.292	77.7707	0	0	85.4531	0	0	0	0	0	0	0	0	0	0	0	0	0	0	16.2903	0	0	0	0	0	0	0	0	0	0	0
980	0	0	0	0	0	0	0	0	0	0	0	50.128	0	0	0	0	0	0	0	0	0	0	0	0	0	0	0	0	0	0	0	0	0	0	0	0	0	0	0	0	0	0	0	0
981	0	0	0	0	0	0	0	0	0	0	0	0	0	0	0	0	0	0	0	0	0	0	0	0	0	0	0	0	0	0	0	0	0	0	0	0	0	0	0	0	0	0	0	0
982	68.4481	0	0	0	0	0	0	0	0	0	0	0	0	0	0	0	0	0	0	0	0	0	0	0	0	0	0	0	0	0	0	0	40.4564	0	0	0	182.179	0	0	0	18.0919	0	0	0
983	0	0	0	0	0	0	0	0	0	0	0	0	0	0	0	0	0	0	0	0	0	0	0	0	0	0	0	0	0	0	0	0	0	0	0	0	0	0	0	0	0	0	0	0
984	0	0	0	0	0	0	103.058	0	0	0	0	0	0	0	47.6047	70.6805	26.4633	130.323	29.6211	0	99.5641	0	66.854	0	171.709	115.347	130.656	0	257.126	0	106.584	175.525	0	14.0913	59.2086	0	17.6897	0	46.927	275.519	0	153.53	0	0
985	0	0	0	0	0	0	0	0	0	0	0	0	0	0	0	0	13.5432	0	0	54.5738	0	0	0	0	0	0	0	0	0	0	0	0	0	0	0	0	0	0	0	0	0	0	0	0
986	0	0	0	0	0	0	0	0	0	0	0	0	0	0	0	0	0	0	0	0	0	0	0	0	0	0	0	0	23.1504	0	0	0	0	0	12.6281	6.7652	0	0	0	0	0	0	0	0
987	0	0	0	0	0	0	0	0	0	0	0	39.7268	0	0	0	0	0	0	0	0	0	0	0	0	0	0	0	0	0	0	0	0	0	0	0	0	0	0	0	0	0	0	0	0
988	0	165.023	441.975	325.524	0	187.575	190.765	182.556	0	0	0	0	0	0	0	0	68.5373	126.062	0	298.834	0	0	0	41.8251	183.71	0	131.431	102.063	133.371	225.142	0	218.682	104.786	278.226	105.725	152.225	0	0	50.3915	123.446	195.803	36.7865	17.912	352.405
989	0	0	0	0	0	0	0	0	0	0	0	0	0	0	0	0	0	0	0	0	0	0	0	0	0	0	0	0	0	0	0	0	0	0	0	0	0	0	0	0	0	0	0	0
990	0	0	0	0	0	0	0	0	0	0	478.526	226.203	0	0	0	0	0	0	0	0	0	0	37.1543	0	0	106.725	174.652	51.1568	0	48.2104	0	0	584.825	1318.94	0	0	0	0	283.894	0	0	0	0	0
991	0	0	0	8138.02	0	0	0	700.583	0	0	2324.35	390.279	0	0	0	1198.34	2826.34	0	0	2626.83	0	0	47.1771	3613.77	4194.73	74.854	191.01	0	0	0	5552.64	4151.17	2857.98	731.089	0	0	5783.14	2808.56	969.961	0	1819.3	0	5915.74	13708.5
992	0	0	0	0	0	0	0	0	0	0	0	0	0	0	0	0	0	0	0	0	0	0	0	0	0	0	0	0	0	0	0	0	0	0	0	0	22.7416	0	0	0	0	0	0	0
993	0	0	0	0	0	0	0	0	0	0	0	0	0	0	0	0	0	0	0	0	0	0	408.146	0	0	0	0	0	0	0	0	0	0	0	0	0	0	0	0	0	0	0	68.8604	0
994	470.604	0	0	0	672.454	0	16.5721	390.734	398.013	291.326	499.942	350.729	0	648.368	436.88	216.96	0	333.08	0	143.148	287.139	0	13.8073	0	7.5205	0	0	7.6289	0	0	0	160.733	0	225.091	0	0	0	0	0	307.664	0	0	2243.23	0
995	168.216	274.737	221.492	0	286.754	538.979	100.956	104.134	0	159.713	0	0	0	270.092	156.677	22.9863	649.311	245.848	38.9052	77.9871	0	0	0	0	0	0	0	0	12.6777	54.2246	0	108.859	15.1965	0	98.6207	81.0951	118.18	0	0	71.4346	166.011	183.341	0	0
996	0	0	0	0	0	0	81.3371	0	0	0	0	0	0	0	0	0	93.9018	0	0	111.231	46.0131	0	0	0	0	0	51.7997	0	15.6522	0	0	0	0	0	28.4369	0	0	0	0	0	0	0	0	0
997	0	0	0	0	0	0	0	0	0	0	0	0	0	0	0	0	0	0	0	0	0	0	0	0	0	0	0	0	0	0	0	0	0	0	0	0	0	0	0	0	0	0	0	0
998	0	0	0	0	0	0	0	0	0	0	0	0	0	0	0	0	0	0	0	0	0	0	0	0	0	0	0	0	0	0	0	0	0	0	0	0	0	0	0	0	0	0	0	0
999	0	0	0	0	0	0	0	0	0	0	0	0	0	0	0	0	0	0	0	0	0	0	0	0	0	0	0	0	0	0	0	0	0	0	0	0	0	0	0	0	0	0	0	0
1000	0	0	0	0	0	0	0	0	0	0	0	0	0	0	0	0	0	0	0	0	0	0	0	0	0	0	0	0	0	0	0	0	0	0	0	0	0	0	0	0	0	0	0	0
1001	0	7227.06	0	0	0	0	13.5518	0	2840.37	0	0	0	0	156.226	0	0	0	0	0	0	0	272.018	0	0	0	0	7.6226	23.8183	64.6166	0	65.9252	144.762	0	0	74.0589	77.6591	28.5452	0	0	0	83.5681	52.5151	0	0
1002	0	0	0	594.682	370.594	0	0	167.094	0	0	1025.45	0	0	0	0	0	0	70.2112	18.6203	0	0	0	19.0921	0	0	0	0	0	0	0	0	0	243.961	592.452	0	0	0	0	0	0	0	0	0	0
1003	0	0	0	0	0	0	69.4024	0	0	0	0	0	0	0	216.255	0	0	0	0	33.4807	0	0	0	0	0	0	7.5829	0	0	52.9534	0	0	0	0	0	0	0	0	0	0	0	0	0	0
1004	0	0	0	0	0	0	0	0	0	0	0	0	0	0	0	0	0	0	0	0	0	0	0	0	0	0	0	0	0	0	0	0	0	0	0	0	0	21.0419	0	0	0	15.4247	0	0
1005	13.312	0	0	0	0	0	0	0	241.724	0	0	0	0	0	0	0	0	0	0	53.3128	761.416	0	0	0	0	0	0	0	0	0	0	0	0	0	0	0	0	0	0	0	0	0	0	0
1006	0	0	0	0	0	0	0	0	0	0	0	0	0	0	0	0	0	0	0	65.1487	0	0	0	0	0	0	0	0	0	0	0	0	5.9104	0	0	0	0	0	0	0	0	0	0	0
1007	0	0	1097.57	0	953.837	0	324.442	0	0	0	0	0	0	0	184.05	1808.29	0	785.03	0	596.287	0	0	228.172	0	0	58.9217	0	239.84	0	0	0	0	0	0	0	0	0	0	0	0	0	0	0	0
1008	0	0	0	0	0	0	0	0	0	0	0	0	0	0	0	0	0	0	0	0	0	0	0	0	0	0	0	0	0	0	0	0	0	0	0	0	0	0	0	0	0	0	0	0
1009	0	0	0	0	0	0	0	0	0	0	0	0	0	0	0	0	0	0	0	0	0	0	0	0	0	0	0	0	0	0	0	0	0	0	0	0	0	0	0	0	0	0	0	0
1010	0	0	0	0	0	0	0	0	0	0	0	0	0	0	0	0	0	0	0	0	0	0	0	0	0	0	0	0	0	0	0	0	0	0	0	0	933.577	0	0	0	0	0	0	482.746
1011	0	0	0	0	0	0	0	0	0	0	0	0	0	0	0	0	0	0	0	0	0	0	0	0	0	0	0	0	6.8663	0	0	0	0	130.29	0	0	0	0	0	0	0	0	0	0
1012	2360.16	1533.46	3266.92	4089.48	3162.38	5629.58	2350.27	1022.03	1880.02	2538.51	3189.34	8878.35	2042.35	3171.17	3327.64	1184.93	1884.27	3385.25	3817.2	1496.95	2189.14	0	3300.83	6260.7	1813.47	1925.13	2657.64	1993.26	2133.69	3975.59	8409.85	3108.96	0	5816.03	2255.38	2161.39	2517.76	3686.24	3113.24	2411.89	1911.39	1796.82	2239.95	11161.8
1013	18.1737	0	0	0	0	17.6673	0	0	0	91.0275	0	0	408.351	0	122.614	0	0	371.681	85.6553	0	0	0	0	0	0	0	0	0	0	0	0	0	0	0	0	0	0	0	0	0	0	0	9.9172	0
1014	15.0267	0	0	0	0	0	0	0	0	0	0	1444.67	0	0	0	0	0	0	0	0	0	0	0	0	7.3991	0	0	0	47.0163	159.691	0	0	0	0	0	0	0	0	0	0	0	0	0	0
1015	0	0	0	0	0	0	48.0659	0	0	139.184	0	0	0	0	0	0	0	0	0	275.612	0	0	0	0	0	4.7531	0	0	0	0	0	0	0	0	0	0	78.4134	0	3.0619	0	0	0	0	0
1016	0	0	0	0	0	0	0	0	0	0	0	0	0	0	0	0	0	0	0	0	0	6.3096	96.8249	0	21.7047	41.882	0	12.2241	0	0	54.7954	16.338	0	0	13.6375	0	0	0	0	0	100.515	0	428.123	0
1017	0	0	0	0	0	7.675	0	0	0	0	0	0	0	84.037	0	0	15.7285	26.0415	0	0	0	72.4251	0	0	0	0	0	0	0	0	0	0	0	0	6.1045	0	0	0	0	0	0	0	0	0
1018	0	0	0	139.344	0	0	0	0	0	0	0	0	0	0	0	0	0	0	0	0	0	0	0	0	83.3912	0	49.4973	0	0	0	0	0	0	0	0	0	0	0	11.4711	0	0	0	0	0
1019	0	0	311.006	0	0	0	0	0	0	0	0	0	0	0	0	0	0	0	0	0	0	0	0	0	0	0	0	0	0	0	0	0	0	0	0	0	0	0	0	0	0	0	0	0
1020	15.9243	0	109.879	87.326	138.621	0	207.269	136.285	0	150.699	0	0	0	0	0	0	0	0	0	164.85	0	0	0	0	17.451	51.5909	94.0222	36.9148	59.2624	8.1875	0	67.5891	7.0569	0	7.6086	94.1863	16.2368	0	10.512	0	86.0252	16.0706	619.167	0
1021	0	0	0	0	0	0	0	0	0	0	0	0	0	0	0	0	0	0	0	0	0	0	0	0	0	0	0	0	0	0	0	0	0	0	0	0	0	0	0	0	0	0	0	104.412
1022	42.205	0	51.8655	0	60.3373	0	73.8672	0	0	0	0	0	0	0	0	0	0	0	0	0	0	0	0	0	0	0	0	0	0	0	248.611	0	0	0	57.459	88.1093	0	0	0	72.3092	0	38.6405	0	0
1023	61.0635	360.539	0	0	352.923	325.046	170.56	0	0	0	0	0	0	0	0	0	0	0	0	0	0	535.145	0	0	41.138	102.391	29.0554	43.8409	173.007	20.1639	0	0	0	11.7463	29.1089	113.142	54.13	0	0	9.298	23.4756	78.4349	0	0
1024	117.16	0	70.478	0	75.2032	31.8669	0	28.0826	0	0	0	0	36.0434	110.013	185.187	117.728	469.72	0	0	0	0	45.4841	0	188.325	0	0	9.5034	0	0	98.9679	149.921	0	32.4112	122.066	49.6793	44.5901	0	442.046	0	201.792	100.531	268.916	0	0
1025	0	0	0	0	0	0	0	0	0	0	0	0	0	0	0	0	0	0	0	0	0	0	0	0	0	0	0	0	0	0	0	0	0	0	0	0	0	0	0	0	0	0	0	0
1026	0	0	0	0	0	0	350.041	0	0	0	0	0	0	0	0	0	0	0	0	0	0	0	0	0	0	0	0	0	0	0	0	0	0	0	0	0	0	0	0	0	0	0	0	0
1027	31.1817	0	0	0	0	12.3366	0	66.4847	0	0	28.9832	75.8245	128.551	172.984	135.699	0	0	63.8746	0	72.2197	0	61.9715	0	0	0	0	0	0	0	194.097	0	0	107.33	0	0	0	0	0	0	0	0	0	0	0
1028	0	0	0	0	0	0	0	0	0	0	0	0	0	0	0	0	0	0	0	0	0	0	0	0	0	0	0	0	0	0	0	0	0	0	0	29.611	0	0	0	0	0	0	14.8051	241.062
1029	0	0	0	0	0	0	44.322	0	0	0	0	0	0	0	0	0	0	0	41.578	0	0	54.152	51.9702	0	0	0	42.4666	22.9269	0	27.1896	0	0	65.9066	0	15.1565	27.6581	0	0	0	0	0	0	0	0
1030	0	0	0	0	0	0	0	0	0	0	0	0	0	0	0	0	0	0	0	0	0	0	0	0	0	0	0	0	0	0	0	0	0	0	0	0	0	0	0	0	0	0	0	0
1031	524.117	0	830.243	482.496	557.692	836.929	388.249	0	0	359.835	160.871	131.222	0	0	553.059	140.482	113.32	213.955	0	424.668	943.41	0	130.076	1109.06	163.365	353.778	239.844	327.412	893.113	298.169	633.934	422.036	214.174	784.844	388.742	0	370.307	376.901	1163.26	477.847	305.059	262.111	0	1218.67
1032	304.656	622.714	483.054	204.822	153.746	128.722	307.909	120.952	0	566.56	0	0	107.492	60.4523	234.275	265.471	109.168	199.476	293.412	314.536	0	0	0	57.0768	117.493	151.617	534.936	299.437	233.315	255.316	186.044	473.652	174.71	136.809	214.594	484.93	0	0	500.718	91.5746	347.768	553.48	523.806	0
1033	0	0	0	0	0	0	0	0	0	0	0	0	0	0	0	0	0	0	0	0	0	0	0	0	0	0	0	0	0	0	0	0	0	0	0	0	0	0	0	0	0	0	0	0
1034	0	0	0	0	0	0	0	0	0	0	0	0	0	0	0	0	0	0	0	0	0	0	0	0	0	0	0	0	0	0	0	0	0	0	0	0	0	0	0	0	0	0	0	0
1035	47.5119	0	107.714	0	77.8864	45.3023	127.207	59.6469	0	403.426	120.199	0	48.4697	182.482	67.0391	241.033	74.0112	154.739	36.3182	152.71	65.3792	0	18.3843	0	72.4277	129.206	165.973	125.968	126.352	0	56.0561	140.697	0	0	79.2222	200.017	46.7239	0	302.046	105.996	132.707	302.3	0	0
1036	0	0	0	0	0	0	0	0	0	0	0	0	0	0	0	0	0	0	0	0	0	0	0	0	0	0	0	0	0	0	0	0	0	0	0	0	0	0	0	0	0	0	0	0
1037	34.3894	0	0	0	19.0504	0	0	0	0	0	0	0	0	0	0	0	22.086	0	0	0	0	0	143.222	0	0	0	0	0	0	0	0	0	0	0	10.1184	0	0	0	0	0	0	11.6651	0	2013.01
1038	0	0	0	0	0	0	14.2382	0	0	0	0	0	0	0	0	47.8744	0	0	48.334	0	53.5457	0	150.651	0	25.1699	13.6072	25.1759	0	0	0	47.5257	55.6758	0	0	0	0	11.1142	0	23.4844	0	0	121.643	0	0
1039	0	0	0	0	0	0	0	0	0	0	0	0	0	0	0	0	0	0	0	0	0	0	0	0	0	0	0	0	0	0	0	0	0	0	0	0	0	0	0	0	0	0	0	0
1040	0	0	0	33.3516	0	0	49.2246	57.6241	0	0	0	0	0	0	0	0	0	0	0	0	0	310.762	0	0	208.353	109.269	0	0	0	0	0	16.4223	11.3516	0	0	0	12.8075	0	0	0	7.063	0	0	0
1041	0	0	0	0	108.531	85.172	0	0	0	0	0	0	0	0	0	0	0	0	0	0	0	0	0	0	0	15.7432	0	0	0	0	21.9476	18.7197	0	102.607	4.9129	16.7369	76.1684	0	0	0	5.0286	7.1095	0	322.755
1042	0	0	27.2574	0	0	0	0	0	0	115.544	0	0	50.6526	128.293	76.3699	0	0	47.2897	0	0	0	0	0	0	0	0	0	0	0	24.1955	0	0	11.607	0	0	0	0	0	0	0	0	0	0	0
1043	98.8145	350.224	221.145	0	162.863	682.581	129.362	0	0	0	0	0	0	0	0	0	159.135	0	0	0	0	0	0	0	0	0	0	0	0	0	0	0	0	0	0	0	30.4164	42.7239	0	0	119.459	68.9498	0	0
1044	0	0	0	0	0	0	0	0	0	0	166.307	0	0	54.6841	0	74.7439	0	0	0	0	0	0	0	0	0	0	0	0	0	0	0	0	0	0	0	0	86.2397	0	0	0	0	0	0	0
1045	0	0	0	0	0	0	0	0	0	0	0	0	0	0	0	0	13.9646	0	0	0	0	0	0	0	0	0	0	0	0	0	0	14.4259	0	0	0	0	0	0	0	0	0	0	0	0
1046	280.73	204.509	182.709	0	174.094	0	62.3275	0	0	0	0	90.5476	19.9121	0	159.567	0	76.0809	68.111	240.387	54.837	139.751	0	28.6656	254.616	136.052	0	90.4777	36.1945	0	175.713	166.02	146.722	0	305.426	93.0048	140.45	0	26.8228	124.755	22.4572	137.387	117.224	0	1885.95
1047	0	0	0	0	0	0	0	0	0	0	0	0	0	0	0	0	0	0	0	0	0	0	0	0	0	0	0	0	0	0	0	0	0	0	0	0	0	0	0	0	0	0	0	0
1048	18.1898	0	0	197.898	76.1531	0	68.6733	0	2077.34	0	0	0	0	0	75.6774	0	0	0	0	0	4327.5	672.671	0	0	83.0919	36.6933	37.0328	35.0944	0	51.5669	0	21.3724	36.6976	0	42.7898	35.3961	0	0	0	10.0805	80.1979	122.311	62.2226	0
1049	167.76	0	0	0	133.706	431.811	65.0205	0	0	212.414	0	0	0	0	0	41.1962	0	0	0	0	0	0	0	0	0	8.0403	13.1259	0	26.5026	0	0	0	14.2929	701.067	0	0	0	0	0	0	0	0	822.772	475.802
1050	0	0	0	0	0	0	0	0	0	0	0	0	0	0	0	0	0	0	0	0	0	0	0	0	0	0	0	0	0	0	0	0	0	0	0	0	3138.46	0	0	0	0	0	0	280.821
1051	18.4276	0	0	406.715	0	844.021	25.1454	0	0	0	0	0	0	0	0	0	0	0	0	0	0	0	60.9717	370.308	118.826	44.1421	55.0234	46.7351	7.9539	123.056	338.295	180.707	0	235.654	31.5815	54.1951	103.94	62.8231	42.2998	39.3459	23.4886	52.6282	0	688.065
1052	58.7623	0	0	0	0	0	0	0	0	202.507	0	0	0	0	0	0	0	0	0	0	0	763.791	73.3932	269.028	0	0	0	0	0	0	842.818	0	0	0	0	0	0	0	0	0	0	0	39.1315	0
1053	0	0	0	0	0	0	0	0	0	0	0	0	0	0	0	0	0	0	0	0	0	0	115.311	249.589	0	0	0	0	0	0	172.245	0	0	0	0	0	232.85	0	0	0	0	0	0	9292.52
1054	0	0	0	0	0	0	0	0	0	0	0	57.0448	0	0	0	0	0	0	0	0	0	0	0	0	30.5251	0	0	10.7544	41.3015	0	0	0	0	767.561	0	0	0	0	0	0	0	0	27.6821	0
1055	238.157	0	156.431	0	121.19	101.286	0	0	0	0	0	0	0	0	58.0432	0	12.322	0	0	0	0	0	0	0	0	0	0	0	0	28.0228	0	0	38.1717	65.8967	0	0	0	0	0	57.1978	0	0	202.542	0
1056	0	0	0	0	0	0	0	0	0	0	0	0	0	0	0	0	0	0	0	0	0	0	0	148.173	0	0	0	0	0	0	0	0	0	0	0	0	0	0	0	0	0	0	0	0
1057	362.415	0	57.8696	32.8902	275.964	314.961	0	13.8805	0	196.413	47.1207	0	80.5213	54.4889	292.983	0	38.4217	113.419	48.679	87.2538	0	0	0	0	0	0	0	0	0	0	0	12.931	200.83	0	0	0	0	0	0	131.83	0	0	486.552	0
1058	0	0	0	0	0	0	0	0	0	0	0	0	0	0	0	0	0	0	0	0	0	0	0	0	0	0	10.1976	7.7219	0	12.3298	0	39.4538	0	0	0	0	0	0	10.4125	0	0	0	0	0
1059	0	0	0	0	0	0	0	0	0	0	0	0	0	0	0	0	0	0	0	0	0	0	0	0	0	0	0	0	23.183	0	0	0	0	0	6.5199	14.8307	0	0	0	0	0	0	0	0
1060	0	0	0	0	0	0	0	0	0	76.6889	0	0	0	0	0	0	10.4992	0	0	47.7787	0	0	0	0	0	57.3862	10.8434	0	6.0357	0	0	0	0	0	15.0263	0	0	0	0	0	0	0	0	0
1061	0	0	0	52.5705	159.114	345.387	0	0	0	0	0	0	0	0	0	0	137.216	87.4967	0	0	54.9811	0	0	194.091	7.1545	35.5179	43.5951	21.1919	0	0	246.878	69.355	0	66.5969	140.629	22.1601	171.283	313.81	29.3595	31.8193	109.23	22.859	212.716	233.589
1062	38.7165	0	0	42.343	143.758	0	0	20.2185	0	0	0	0	0	42.8168	0	0	0	0	0	0	0	24.1526	0	0	0	0	0	0	0	0	0	0	0	0	0	0	0	0	0	0	7.0851	0	0	0
1063	0	0	0	10.8967	0	107.2	0	0	0	51.7348	0	0	0	0	0	0	0	38.8114	0	41.3886	44.5259	0	0	0	0	0	10.1067	0	19.943	0	0	0	0	0	0	0	34.1669	0	0	0	10.7284	0	0	0
1064	0	0	0	0	0	0	0	0	0	118.733	0	0	0	0	290.364	338.726	29.5333	0	0	715.387	70.639	0	0	0	0	0	14.7484	23.6586	10.6629	0	0	0	0	0	0	0	0	0	36.6941	0	0	0	46.2698	338.524
1065	0	0	0	0	0	0	0	0	0	0	0	0	0	0	0	0	0	0	0	0	0	0	0	0	0	0	0	0	0	0	0	0	0	0	0	0	0	0	0	0	0	0	0	0
1066	0	43.6683	8.8725	0	549.508	120.382	564.854	448.372	0	445.111	0	0	0	0	0	178.923	0	0	0	124.664	0	1810.22	0	0	243.929	79.4315	200.899	87.3764	0	135.463	34.8277	78.3822	0	344.237	17.3587	111.269	188.041	107.735	72.6681	111.998	0	19.263	2879.72	0
1067	0	0	0	0	0	0	0	0	0	0	0	0	0	73.9769	0	0	0	0	0	0	0	0	90.8112	29.3785	0	0	0	0	0	0	0	0	0	0	0	0	0	0	0	0	0	0	0	0
1068	54.8411	0	0	144.97	39.2814	0	0	0	0	0	0	0	0	0	72.9055	0	88.6771	24.172	0	0	0	0	0	0	0	0	0	14.6241	45.2387	0	0	48.1256	24.2703	0	24.0944	40.607	101.462	0	0	49.15	0	0	0	0
1069	139.898	0	71.7948	0	58.7276	0	55.1228	39.3193	0	117.342	0	0	0	24.4728	81.5613	92.6022	26.8779	45.3981	0	121.18	0	131.792	0	0	32.9522	29.6212	91.6687	53.7743	47.6482	60.3088	0	54.1236	29.9419	0	42.1847	50.1053	0	0	0	49.045	65.2759	71.6009	47.932	0
1070	1557.78	1632.21	2988.04	0	1419.69	3577.68	1498.57	477.324	1580.92	599.598	960.654	1342.6	1027.17	781.977	2182.54	770.106	1735.87	790.555	1583.95	0	973.106	224.938	661.984	1353.35	0	362.973	1158.02	1040.05	1481.97	2259.85	1973.75	841.048	752.769	1822.94	1740.55	2016.53	1615.4	2121.15	1097.29	1231.37	1166.87	1694.01	146.855	4765.45
1071	0	0	371.726	283.702	0	0	327.59	0	0	0	193.844	58.4553	0	0	0	0	0	103.055	0	125.154	46.7165	0	0	0	269.978	187.445	327.632	173.492	109.297	178.619	0	219.302	104.499	0	141.858	180.702	0	0	346.076	180.923	341.692	25.4019	0	0
1072	0	0	0	0	0	0	383.696	0	0	0	0	0	0	0	0	0	0	0	0	0	0	0	0	0	0	0	0	0	0	0	0	0	0	0	0	0	0	0	0	0	0	0	0	0
1073	1543.98	0	0	0	0	0	0	853.194	0	0	0	0	0	44.2974	0	0	0	0	0	0	0	0	1041.36	7904.93	0	0	0	0	0	0	5169.89	0	0	3129.76	0	0	399.493	0	0	0	0	0	27024	27366.3
1074	0	0	144.51	65.6465	0	0	282.197	0	0	0	0	0	0	0	0	0	0	28.1445	0	88.5273	79.4481	237.975	0	0	16.654	30.5712	101.213	107.992	114.914	131.362	0	79.6799	100.678	0	0	97.1328	0	0	9.0717	0	80.8327	71.5123	0	0
1075	0	0	0	0	0	0	0	0	0	0	0	0	0	0	0	0	0	0	0	0	0	0	0	0	0	0	0	0	0	0	0	0	0	0	0	0	0	0	0	0	0	0	0	0
1076	0	0	0	560.188	0	0	0	0	0	0	0	0	0	0	0	0	0	0	0	0	0	0	0	0	0	0	0	0	0	0	0	0	0	0	0	0	0	0	0	0	0	0	0	0
1077	103.14	97.4663	311.305	0	553.796	251.774	250.508	360.711	0	200.572	206.787	149.814	99.932	175.912	79.3441	105.463	645.755	0	155.717	238.871	347.592	0	0	0	0	0	7.5502	116.098	0	188.872	0	87.7736	282.409	90.437	161.007	151.926	185.16	121.867	0	207.967	158.944	293.586	0	0
1078	0	0	0	0	0	0	505.303	0	0	0	0	0	0	0	0	0	0	0	0	0	0	0	0	0	0	0	0	0	0	0	0	0	0	0	0	0	0	0	0	0	0	0	0	0
1079	673.147	0	306.305	0	0	0	0	160.744	0	232.436	319.263	57.1362	0	0	178.304	314.04	223.176	0	0	0	0	0	0	0	0	0	0	0	0	0	0	0	0	0	15.3772	0	0	0	0	0	0	24.9602	0	0
1080	0	0	0	0	0	0	0	0	0	0	0	0	0	0	0	0	0	0	32.7332	0	0	0	0	0	0	6.6062	0	0	0	0	74.6592	0	0	0	0	0	0	0	0	0	10.4176	0	0	314.231
1081	727.171	0	0	0	51.9696	0	0	157.991	0	0	798.584	352.733	512.076	0	0	0	0	296.119	50.5473	204.415	0	0	0	0	103.471	0	0	0	21.2279	54.0982	0	105.191	0	0	26.1367	0	33.5971	89.8096	139.278	233.399	0	0	0	0
1082	0	0	0	0	0	0	0	0	0	25.5648	0	0	0	0	0	0	0	0	0	0	0	0	1102.66	0	0	0	0	0	0	0	0	0	0	0	0	0	0	0	0	0	0	0	0	0
1083	151.091	0	94.9836	38.5404	29.0472	0	0	0	0	225.999	0	49.581	0	0	0	0	25.6862	0	56.6351	78.3827	121.169	0	0	0	0	39.4299	69.3033	30.9593	24.769	0	0	0	12.8271	0	0	40.6095	0	0	0	0	41.3581	52.9641	0	50.1147
1084	0	0	0	0	0	0	628.834	0	0	0	0	0	0	0	0	0	0	0	0	0	0	0	0	0	0	0	0	0	0	0	0	0	0	0	0	0	0	0	0	0	0	0	0	0
1085	0	0	0	0	0	0	0	0	0	0	0	0	0	76.0769	0	0	0	34.4949	0	0	0	0	0	0	0	0	0	0	4.4611	0	0	0	0	0	0	0	0	0	0	0	0	0	0	0
1086	0	0	0	0	0	0	0	1608.75	0	0	0	0	0	686.673	0	0	0	0	0	0	0	0	2424.54	148.797	0	0	0	0	0	0	5917.73	0	0	0	0	0	61.7704	0	0	0	0	0	4308.89	0
1087	0	0	0	0	0	0	0	0	0	0	0	0	0	0	0	0	0	0	0	0	0	0	0	0	149.701	0	0	0	0	0	0	0	0	0	0	0	0	0	0	0	0	0	0	0
1088	0	0	0	0	0	0	0	0	0	0	0	0	0	0	80.3733	530.542	11.742	0	0	0	107.006	0	0	0	0	0	258.527	0	0	0	96.1649	97.3849	0	0	0	0	0	0	0	0	0	172.155	0	0
1089	0	0	0	335.031	0	0	0	0	12687.8	0	0	0	0	0	0	0	0	0	0	0	0	0	0	0	225.298	0	85.8261	0	0	0	0	184.711	0	0	0	0	0	0	0	0	0	0	0	246.559
1090	0	0	0	306.208	0	0	0	0	0	0	0	0	0	0	0	0	0	0	0	0	95.1667	0	84.0305	0	0	0	0	0	0	0	0	0	0	0	0	0	0	14.936	0	0	0	0	282.116	0
1091	0	1778.79	0	0	0	0	0	0	165.224	0	0	0	0	0	0	0	0	0	0	0	0	0	0	0	0	0	0	0	0	0	0	0	0	0	0	0	0	0	0	0	0	0	0	0
1092	0	12705.9	0	0	0	0	1053.38	0	295.048	0	0	0	0	0	0	860.671	582.212	0	0	0	0	0	0	0	847.274	0	229.539	85.1385	8.6454	4.8569	1765.88	673.679	0	0	2017.56	14.8528	806.214	124.644	30.1855	12.0245	20.7779	328.526	0	0
1093	0	0	0	0	0	0	0	0	0	0	0	0	0	0	0	0	0	0	0	0	0	15.7992	0	0	0	0	0	0	0	0	0	0	0	0	0	0	0	0	0	0	0	0	0	0
1094	0	154.689	0	0	0	0	0	0	0	0	0	0	0	0	0	0	0	0	0	0	0	0	0	0	0	0	0	0	0	75.7997	0	0	0	111.78	0	0	0	22.6298	0	0	0	0	0	0
1095	184.989	0	0	0	560.23	0	0	18.7836	0	351.137	44.9089	0	208.372	236.724	319.065	131.683	35.6122	78.4159	399.778	111.93	228.471	0	0	0	0	0	0	0	22.7244	9.5682	0	0	4.6708	0	0	0	0	0	0	0	0	0	128.861	0
1096	0	0	0	0	0	0	0	0	0	0	0	0	0	0	0	0	0	21.0313	0	0	151.107	0	127.398	19.2017	14.5519	0	0	4.5801	54.2844	0	1066.37	0	8.9391	0	0	0	0	0	0	0	23.7787	12.2925	0	0
1097	138.148	113.76	393.699	519.452	2180.76	5012.69	1165.59	57.8575	0	52.1866	337.128	909.506	0	201.258	0	0	255.542	102.026	0	0	0	0	239.611	0	158.785	475.729	0	766.297	527.279	468.724	0	400.324	0	0	278.901	0	42.3793	0	0	22.7698	0	372.411	0	0
1098	893.239	387.107	0	275.501	404.783	0	508.051	791.748	0	1017.08	0	61.4548	466.4	1150.33	1898	2360.85	0	616.802	599.645	0	0	946.902	346.7	0	0	319.908	253.437	173.473	0	388.226	0	0	44.4138	2172.65	136.701	0	0	0	87.1465	294.717	0	620.44	0	0
1099	0	70.0299	0	0	24.8182	0	73.9252	55.7523	0	93.8737	0	0	0	0	0	0	0	0	0	185.588	0	0	0	0	0	13.9476	0	0	46.7934	0	0	0	0	0	0	0	52.3598	0	0	0	0	0	0	0
1100	0	0	0	0	0	0	0	0	0	0	0	0	0	0	0	0	0	0	0	0	0	0	0	0	0	0	0	0	0	0	0	0	0	0	0	0	0	0	0	0	0	0	0	0
1101	0	0	0	0	0	0	0	0	0	0	0	0	0	0	0	0	0	0	0	0	0	0	0	0	0	0	0	0	0	0	0	0	0	0	0	0	114.878	0	0	0	0	0	0	0
1102	1246.24	681.366	437.053	39.2545	665.956	467.529	0	0	0	864.23	0	0	395.525	21.7718	186.124	0	0	36.0341	0	0	76.3487	706.622	0	0	0	5.1116	0	0	0	208.782	0	0	0	193.418	0	0	0	0	0	168.016	0	6.4427	0	0
1103	0	0	0	0	0	0	0	0	0	0	0	0	0	0	0	0	0	0	0	0	0	0	0	0	0	0	0	0	0	0	0	0	0	0	0	0	0	0	0	0	0	0	0	0
1104	0	0	0	0	0	0	0	0	0	0	0	0	0	0	0	0	0	0	0	0	0	0	0	0	0	0	0	0	0	0	0	0	0	0	0	0	0	0	0	0	0	0	0	0
1105	0	0	0	0	0	0	725.765	0	0	0	0	0	0	0	0	0	0	0	0	0	0	0	0	182.613	0	0	76.8025	0	0	0	0	0	0	1128.88	0	0	50.9614	0	0	0	0	0	0	6506.74
1106	0	0	0	0	0	0	0	0	0	0	0	0	0	0	0	0	0	0	0	0	0	0	0	0	0	0	0	0	0	0	0	0	0	0	0	0	4770.11	0	0	0	0	0	0	0
1107	0	0	17.324	0	0	0	0	0	417.849	0	0	0	0	0	0	0	0	0	154.818	0	0	0	0	0	0	0	19.5647	20.987	69.5178	0	0	36.7213	0	0	0	0	0	0	0	0	0	0	0	0
1108	0	0	15.0302	0	0	0	0	0	0	0	0	0	0	0	0	0	0	0	0	0	0	0	0	0	0	0	0	0	0	0	0	63.6506	0	23.6935	0	0	0	0	0	0	17.7849	35.9991	0	0
1109	0	0	0	0	0	0	0	0	0	0	0	0	0	0	0	0	0	0	0	0	0	0	0	0	0	0	0	0	0	0	0	0	0	0	0	0	0	0	0	0	0	0	0	0
1110	0	0	0	0	0	0	42.0088	0	0	0	0	0	0	0	0	0	24.1942	0	0	0	0	0	0	0	0	0	0	0	0	0	0	0	0	0	0	0	0	0	0	0	0	0	0	0
1111	0	0	34.722	0	0	0	0	0	0	0	0	0	0	0	96.4026	0	0	0	0	132.895	69.3785	0	25.0634	0	0	0	200.85	0	0	0	0	0	0	0	0	0	0	0	0	0	0	366.909	0	0
1112	0	0	57.1969	0	0	66.3326	0	0	0	0	0	0	0	0	0	0	0	0	0	0	0	0	0	0	0	0	0	0	40.0151	16.8638	0	0	0	0	71.5218	0	0	0	102.218	137.424	0	0	0	0
1113	479.46	0	71.6213	0	0	0	0	360.811	0	427.408	0	0	975.14	0	318.912	0	0	0	0	0	0	38.1511	0	0	0	0	0	0	0	0	0	0	41.467	0	0	0	0	0	0	9.4473	0	0	0	0
1114	0	0	0	0	0	0	0	0	0	0	0	0	0	0	0	0	0	0	0	0	0	0	0	0	0	0	0	0	0	0	0	0	0	0	0	0	0	0	0	0	0	0	0	0
1115	0	0	0	0	0	0	0	0	0	0	0	0	0	0	0	0	0	0	0	0	0	0	0	0	0	0	0	0	0	0	0	0	0	0	0	0	0	0	0	0	0	0	0	0
1116	0	0	1808.03	0	0	0	0	0	0	0	0	0	0	0	0	0	0	0	0	0	0	0	0	0	0	0	0	0	0	0	0	0	0	0	0	0	0	0	0	0	0	0	0	0
1117	869.399	442.136	751.291	2059.35	549.906	942.157	947.036	384.393	388.869	1162.29	561.572	499.632	399.149	663.653	1161.59	592.329	332.491	730.736	675.684	537.42	689.763	0	269.382	1257.79	224.462	583.037	861.502	443.046	749.177	478.663	349.659	774.594	297.424	853.242	313.809	520.19	512.488	449.189	517.349	585.564	566.09	499.34	560.269	2953.14
1118	0	0	0	0	306.369	205.268	116.533	35.1313	0	0	0	0	0	0	0	0	0	0	0	0	0	164.684	101.546	0	163.208	141.597	7.8171	0	91.3932	75.7083	0	18.2891	48.2851	0	13.7851	0	0	7.4755	0	5.747	0	0	1895.75	0
1119	0	0	0	0	39.5272	0	25.0956	0	0	0	0	0	0	0	0	0	61.5182	0	0	0	0	0	0	0	0	0	63.2109	0	0	0	0	0	0	0	7.2813	0	0	60.6422	0	0	0	0	0	0
1120	0	668.295	324.418	346.068	188.461	0	0	0	0	938.414	92.2139	0	78.2571	0	457.871	0	184.132	0	0	0	67.9609	0	0	557.352	115.601	161.529	482.097	0	234.59	191.721	53.9593	401.591	0	218.42	0	0	429.051	256.694	799.914	405.248	466.588	0	0	2292.92
1121	0	0	0	0	0	0	0	0	0	0	0	0	0	0	0	0	0	0	0	0	0	0	0	0	0	0	0	0	0	0	0	0	0	0	0	0	0	0	0	0	0	0	0	0
1122	0	0	0	0	0	0	0	0	0	0	0	0	0	0	0	0	0	0	0	0	0	0	0	0	0	0	0	0	0	0	0	0	0	0	0	0	0	0	0	0	0	0	0	0
1123	0	0	0	0	0	0	0	0	0	0	99.1706	0	52.718	0	0	0	0	0	0	0	0	0	0	217.337	53.2869	79.8808	65.3927	0	120.065	0	0	0	0	0	0	0	0	0	0	0	0	0	2685.57	0
1124	0	0	168.371	0	137.096	229.928	268.008	15.9153	0	0	0	0	0	30.8222	0	0	0	0	0	0	0	0	151.452	0	38.1534	25.2932	64.9711	97.8365	0	0	61.4196	0	0	0	0	60.4867	0	0	77.2938	0	77.3844	14.3347	0	0
1125	105.498	874.723	474.716	565.942	885.291	939.895	372.41	86.3306	0	1484.04	0	0	538.332	0	54.7324	0	0	0	148.688	121.169	1367.88	0	0	0	206.949	27.3233	679.378	422.637	1291.11	411.821	0	674.472	257.084	440.775	589.016	621.686	457.034	63.4632	961.297	449.104	525.77	25.8042	0	0
1126	2255.75	610.091	2550.69	0	1855.06	1242.21	2346.12	1662.42	769.81	1389.02	2872.92	1251.21	656.159	1938.51	2299.63	1544.16	847.275	1600.15	2379.27	1786.64	939.259	6320.88	0	44.4201	488.773	0	0	0	769.619	0	461.957	0	564.662	0	0	0	0	0	0	0	0	0	3002.83	118.544
1127	0	0	0	0	0	0	0	0	0	0	0	0	0	0	0	0	0	0	0	0	0	0	0	0	0	0	0	0	0	0	0	0	0	0	0	0	0	0	0	0	0	32.803	0	0
1128	0	0	0	0	0	0	0	0	0	0	0	0	0	0	0	0	0	0	0	0	0	0	183.318	0	0	0	0	0	0	0	73.6411	0	0	0	0	0	41.3184	0	0	0	0	0	0	0
1129	0	0	0	0	0	0	249.357	0	0	0	0	0	0	0	0	0	0	0	0	0	0	0	0	0	0	0	0	0	0	0	0	0	0	0	0	0	0	0	0	0	0	0	0	0
1130	0	0	0	0	0	0	0	0	0	0	0	0	0	33.3351	0	384.32	0	0	0	0	0	0	0	0	0	0	0	0	0	0	0	0	0	0	0	0	0	0	0	0	0	0	0	0
1131	25.5869	3782.68	0	0	87.2248	0	0	0	0	38.1016	35.8366	0	0	0	347.127	209.754	85.0644	0	0	0	0	0	0	0	0	0	0	0	0	0	0	0	49.4011	0	0	0	0	0	0	0	0	0	0	0
1132	0	0	0	0	0	0	0	0	0	0	0	0	0	0	0	0	0	0	0	0	0	0	0	0	0	0	0	0	0	0	0	27.8868	0	21.0609	0	0	0	0	0	0	0	0	0	0
1133	0	0	0	16.6323	0	0	0	0	0	29.6538	0	0	0	0	0	0	0	0	0	0	0	0	0	0	76.7755	0	0	0	0	0	0	0	0	0	0	0	0	0	0	0	0	0	0	0
1134	0	0	0	0	0	0	0	0	0	0	0	0	0	0	0	0	0	0	0	0	0	0	0	0	0	0	0	0	0	0	0	0	0	0	0	0	0	0	0	0	0	0	0	0
1135	0	0	0	0	0	0	0	0	0	0	0	0	0	0	0	0	0	0	0	0	0	0	0	0	0	0	0	0	0	0	0	0	0	0	0	0	0	0	0	0	0	0	0	0
1136	0	0	0	0	0	0	0	0	638.962	0	0	0	0	0	0	0	0	0	0	0	0	0	0	0	0	0	0	0	0	0	0	0	0	0	0	0	0	0	0	0	0	0	0	0
1137	0	0	0	0	0	0	0	0	0	0	0	0	0	0	48861.8	50627.2	0	56163.5	63205.8	41709.4	0	0	0	0	0	0	0	0	0	0	0	0	0	0	0	0	0	0	0	0	0	0	0	0
1138	29960.4	66074.3	36135.2	21764.6	30184.5	43912.1	28061.3	23244.9	32047.9	88176.5	38998	40689.8	45818.7	46937.9	0	0	19462.7	0	0	0	0	3201.92	11380.2	18354.8	10141.4	16312.1	31623.7	26879.6	43431.8	20930.8	13610.2	30720.1	14890.8	23720.5	17955.3	27830.6	14862.5	7366.28	33473.7	24879.6	23488.4	26004	29546.3	17016.4
1139	308.141	525.508	0	79.6353	1440.2	9.9202	714.234	238.262	915.347	232.643	0	0	0	0	0	0	0	0	0	0	0	1011.21	113.917	0	78.0395	6.8028	70.2956	40.679	328.836	129.905	221.46	30.4613	94.502	0	108.239	200.192	17.8493	0	0	100.504	214.938	140.493	0	0
1140	0	0	0	0	0	0	0	0	0	0	0	0	0	0	0	0	0	0	0	0	0	0	0	0	0	0	0	0	0	10.03	0	0	0	0	0	0	0	0	0	0	0	0	0	0
1141	65.7088	0	409.918	329.246	44.4964	0	0	0	0	0	0	97.8613	0	0	0	0	0	212.144	0	0	0	0	218.056	1388.89	616.357	317.275	404.717	322.152	67.5286	168.147	800.594	778.239	66.0065	385.93	194.384	172.151	404.709	305.6	364.811	126.78	127.721	79.4141	128.239	1570.92
1142	0	0	0	0	0	0	0	0	0	0	0	0	0	0	0	0	0	0	0	0	0	0	0	0	0	0	0	0	0	0	0	0	0	0	0	19.0345	0	0	0	0	0	0	0	0
1143	0	782.786	0	0	0	0	0	0	0	3546.35	0	0	0	1968.4	1652.97	1955.6	1055.86	0	3118.34	0	0	0	0	0	0	0	0	0	2187.34	0	0	0	0	37.1388	0	0	70.7365	54.375	0	657.051	0	2177.27	0	70.3415
1144	0	0	1500.91	769.138	296.1	0	761.674	717.562	0	0	1712.63	0	913.031	0	0	0	0	1391.49	0	1554.63	960.785	0	155.25	0	94.1906	233.089	514.785	1009.46	0	464.805	0	646.947	0	0	346.201	1232.09	0	0	407.719	0	560.764	0	0	0
1145	0	0	0	0	0	0	0	0	0	0	0	0	0	0	0	0	0	0	0	0	0	0	0	0	0	0	0	0	0	0	0	0	0	0	0	0	0	0	0	0	0	0	0	0
1146	440.147	0	523.841	282.867	390.089	219.941	228.022	96.8745	0	92.4524	0	0	0	0	0	289.938	138.917	278.547	233.741	159.861	40.8444	0	115.197	81.5024	199.606	117.621	212.966	140.02	192.94	174.604	97.196	200.336	158.823	149.022	137.28	148.987	94.3591	11.7429	173.661	122.88	257.779	69.4677	363.54	0
1147	0	0	0	0	0	0	0	0	0	0	0	0	0	0	0	0	203.955	0	0	0	0	0	0	0	0	0	0	0	0	0	578.731	0	0	0	0	0	0	0	0	0	0	0	0	0
1148	595.757	361.191	655.278	309.548	531.826	457.36	503.482	428.846	0	422.066	144.346	309.72	42.444	73.5682	615.303	310.05	443.648	414.71	238.728	608.283	402.04	0	0	0	237.354	224.287	484.221	188.748	247.275	286.214	229.172	282.507	191.966	340.991	232.816	242.008	99.8313	136.605	290.567	203.253	389.714	142.093	850.861	0
1149	0	0	0	0	0	0	0	0	0	0	0	0	0	0	79.0214	0	0	0	0	0	0	0	0	0	0	0	0	0	0	0	0	0	0	0	0	0	0	0	0	0	0	0	0	211.973
1150	72.2763	0	0	0	0	0	0	12.7852	0	82.1243	0	0	88.6903	68.1606	99.9351	0	0	13.6695	119.501	0	0	0	0	0	0	0	0	0	0	0	0	0	0	0	0	0	0	0	0	0	0	0	249.139	0
1151	0	972.819	602.461	0	0	890.899	366.313	468.426	351.384	0	0	0	0	965.566	0	782.808	1071.89	0	0	372.967	706.77	0	0	350.957	0	143.863	423.532	445.739	224.217	385.745	0	303.54	246.282	0	246.886	402.636	80.3351	0	0	535.755	463.677	747.661	0	0
1152	0	0	0	0	0	0	313.769	0	0	0	0	0	0	302.305	0	0	356.24	489.587	187.416	424.718	487.531	0	127.385	0	0	336.008	342.796	381.041	504.444	0	0	292.905	0	0	0	460.294	0	450.517	304.841	0	302.626	346.795	0	0
1153	16.0173	0	26.4938	159.496	70.3951	0	56.1075	0	0	0	0	0	0	0	0	0	0	0	0	0	0	0	0	230.13	26.7059	43.4311	34.712	23.2915	28.6835	38.4819	0	53.9806	0	36.5309	0	19.8613	0	0	0	12.4	27.6497	0	0	551.59
1154	0	102.284	271.111	229.632	99.5909	130.973	138.642	0	0	0	0	0	0	0	131.308	0	0	55.5856	81.2994	0	58.0931	0	0	82.5323	0	76.7842	128.673	83.7643	76.3515	93.6458	0	198.391	25.929	33.7191	76.2214	112.45	77.8718	0	56.0212	88.771	187.742	78.724	274.602	0
1155	0	0	141.284	0	0	0	0	0	0	0	0	0	0	0	0	0	0	0	0	0	0	0	0	0	14.4903	0	46.9863	0	0	20.4303	0	0	0	0	0	0	0	0	0	22.9272	0	0	0	0
1156	0	0	0	0	0	0	0	0	0	0	0	0	0	0	0	0	0	0	0	0	0	0	0	0	0	0	0	0	0	0	0	0	0	0	0	0	0	0	0	0	0	0	0	0
1157	0	0	0	0	0	0	0	0	0	0	0	0	0	0	0	0	0	0	0	0	0	0	0	0	0	0	0	0	0	0	0	0	0	0	0	0	0	0	0	0	0	0	0	0
1158	0	0	0	0	0	21.6517	0	0	0	0	32.2367	0	0	0	0	0	14.7837	0	0	0	0	0	0	0	0	0	0	0	0	0	0	25.1995	0	23.167	0	0	0	0	0	10.8887	0	0	0	314.156
1159	211.504	302.795	0	0	170.175	0	92.9293	83.5506	0	719.409	247.476	52.413	196.506	160.48	336.333	141.545	113.326	204.909	211.439	347.243	538.52	0	0	0	53.6101	101.185	38.1329	0	120.39	0	0	97.7086	0	0	0	0	0	0	43.9662	0	120.956	174.038	0	0
1160	0	0	0	0	0	0	0	0	0	0	0	0	0	0	0	0	0	0	0	0	65.5399	0	0	0	0	0	0	0	0	0	0	0	0	0	0	0	0	0	0	0	0	0	0	0
1161	132.803	0	0	0	0	0	0	0	0	0	0	0	0	0	0	0	0	0	0	0	0	0	22.4019	962.201	0	0	0	0	0	0	479.022	0	0	341.854	0	0	0	0	0	0	0	0	670.627	3235.12
1162	18.5563	750.744	70.1921	0	57.0777	236.035	0	0	246.243	27.17	0	25.0461	0	68.254	0	0	0	0	42.3101	0	0	0	0	16.3357	0	0	0	0	39.0028	0	121.617	78.882	0	0	33.785	19.4001	49.46	0	0	16.6403	11.6337	25.0365	86.5745	0
1163	35.6858	0	0	255.315	0	0	0	0	0	0	0	0	0	0	0	0	0	0	0	0	0	0	0	0	0	0	501.173	138.524	0	0	0	97.8637	99.6281	0	39.6712	84.9248	0	0	0	35.4683	0	0	0	0
1164	0	0	554.505	168.863	279.049	126.909	495.289	74.09	0	364.994	514.605	0	0	259.119	0	451.926	285.646	441.783	287.387	288.278	332.918	0	688.039	0	428.034	501.544	0	203.492	309.525	498.329	737.516	396.432	400.074	134.285	226.797	328.585	0	203.678	363.267	339.688	494.147	378.27	240.228	0
1165	0	0	0	0	0	0	0	0	0	0	0	0	0	0	0	0	18.4824	0	0	0	0	110.051	0	0	0	0	0	0	0	0	0	0	0	0	0	0	198.555	0	0	0	0	58.5149	0	243.903
1166	0	0	0	0	0	0	0	0	0	0	0	0	0	0	0	0	0	0	0	0	0	0	0	0	0	0	0	0	0	0	0	0	0	0	0	0	0	0	0	0	0	0	0	0
1167	0	0	0	16.2386	0	0	0	0	0	0	0	0	0	0	0	0	0	0	0	0	0	0	0	0	0	0	0	0	0	0	0	0	0	0	0	0	0	0	0	0	0	0	0	0
1168	0	0	0	0	0	0	0	0	0	47.86	0	0	0	0	0	0	0	0	0	0	0	0	0	0	0	0	0	0	0	0	0	0	0	0	0	32.8814	0	0	0	8.9283	15.203	0	0	1021.3
1169	0	0	0	0	0	0	0	0	0	0	0	0	0	0	0	0	0	0	0	0	0	0	0	0	0	0	0	0	0	0	0	0	0	0	0	0	0	0	0	0	0	0	0	0
1170	0	0	0	0	0	0	237.008	0	0	0	0	0	0	0	0	0	0	0	0	0	0	0	0	0	0	0	0	0	0	0	0	0	0	0	0	0	13.2137	0	0	0	0	0	0	5708.48
1171	0	0	53.6445	60.1751	124.754	131.373	108.319	0	0	0	0	0	141.606	107.432	93.5505	69.6545	109.207	120.763	312.844	0	147.561	0	33.2003	148.614	44.8376	43.8804	152.885	89.7802	89.5631	116.096	139.02	135.856	86.0362	168.97	123.247	79.6169	106.991	55.8364	122.304	116.888	95.5414	84.0288	0	230.344
1172	0	0	0	0	0	0	0	0	0	0	0	0	0	0	0	0	0	0	0	0	0	0	0	0	0	0	0	0	0	0	0	0	0	0	0	0	0	0	0	0	0	0	0	0
1173	0	0	59.505	0	77.81	0	63.0664	0	0	461.607	0	0	0	0	0	0	25.3214	0	0	206.436	188.753	0	0	0	0	16.8052	79.1049	37.6101	110.115	40.8212	340.4	132.528	0	0	37.7939	54.5496	0	0	247.601	84.567	255.656	28.3065	0	0
1174	0	0	28.6938	35.1115	0	0	0	0	0	0	0	0	0	343.763	0	0	0	0	0	0	0	0	0	0	197.308	0	0	0	0	0	0	0	0	0	0	0	0	0	0	0	0	0	200.24	4616.93
1175	0	0	0	0	10.0217	544.607	7.347	30.7698	0	70.8785	0	0	46.7115	183.249	34.0403	0	46.5181	133.952	0	39.4246	77.2949	868.669	0	0	118.834	127.408	0	160.976	241.796	173.545	373.209	0	48.3517	282.856	90.1367	201.206	70.688	0	15.0158	34.7243	0	274.928	0	0
1176	0	0	0	0	29.8402	0	0	0	0	0	0	0	0	0	0	0	0	29.026	0	0	0	0	0	0	0	0	0	0	0	0	0	0	0	0	0	0	12.4377	0	0	0	0	37.2146	0	636.482
1177	73.5369	0	0	0	0	0	0	785.758	0	0	348.172	0	0	362.326	0	0	0	0	0	0	0	0	1206.41	0	0	0	0	0	0	0	798.502	0	0	0	0	0	0	0	0	0	0	0	299.29	0
1178	87.278	0	0	0	0	0	19.602	0	0	0	0	0	0	0	0	0	0	0	0	0	0	0	0	0	0	27.756	0	27.7597	0	0	0	0	58.0598	0	11.9288	0	101.555	0	0	0	38.3677	0	0	0
1179	0	39.5567	0	93.8783	0	0	0	0	0	0	0	0	0	0	0	0	0	0	99.2196	0	0	0	0	0	69.1301	34.3289	0	19.7335	0	83.0084	121.938	0	0	295.634	0	29.8245	0	0	0	0	58.97	0	0	129.503
1180	0	0	0	53.5694	0	0	0	0	0	0	0	0	0	0	0	0	0	0	0	0	0	0	0	0	60.9408	0	0	0	0	0	0	0	0	0	0	0	0	0	0	0	0	0	0	0
1181	894.605	1540.76	723.438	0	3012.2	1504.27	906.904	278.353	295.379	327.819	0	227.889	387.457	699.284	0	0	0	474.442	98.3023	163.154	892.644	2002.43	0	0	514.607	195.788	334.022	248.442	775.052	228.271	64.7944	342.798	178.635	105.093	250.29	366.317	243.163	60.1435	124.606	230.714	498.329	176.925	0	0
1182	0	0	0	0	0	0	0	0	0	0	0	0	0	0	0	0	0	0	0	0	0	0	0	0	0	0	0	0	0	0	1892.55	0	0	654.565	0	0	0	0	0	0	0	0	0	0
1183	23.2553	0	0	0	0	0	0	0	0	0	0	0	0	0	0	0	0	0	0	0	0	0	407.337	0	0	0	0	0	0	0	881.743	0	0	9.6837	0	0	289.891	0	0	0	0	0	187.188	0
1184	0	0	0	0	0	0	0	0	0	0	0	0	0	0	0	0	0	0	0	0	0	0	0	0	0	0	0	0	0	0	0	0	0	0	0	0	0	0	0	0	0	0	0	0
1185	95.0774	0	0	0	0	0	0	0	0	0	0	0	0	0	0	0	0	0	0	0	0	0	0	0	0	0	0	0	0	0	0	0	0	0	0	0	98.3845	0	0	0	0	0	0	0
1186	728.176	110.586	242.894	585.57	214.882	90.5788	175.831	71.5434	0	179.025	0	301.511	91.0944	120.685	123.369	95.6109	1039.01	108.113	210.418	199.688	0	0	0	1968.9	0	0	546.678	0	0	63.4327	48.2752	0	0	271.094	0	0	0	182.376	225.945	0	900.756	0	133.022	676.941
1187	0	0	0	0	0	0	0	0	0	0	0	0	0	0	0	0	0	0	0	0	0	0	0	0	0	0	0	0	0	0	0	0	311.85	0	0	0	24501	0	0	0	0	0	0	13214.8
1188	0	0	123.417	127.409	48.2309	93.6657	233.833	0	0	0	0	0	0	0	0	0	85.1743	172.932	0	318.253	271.269	0	0	106.402	0	0	245.848	181.054	314.173	0	0	286.502	0	0	202.829	181.346	0	0	175.069	219.766	162.766	331.026	0	0
1189	0	0	0	0	0	0	0	0	0	0	0	0	0	0	0	0	0	0	0	0	0	0	0	0	0	11.7238	0	0	0	7.2956	0	0	0	0	0	23.7192	0	0	0	0	0	0	0	0
1190	45.5576	0	0	0	0	0	12.6307	74.9802	0	0	0	0	0	0	0	0	12.7026	0	0	0	0	0	75.3299	0	89.2168	228.756	10.974	56.1869	0	59.2995	218.051	50.414	371.784	0	27.5689	0	143.158	127.514	208.326	0	0	0	0	0
1191	0	0	0	7.3803	0	13.6081	0	0	0	256.993	0	64.8501	30.4864	124.908	0	0	10.6272	0	0	0	0	0	0	0	156.45	0	0	0	0	0	41.1832	11.5158	51.3444	0	0	0	70.9588	0	0	6.0338	30.748	64.3745	0	0
1192	0	0	0	0	0	0	0	0	0	0	0	0	0	0	0	0	0	0	0	0	0	0	0	0	15.6123	0	0	0	0	0	0	0	0	0	0	0	0	0	0	0	0	0	0	1944.55
1193	0	0	0	0	0	0	0	0	0	0	0	0	0	0	0	0	0	0	0	0	0	0	0	0	0	0	0	0	0	0	0	16.1257	0	0	0	7.3896	0	0	22.8572	0	0	0	0	0
1194	0	0	0	0	0	0	0	0	0	0	0	0	0	0	0	28.6695	53.1702	0	0	0	0	0	0	0	0	0	0	0	0	0	0	0	0	0	0	0	0	0	0	0	0	89.6042	0	0
1195	0	0	0	0	0	0	0	0	0	0	0	0	0	0	0	0	0	0	0	0	0	0	0	0	0	0	0	0	0	0	0	0	0	0	0	0	0	0	0	0	0	0	0	0
1196	0	0	0	0	0	0	0	0	0	0	0	0	0	0	0	0	0	0	0	0	0	0	0	0	0	0	0	0	0	0	0	0	0	0	0	0	0	0	0	0	0	0	0	0
1197	542.807	0	95.6164	20.3951	0	0	0	58.8285	0	552.557	205.348	0	0	49.4688	124.102	289.608	514.469	0	0	0	0	0	0	0	0	0	0	0	0	18.8226	0	0	0	0	0	0	0	0	0	0	0	0	0	0
1198	0	0	0	0	0	0	0	0	0	0	0	0	0	0	0	0	0	0	0	0	0	0	0	0	0	0	26.7998	0	0	0	0	0	0	0	0	0	0	0	0	8.9574	39.26	0	0	0
1199	0	0	0	0	0	0	0	0	0	0	0	0	0	0	0	0	0	0	0	0	0	0	0	0	6.7252	4.4339	0	0	0	0	0	0	0	0	0	0	0	0	0	0	0	13.3727	0	0
1200	0	0	0	0	0	0	0	0	0	0	0	0	0	0	0	0	0	0	0	0	0	31.711	0	0	0	0	0	0	0	0	0	0	0	0	0	0	0	0	0	0	0	10.9823	0	0
1201	46.9433	0	0	0	207.708	0	109.642	361.699	0	362.303	134.102	0	0	47.4141	92.2422	0	153.766	189.39	72.0474	485.701	0	0	0	0	23.8889	7.2415	111.963	68.0929	106.628	38.0156	0	72.1613	83.6626	54.5086	40.1586	57.1649	26.7669	0	34.6395	38.9307	55.4437	57.0288	0	0
1202	15.9815	0	0	0	0	0	0	0	0	0	0	0	0	0	0	0	0	0	0	0	0	11.7411	0	0	0	0	0	0	0	0	0	0	0	65.8858	0	0	0	0	0	0	0	0	19.8032	0
1203	55.3632	0	78.0635	207.734	172.548	513.77	117.914	0	0	0	0	74.1051	0	0	0	44.8757	56.0352	0	0	0	0	0	0	555.963	177.163	65.127	83.7707	71.9237	17.3773	141.808	328.023	240.103	17.4951	231.187	49.3246	67.8297	141.756	94.087	64.0439	66.855	50.9627	48.705	0	927.011
1204	0	0	0	0	0	0	0	0	0	54.3615	0	0	0	0	0	0	0	0	0	0	0	0	0	0	0	0	0	12.8263	0	0	20.6436	0	0	36.8891	0	0	0	0	0	0	0	0	0	301.407
1205	0	0	0	0	0	0	0	0	0	0	0	0	0	0	0	0	0	0	0	0	0	0	0	0	0	0	0	0	0	0	48.5135	0	0	0	0	0	10.9727	0	0	0	0	0	0	0
1206	0	0	0	0	13.3896	99.9986	21.8517	0	0	0	0	0	0	0	0	0	0	0	0	0	0	46.285	0	0	0	0	12.0784	0	0	0	0	23.1791	0	0	19.4035	0	0	0	44.1683	0	5.0416	0	0	0
1207	0	0	0	15.0895	0	0	27.8673	0	0	0	0	0	0	0	0	0	47.634	0	0	0	0	0	0	0	0	0	0	0	0	0	0	0	0	0	0	11.9013	0	0	0	0	18.7266	8.8134	0	0
1208	0	0	0	1913.47	0	0	0	0	0	0	0	0	0	0	0	0	47.523	0	0	0	0	0	0	0	0	0	0	0	0	0	0	0	0	0	0	0	0	0	0	0	0	0	0	0
1209	0	0	0	0	251.93	226.548	0	372.881	455.788	294.283	1227.93	689.043	33.462	1275.28	258.269	901.035	713.316	946.643	413.134	1288.54	324.024	32.0284	210.047	211.395	577.843	1059.03	8.9143	525.901	422.676	681.193	462.061	964.679	891.523	139.002	195.426	464.409	382.185	73.7546	991.686	410.039	377.466	617.309	1560.93	1104.85
1210	644.381	3373.31	483.556	406.272	2562	2618.22	883.09	410.221	361.527	742.537	177.778	249.28	539.72	1222.64	691.771	209.57	123.118	1003.92	106.47	350.144	697.036	3401.5	562.01	365.294	1268.7	908.9	514.765	720.961	1036.75	626.479	1307.3	452.809	386.518	782.944	730.19	656.833	488.802	192.858	212.607	349.083	304.591	917.779	0	0
1211	0	0	0	0	0	0	0	0	0	0	0	0	13.7419	0	0	96.2681	0	100.956	126.277	0	92.6797	0	0	0	0	0	0	0	0	0	157.485	24.6123	0	29.8543	19.2125	0	169.588	58.5507	11.1006	0	0	36.2833	0	0
1212	53.1836	0	554.027	0	0	0	0	0	0	0	178.334	154.083	0	223.861	148.157	192.972	34.118	203.341	46.2823	0	349.142	0	0	0	0	0	0	0	0	0	0	0	0	0	0	0	0	0	0	0	0	0	130.608	0
1213	0	0	0	0	0	0	0	0	0	0	0	0	0	0	0	0	0	0	0	0	0	0	0	0	0	0	0	0	0	0	0	0	0	0	0	0	0	0	0	0	0	0	0	0
1214	0	0	0	0	0	0	0	0	0	0	0	0	0	0	0	0	0	0	0	0	0	0	0	0	0	0	0	0	0	0	0	0	0	0	0	0	0	0	0	0	0	0	0	0
1215	0	0	0	0	0	0	0	0	0	0	0	0	0	0	0	0	0	0	0	0	0	0	0	0	0	0	0	0	0	0	0	0	0	0	0	0	0	0	0	0	0	0	0	634.816
1216	191.34	259.069	0	278.488	0	0	108.434	0	0	0	42.623	0	0	0	0	0	0	0	0	0	0	0	0	204.247	144.004	25.5125	551.138	0	0	0	0	0	0	160.036	0	0	0	0	140.683	193.237	0	0	185.003	408.777
1217	0	0	0	0	0	0	0	0	0	0	0	0	0	0	0	0	0	0	0	0	0	0	0	0	0	0	0	0	0	0	0	0	0	0	0	0	0	0	0	0	0	0	0	0
1218	1434.36	1716.81	1514.07	1127.67	1244.18	1040.04	888.282	706.4	756.111	1937.19	0	693.365	818.042	1284.8	1754.36	1186.31	555.709	1084.59	989.052	1417.58	1139.92	1840.68	370.555	367.801	353.311	552.198	1397.36	1008.99	958.909	868.999	425.219	804.833	290.474	679.295	482.142	725.02	399.091	368.736	749.841	696.803	956.696	726.57	1347.99	228
1219	0	0	0	0	0	0	0	0	0	0	0	0	0	0	0	0	0	0	0	0	0	0	0	0	0	0	0	0	0	0	0	0	0	0	0	0	0	0	0	0	0	0	0	0
1220	0	0	0	15.521	0	0	0	0	0	0	0	0	0	0	0	0	0	0	0	0	0	0	0	0	0	0	0	0	0	0	0	0	0	0	0	0	1885.09	0	0	0	0	0	0	14646.5
1221	194.005	0	41.3604	0	109.853	0	165.584	0	0	0	0	0	0	0	57.2042	49.8197	60.7965	104.562	0	123.431	0	0	0	25.9976	175.789	129.773	0	57.3197	84.6774	63.7138	0	126.97	0	305.529	91.6197	0	361.117	0	0	53.2083	0	0	217.01	0
1222	0	0	0	0	0	0	0	0	0	0	0	0	0	0	0	0	0	0	0	0	0	0	0	0	28.6078	0	18.2134	9.3425	31.5288	0	0	0	0	0	4.5743	17.2951	0	0	0	0	29.8713	9.4445	0	0
1223	0	0	0	0	0	0	0	0	0	0	0	0	0	0	0	0	0	0	0	0	0	0	0	0	0	0	0	0	0	0	0	0	0	0	0	0	0	0	0	0	0	0	0	0
1224	0	0	0	0	0	0	0	0	0	0	0	0	0	0	0	0	0	0	0	0	0	0	0	0	0	0	0	0	0	0	0	0	0	0	0	0	0	0	0	0	0	0	0	0
1225	0	0	0	0	0	0	0	0	0	0	0	0	0	0	0	0	0	0	0	0	0	0	0	0	0	0	0	0	0	0	0	0	0	0	0	0	0	0	0	0	0	0	0	308.252
1226	0	0	0	0	0	0	1878	0	0	0	0	0	0	0	0	0	0	0	0	0	0	0	0	0	0	0	0	0	0	0	0	0	0	0	0	0	0	0	0	0	0	0	0	0
1227	0	0	0	208.699	43.5506	50.6371	56.3947	0	0	0	0	0	0	0	0	49.1166	35.0684	0	0	0	0	0	0	0	96.7767	37.0942	0	0	10.7936	0	0	0	29.5504	0	0	0	106.086	0	0	0	46.5558	104.766	0	0
1228	252.783	145.23	185.116	0	284.568	95.1575	83.9886	182.83	0	187.055	0	0	91.3903	69.6186	172.917	131.603	0	0	229.134	182.469	273.345	0	0	0	44.4579	17.9518	9.9193	26.5993	139.065	51.5884	0	108.991	65.4652	0	59.9874	70.3652	0	0	0	41.9278	60.4554	199.894	0	0
1229	436.231	643.637	1689.75	653.633	482.499	1744.44	1327.7	31.7125	0	283.798	67.3528	446.122	0	460.92	0	598.894	647.731	1142.64	1927.59	0	1270.87	0	359.494	2743.95	1236.37	530.41	1180.36	636.709	564.574	1333.61	3278.82	1746.95	280.974	1899.58	499.583	722.356	1505.31	1147.06	967.786	791.273	299.881	308.031	753.646	2433.72
1230	0	496.571	0	0	25.6793	173.42	0	0	0	0	0	0	657.487	0	0	0	0	365.187	0	0	0	0	0	0	0	0	0	0	0	0	0	0	0	0	0	0	0	0	0	0	0	106.93	0	0
1231	42.4535	0	154.025	122.675	0	0	12.9386	0	0	69.7018	0	0	0	101.066	0	0	0	0	0	0	0	0	0	0	123.753	0	0	0	0	0	0	0	19.505	0	0	0	50.1511	12.4475	0	0	0	20.7258	0	0
1232	0	0	0	0	0	0	0	0	0	0	0	0	0	0	0	0	0	0	0	0	0	0	0	0	0	0	0	0	0	0	0	0	0	0	0	0	0	0	0	0	0	0	0	0
1233	44.5008	0	82.034	0	0	0	41.3211	0	0	0	0	0	0	0	0	0	0	0	0	0	0	0	0	0	0	19.7475	84.8594	0	17.9935	28.777	0	68.5225	0	0	36.5787	0	0	0	10.1864	33.5488	31.9213	0	0	0
1234	0	0	0	0	0	15.2291	0	0	0	0	0	0	0	0	0	0	0	0	0	0	0	0	0	0	0	0	0	0	0	0	0	0	0	0	0	0	0	0	0	0	0	0	0	0
1235	0	0	0	0	0	0	0	0	0	0	0	0	0	0	0	0	0	0	0	6311.38	13947	0	0	0	0	0	0	0	0	0	0	0	0	0	0	0	0	0	0	0	0	0	0	0
1236	0	0	0	0	0	0	0	303.077	0	576.122	179.247	0	0	0	530.52	180.724	54.5058	0	311.134	1408.89	3094.73	0	0	0	0	0	0	0	0	0	0	0	0	0	0	0	0	0	0	0	0	0	0	0
1237	0	0	0	0	14.134	0	0	0	0	0	33.9026	0	0	90.6141	0	0	163.786	0	0	0	0	0	0	0	0	0	71.2097	0	31.1994	0	61.8615	49.9594	21.1027	0	0	18.2004	99.1807	0	0	0	0	72.2935	0	0
1238	0	0	0	0	45.0297	0	0	0	0	0	0	0	0	0	0	0	0	0	0	0	67.4324	0	3774.02	0	0	0	0	0	0	0	0	0	0	0	0	0	6615.93	0	0	0	0	0	0	0
1239	0	0	0	0	439.009	0	0	500.591	0	0	0	0	1029.55	0	1102.12	0	0	676.122	0	0	957.753	0	0	0	153.583	66.372	0	0	0	26.5055	52.8415	0	0	0	180.643	191.417	363.893	82.3093	17.3735	0	0	0	0	0
1240	0	0	0	0	0	0	0	0	0	0	0	0	0	0	0	0	0	0	0	0	0	0	0	0	0	0	0	0	0	8.9913	0	0	0	0	0	0	0	0	0	0	0	0	0	0
1241	0	0	0	0	0	0	0	0	0	0	0	0	0	0	0	0	0	0	0	0	0	0	208.741	0	0	0	0	0	0	0	0	0	0	610.776	0	0	0	0	0	0	0	0	0	0
1242	474.318	0	0	0	0	404.138	0	0	0	0	0	306.34	0	0	0	0	0	0	0	0	0	0	94.3965	0	0	0	0	0	0	0	124.542	37.748	97.6002	0	0	0	0	34.2809	0	353.998	0	0	206.909	0
1243	183.732	182.114	133.824	0	51.0252	0	0	0	0	0	0	0	0	0	209.531	0	0	64.1966	116.418	0	0	0	0	0	15.951	0	0	0	0	0	0	91.5465	0	0	0	8.4997	65.8443	0	0	0	41.2618	0	0	2028.73
1244	0	0	0	0	0	0	0	0	0	0	0	0	0	0	0	0	0	30.0485	88.6479	0	0	0	0	0	0	0	0	0	0	0	0	0	0	0	0	0	0	0	0	0	0	0	0	0
1245	0	0	0	0	0	0	0	0	0	0	0	0	0	0	0	0	0	70.7225	0	62.0782	160.992	0	0	0	0	0	0	0	0	0	0	0	0	0	0	0	0	0	0	0	0	0	0	0
1246	0	0	242.948	0	34.483	0	0	0	0	54.4418	0	0	0	0	0	0	15.3795	0	0	0	0	0	0	0	0	0	0	0	7.3803	0	0	0	0	34.8699	0	7.419	27.6682	0	0	11.3201	33.1596	0	25.7541	0
1247	0	0	0	0	0	0	0	0	0	0	0	0	0	0	0	0	0	0	0	0	0	0	0	0	0	0	0	0	0	0	0	0	0	0	0	0	0	0	0	0	0	69.1134	0	1836.99
1248	0	0	0	0	0	0	36.3826	0	0	0	0	0	0	0	0	0	0	0	0	0	0	0	0	0	120.371	28.4095	0	0	15.682	0	0	0	0	0	0	0	0	0	0	0	25.3357	0	0	0
1249	0	0	0	0	0	0	0	0	0	138.586	0	0	0	0	0	0	0	0	0	0	0	0	0	0	0	0	0	0	0	0	0	0	0	0	0	0	0	0	0	0	0	0	0	0
1250	0	0	0	0	0	0	0	0	0	0	0	0	0	0	0	0	0	0	0	0	181.015	0	0	0	0	0	0	0	0	0	0	0	0	0	0	0	3563.61	0	0	0	0	0	0	0
1251	1092.4	1100.28	883.704	1214.63	1175.22	2676.36	1260.65	133.771	111.01	489.71	971.261	2442.02	541.593	1627.03	710.649	1075.19	520.454	1022	1511.5	1293.09	2045.09	0	718.671	1908.51	614.173	640.015	1068.3	773.03	812.144	1450.99	1933.85	1027.66	658.342	2080.51	749.294	807.667	1073.94	1052.51	876.261	774.229	628.225	681.798	355.899	4574.9
1252	0	0	79.349	0	58.7734	43.2816	107.369	279.306	0	770.528	1130.76	259.357	429.435	753.392	1138.25	545.472	139.016	530.478	98.1188	251	388.928	0	80.229	0	0	111.443	178.968	230.199	278.428	326.678	0	175.3	186.306	0	48.2384	254.274	0	0	140.003	184.982	73.8504	406.606	0	56.7352
1253	0	0	0	0	0	0	0	0	0	0	0	0	0	0	0	0	0	0	0	0	0	0	0	0	61.678	0	0	0	0	0	0	0	0	0	0	0	0	0	0	0	0	0	0	0
1254	0	0	0	0	85.6527	0	0	44.7101	0	152.483	0	0	0	0	0	0	0	0	57.4076	0	0	0	46.071	0	0	0	0	0	0	11.3001	0	0	28.1346	62.9167	0	0	0	0	0	46.6777	0	0	0	0
1255	0	0	0	0	0	0	0	0	0	0	0	0	0	0	0	0	0	0	0	0	0	69.0405	0	0	0	0	0	0	60.0632	0	0	0	0	177.025	0	17.668	168.994	41.7563	44.7666	0	0	0	0	0
1256	0	0	0	0	0	133.696	0	0	0	0	0	0	0	0	0	0	0	0	0	0	0	0	0	97.4045	30.3883	0	0	5.4727	0	0	440.711	0	0	0	0	0	0	0	0	0	0	0	0	160.323
1257	0	0	0	0	0	0	0	0	0	714.213	0	0	0	0	0	0	0	0	0	0	0	19.9047	445.75	0	0	0	0	732.69	0	783.634	0	0	232.21	490.143	0	0	1089.41	0	0	0	0	943.6	0	643.683
1258	0	0	0	0	0	0	0	0	0	0	0	0	0	0	0	0	0	0	0	0	0	0	0	0	0	0	0	55.5772	0	0	0	0	0	56.365	0	0	0	0	0	0	0	0	0	96.5442
1259	0	0	373.815	874.6	0	586.917	197.764	463.6	423.971	0	781.957	472.807	104.328	481.063	0	1034.39	900.23	0	0	805.849	0	8.8073	0	290.845	0	869.67	417.927	0	0	0	746.042	948.064	440.647	0	0	0	0	284.318	1047.72	356.774	421.736	0	677.879	1018.87
1260	55.9694	32.4773	26.353	0	95.6133	130.03	33.0903	0	0	213.582	242.629	0	0	39.799	0	56.6048	109.461	138.534	0	0	119.866	0	0	0	0	0	80.4491	22.1549	76.9592	11.9233	0	0	52.1495	0	36.4968	89.9125	0	0	53.9666	61.1535	29.1195	166.459	0	0
1261	869.983	8683.81	979.882	960.468	3881.61	4881.79	2469.2	611.662	2555.41	1045.49	479.246	828.047	730.522	1255.52	530.923	519.486	286.667	2523.47	266.014	418.508	1598.86	10594.2	2301.24	1757.81	2404.17	3903.64	1552.58	2075.71	3120.43	1528.68	3623.4	1208.86	820.084	4101.06	1270.12	1781.14	1665.94	654.326	925.111	971.981	857.324	2877.98	696.642	351.572
1262	0	0	0	210.663	0	0	62.3303	0	0	0	0	0	0	0	0	0	0	0	0	155.093	0	0	0	0	0	0	0	16.5917	0	74.612	201.189	0	0	106.987	0	0	64.264	0	20.7481	0	51.163	0	0	1008.4
1263	232.728	0	0	0	0	145.276	35.0306	0	0	0	119.827	0	0	0	0	0	191.776	0	0	0	0	0	0	0	0	0	0	0	0	0	0	0	140.382	0	0	0	0	0	0	0	0	0	702.615	0
1264	0	0	0	0	0	0	0	0	0	0	0	0	0	0	143.313	0	0	0	0	0	0	15.7458	0	0	0	0	0	0	0	0	0	0	0	0	0	0	0	0	0	0	0	0	0	0
1265	0	0	0	0	60.247	52.3899	168.064	0	0	215.784	0	379.504	52.6909	49.2383	34.4956	112.913	0	154.853	108.17	0	221.414	0	0	0	0	51.0115	102.893	7.3963	144.785	0	24.3217	149.877	0	47.3001	118.922	218.756	0	14.4324	0	0	143.577	180.354	0	0
1266	0	0	102.755	0	64.276	0	98.637	0	0	0	0	0	0	79.6419	0	100.567	0	0	81.1396	0	0	68.106	0	0	0	36.7069	0	89.7953	96.5585	79.9499	0	95.6912	35.1985	40.0157	50.4195	87.3168	15.5113	0	0	64.792	110.206	74.3874	87.8128	0
1267	0	0	0	0	0	0	0	0	0	0	0	0	0	0	0	0	0	0	0	0	0	0	0	0	0	0	0	0	0	0	0	0	0	0	0	0	0	0	0	0	0	0	0	0
1268	0	0	0	0	0	0	0	0	0	0	0	0	0	0	0	35.9701	65.7233	0	0	0	0	0	0	0	0	19.8897	21.2042	7.7684	0	34.5078	127.8	55.045	22.5463	19.5899	22.7515	16.602	40.6919	10.4974	0	31.1313	37.1502	0	0	0
1269	0	0	0	31.8856	0	0	0	0	0	0	0	0	0	0	0	0	0	0	0	0	0	0	0	0	0	0	0	0	0	0	0	0	0	0	0	0	0	0	0	0	0	0	0	0
1270	0	0	0	0	0	0	5414.61	0	0	0	0	0	0	0	0	0	0	0	0	0	0	0	0	0	0	0	0	0	0	0	0	0	0	0	0	0	0	0	0	0	0	0	0	0
1271	0	0	0	0	0	0	0	0	0	0	0	0	0	0	0	0	0	0	0	0	0	0	0	0	0	0	0	0	0	0	0	0	0	0	0	0	0	0	0	0	0	0	0	0
1272	0	0	0	0	0	0	0	0	0	0	0	0	0	0	0	0	0	0	0	0	0	0	0	0	0	0	0	0	0	0	0	0	0	0	0	0	0	0	0	0	0	10.7929	0	0
1273	0	0	0	0	21.5336	0	0	0	0	0	199.771	0	0	0	0	510.472	166.472	0	215.683	0	0	0	0	0	0	0	0	0	0	0	0	0	28.3886	0	0	0	0	0	0	0	0	0	0	0
1274	0	43.7282	0	52.3362	0	0	0	0	0	0	0	121.827	0	0	0	0	0	0	0	0	0	0	0	0	0	0	0	0	0	0	0	0	0	0	0	31.9086	0	0	0	0	0	77.9157	0	0
1275	0	0	19.8412	0	0	0	0	0	0	0	0	0	0	0	0	0	0	0	0	0	0	0	0	0	0	0	0	0	0	0	0	0	0	0	0	0	0	0	0	0	0	0	0	0
1276	0	13312.1	0	0	0	0	0	0	2273.12	27.8378	0	0	0	480.511	0	0	0	0	0	0	0	0	0	0	0	0	0	0	1.7805	0	29.5725	0	0	0	14.994	11.9896	0	0	0	0	13.3689	0	0	0
1277	0	0	0	24.704	0	0	0	347.752	45.3661	889.627	91.1457	197.234	641.909	401.511	519.159	246.685	84.4289	0	243.619	252.733	0	0	0	0	40.8096	0	0	26.4736	0	12.542	0	0	0	126.425	8.7767	0	0	0	0	7.8356	0	0	0	0
1278	11.2182	0	0	0	73.4616	0	0	0	0	57.9667	221.719	0	0	135.527	0	0	165.891	0	0	0	0	0	0	0	0	0	0	26.256	0	12.4269	0	0	37.7122	32.8832	0	29.1964	148.513	0	0	0	0	0	0	0
1279	0	0	0	0	0	0	0	0	0	0	0	0	0	0	0	0	0	0	0	0	0	0	0	0	0	0	0	0	0	0	0	0	0	0	0	0	0	0	0	0	0	0	0	0
1280	0	0	0	0	43.0465	0	0	0	0	25.1791	0	0	0	0	186.122	315.521	146.669	0	115.308	220.718	0	922.123	0	0	0	0	33.1974	0	0	41.5561	0	24.4934	0	0	50.6452	55.2942	0	0	0	0	19.511	103.278	0	0
1281	0	0	0	0	0	0	0	0	0	0	0	0	0	0	0	0	0	0	0	0	0	14.9745	0	0	0	0	0	0	0	0	0	0	0	0	0	0	0	0	282.98	0	0	0	0	0
1282	0	0	0	0	0	0	0	0	0	0	0	0	0	0	0	0	0	0	0	0	0	0	0	0	0	0	0	0	0	0	0	0	0	0	0	0	0	0	0	0	0	0	0	0
1283	215.211	197.385	417.848	0	174.525	0	157.701	0	0	0	0	0	0	86.6361	44.7614	182.372	95.2918	141.426	0	0	0	0	65.0232	0	79.0178	105.201	130.608	136.247	74.155	164.79	112.446	163.503	111.789	84.7592	124.023	170.752	59.9639	0	14.5955	127.492	201.4	84.4532	269.234	0
1284	0	0	0	0	0	0	0	0	0	0	0	0	0	0	0	0	0	0	12296.7	18960.9	0	0	0	0	0	0	0	0	0	0	0	0	0	0	0	0	0	0	0	0	0	0	0	0
1285	6383.83	10528.2	12143.8	6508.82	10014.1	11687.8	8556.63	7364.58	7447.18	15873.9	16915.4	11617.8	9294.53	15156.4	13428.2	11820.1	8380.07	21366.5	0	0	0	286.141	2209.73	2627.25	1724.03	4685.11	7453.92	8707.72	15585.6	6435.37	1989.71	7416.81	3524.39	5177.16	5161.11	11318	2713.38	1896.76	9178.93	7912.91	6548.39	7904.84	4420.31	4877.45
1286	0	0	0	0	0	0	0	0	0	0	0	0	15.5724	0	0	0	0	0	0	0	0	0	0	0	0	0	0	0	0	0	0	0	0	0	0	0	0	0	0	0	0	0	0	0
1287	0	0	17.3198	115.138	0	0	0	0	0	0	0	0	0	0	0	0	0	0	0	0	0	0	0	0	0	0	0	20.435	0	0	0	0	0	0	0	16.3517	0	0	126.145	33.2269	47.5522	0	0	0
1288	0	0	49.6541	14.396	0	0	77.5559	0	0	0	0	0	0	0	0	57.5862	84.4923	0	0	0	0	0	0	76.4682	0	68.6774	71.9677	16.5603	29.3337	113.529	0	28.2451	0	117.203	58.3704	17.2767	21.2684	169.338	178.71	34.8071	66.1799	48.721	0	946.714
1289	0	0	0	0	0	0	17.7086	0	0	0	0	0	0	0	0	36.8322	0	0	60.688	95.5746	0	0	0	0	32.7691	160.166	79.085	74.6419	0	0	0	0	0	0	0	0	127.394	0	0	0	0	0	0	240.439
1290	0	0	87.354	0	67.2577	0	36.2928	0	0	0	0	0	0	0	0	39.9403	0	0	0	0	0	0	0	101.477	0	9.0463	7.3827	0	0	51.1571	148.677	22.7982	0	87.7012	0	0	95.1088	0	0	0	0	20.8919	0	62.072
1291	0	0	0	87.0306	0	0	29.8021	0	0	0	0	0	0	0	0	0	0	0	0	0	0	0	50.8895	0	118.776	23.3191	0	0	0	0	0	0	72.5207	0	0	16.4253	0	0	0	19.0123	39.3927	0	161.694	0
1292	0	0	0	0	0	0	0	0	0	0	329.11	0	0	0	0	0	0	0	0	0	0	0	0	0	0	0	21.9409	0	0	0	0	0	0	20.8438	0	0	0	0	0	0	0	0	0	572.279
1293	0	0	23.6737	0	0	0	0	0	0	0	0	0	0	0	0	0	0	0	0	0	0	0	0	0	0	0	0	0	6.4915	0	0	0	0	0	0	0	0	0	0	0	0	0	0	0
1294	0	903.234	1093.35	148.238	72.9741	0	89.9449	58.9243	0	173.664	0	0	0	246.935	0	0	140.898	137.547	213.474	161.779	217.495	0	66.0954	0	45.0445	64.0272	0	0	103.229	63.0432	300.097	0	123.111	95.2679	108.215	70.2401	341.277	13.9634	0	0	0	141.124	0	0
1295	140.158	1827.73	110.897	443.165	1696.47	687.581	520.389	71.2801	0	157.054	0	0	110.964	227.347	0	0	35.5658	280.403	0	0	196.079	931.251	108.687	61.6434	0	426.789	0	0	0	0	123.584	0	45.3799	25.6747	21.7619	0	44.7617	0	0	69.2678	30.1614	12.3036	0	0
1296	0	0	19.9976	0	0	0	24.9589	0	0	0	0	0	0	73.3788	0	47.1614	17.8401	0	66.8264	0	0	0	0	0	27.1215	12.8962	21.8841	8.7327	0	0	0	0	0	0	0	0	0	0	0	0	0	21.4332	57.9369	0
1297	0	0	0	125.503	287.488	0	0	0	0	0	0	0	0	0	0	0	0	270.457	163.503	633.835	322.458	0	0	0	0	0	0	0	0	0	0	0	0	0	0	0	0	0	0	0	0	0	0	0
1298	19.7561	0	27.768	63.915	0	0	0	0	0	243.645	0	0	0	36.5409	0	323.765	0	0	0	0	78.2965	0	0	0	63.8912	0	0	19.8768	0	0	0	0	0	0	0	0	133.921	0	0	0	0	0	0	0
1299	0	0	0	22.0269	0	0	0	0	0	0	0	0	0	0	0	0	0	0	0	0	0	0	138.107	145.267	686.442	263.959	463.461	753.736	1111.36	410.993	625.71	347.037	177.042	172.911	339.289	602.153	319.582	45.4407	236.547	166.869	127.113	282.294	0	0
1300	0	0	0	0	0	0	0	0	0	0	0	0	0	0	0	0	0	0	0	0	0	0	0	0	7.3016	0	0	0	0	0	0	0	0	0	0	0	0	0	0	0	0	0	0	0
1301	0	0	0	36.695	0	0	0	0	0	0	0	0	0	0	0	0	58.4572	0	0	0	0	0	0	0	133.321	41.7368	0	36.6936	43.0252	11.9911	0	28.2572	28.372	0	0	14.8061	0	0	0	8.7266	44.4746	0	0	0
1302	0	554.988	120.62	0	53.8195	0	244.079	59.9178	0	350.885	301.508	0	54.4751	142.412	198.879	201.593	347.12	449.835	258.871	0	379.187	0	112.722	0	0	0	0	45.7192	269.971	124.712	0	60.9617	0	243.421	67.5253	166.024	58.7959	0	0	96.4352	116.748	429.98	132.024	0
1303	0	0	0	0	0	0	0	0	0	0	0	0	0	0	52.8571	0	47.4221	0	0	0	0	223.425	0	0	0	0	0	0	0	0	368.37	0	0	0	0	0	0	0	0	0	0	0	0	1476.81
1304	0	0	0	0	0	0	0	0	0	0	0	0	0	0	0	0	0	0	0	0	0	0	28.6317	27.7185	53.6837	28.1584	0	31.4924	0	0	126.132	0	0	97.9711	46.5073	23.3659	18.4475	0	41.6855	29.8881	35.1406	0	0	0
1305	0	0	0	0	0	0	19.5592	0	0	0	0	0	0	0	0	0	0	0	0	0	0	0	0	0	0	0	0	0	0	0	0	0	0	0	0	0	0	0	0	0	0	0	0	517.124
1306	1129.41	0	0	0	0	0	0	225.868	0	0	141.112	0	0	282.81	0	0	0	0	0	0	0	430.089	0	9849.19	0	0	0	0	0	0	6341.51	0	0	1366.71	0	0	0	0	0	0	0	0	1196.83	799.176
1307	0	0	0	0	0	0	36.9958	0	0	0	0	0	0	0	0	0	0	0	0	0	0	0	0	0	0	0	0	0	0	0	0	0	0	0	0	0	0	0	0	0	0	0	0	0
1308	0	0	0	0	0	0	0	0	0	0	0	0	0	0	0	0	0	0	0	0	0	0	0	0	0	0	0	0	0	0	0	0	0	0	0	0	0	0	0	0	0	0	0	129.06
1309	0	0	0	33.1451	0	0	0	0	0	0	0	0	0	0	0	0	0	0	0	0	0	31.3373	103.415	0	0	0	0	0	15.3299	0	0	0	42.3817	0	0	0	337.371	0	0	0	0	0	0	56.4364
1310	0	0	0	0	0	0	2578.28	0	0	0	0	0	0	0	0	0	0	0	0	0	0	0	0	0	0	0	0	0	0	0	0	0	0	0	0	0	0	0	0	0	0	0	0	0
1311	35.8825	0	13.0478	0	0	0	18.7458	881.687	0	2319.56	0	0	1159.75	2364.41	1334.37	1606.72	893.475	0	1046.86	795.23	977.327	9.0328	0	0	0	0	0	0	0	0	44.6664	0	0	0	0	0	0	0	0	0	0	0	0	0
1312	0	0	0	0	0	0	0	0	0	0	0	0	50.9631	26.642	0	0	0	0	3410.73	0	0	0	0	0	0	0	0	0	0	0	0	0	0	0	0	0	0	0	0	0	0	0	0	0
1313	10734.4	23793.8	1608.53	0	8911.26	14265.5	9550.49	2499.74	3519.21	1881.03	18204.1	23583.1	2977.19	13356.3	4758.78	5544.1	6235.36	18574	6098.16	9194.63	5260.49	0	5517.96	20471.6	5711.14	0	9679.91	0	0	8266.5	6023.05	3876.14	0	0	152.94	0	0	10510.7	3658.74	0	3470.27	9410.51	0	48283.5
1314	0	340	914.807	456.185	1066.28	769.892	1605.71	689.698	0	1579.76	1067.63	522.169	394.213	1804.66	2630.09	675.255	1366.95	571.334	1405.56	1553.94	1538.56	0	393.445	648.306	248.361	284.904	474.623	89.447	149.317	464.001	908.976	247.659	60.9762	2291.58	215.722	135.629	754.174	266.435	290.995	233.837	482.769	313.372	922.286	7080.91
1315	0	0	0	0	24.4974	27.5195	194.017	0	0	0	105.531	0	30.8161	0	196.808	111.498	237.478	265.566	459.993	225.044	405.164	203.259	0	0	27.1352	57.4619	0	11.3453	130.413	26.4072	0	81.7004	35.4358	0	52.6664	46.884	442.848	0	233.957	26.0514	397.908	20.2792	0	0
1316	88.5117	292.665	0	21.8824	731.884	15.2386	397.554	0	0	0	0	0	264.398	0	43.3153	0	0	0	0	0	417.764	198.154	0	0	537.191	0	106.392	187.571	306.715	163.279	0	165.069	37.9454	0	132.634	177.643	135.136	0	0	66.7162	257.779	0	0	0
1317	0	0	0	0	0	0	0	0	0	0	0	0	0	0	0	0	0	0	0	0	0	0	0	0	0	0	0	0	0	0	0	0	0	0	0	0	0	0	0	0	0	0	0	0
1318	0	0	0	0	0	0	0	0	0	0	0	0	0	0	0	0	0	0	0	0	0	0	0	0	0	0	0	0	0	0	36.6992	0	62.9264	0	13.1155	0	0	0	36.2146	6.6531	0	0	0	0
1319	136.755	0	217.501	168.583	206.39	130.551	265.693	43.0748	0	77.8335	516.67	110.519	76.622	227.163	455.052	258.979	82.0499	157.668	65.1449	207.972	131.398	0	0	0	0	116.721	205.717	225.814	231.2	141.652	0	157.068	54.1538	0	70.8869	256.805	0	0	199.003	242.951	190.689	280.634	181.607	0
1320	0	0	0	0	0	0	0	0	0	0	0	0	0	0	0	0	0	0	0	0	0	0	0	328.957	0	0	0	0	0	0	4510.24	0	0	914.411	0	0	430.35	0	0	0	0	0	0	1264.92
1321	0	0	0	0	0	0	0	0	0	0	66.8948	0	0	0	0	80.9079	0	0	0	0	0	0	0	0	0	0	0	0	0	0	0	0	0	0	0	0	0	0	0	0	0	0	0	0
1322	0	0	0	21.0494	162.503	0	0	0	0	0	229.84	32.8492	0	140.172	52.6199	0	33.675	0	0	17.6049	0	0	0	0	0	0	0	0	0	0	0	0	0	0	0	0	0	0	0	27.5045	0	0	0	0
1323	0	0	0	0	0	0	22.0961	0	0	0	0	0	0	0	0	0	12.8329	25.5496	0	0	0	0	0	0	10.0451	168.616	87.5735	136.677	0	0	0	50.8521	0	0	37.66	34.4245	0	0	0	163.995	0	77.5651	0	0
1324	0	1744.2	0	0	0	0	358.24	0	0	0	0	0	0	0	0	41.6421	496.399	0	0	301.132	0	0	202.55	819.591	0	180.757	260.279	436.972	1218.92	694.903	333.217	365.861	0	1347.16	316.859	392.799	387.435	160.922	965.137	0	248.66	283.037	0	72.8259
1325	0	0	0	0	0	0	71.862	0	0	181.282	0	0	0	129.685	92.7865	60.58	27.5633	44.2319	74.5973	0	0	0	0	223.754	0	0	55.8423	81.7125	64.3582	34.3644	0	80.0608	0	113.105	0	47.6752	91.0249	0	80.6379	25.0205	68.4146	94.4673	92.4406	169.412
1326	0	321.315	0	0	0	0	0	0	0	0	36.363	0	0	0	204.831	76.7774	24.576	0	0	0	0	0	0	0	0	0	0	25.2653	0	0	0	0	95.2641	0	0	0	0	0	0	0	0	0	0	0
1327	0	0	0	0	0	0	0	0	0	0	0	0	0	0	0	0	0	0	0	0	0	0	0	0	0	0	0	0	0	0	0	0	0	0	0	0	0	0	0	0	0	0	0	0
1328	0	0	0	0	0	0	0	0	0	0	0	0	0	0	0	0	0	0	0	0	0	0	0	0	175.543	96.8478	0	0	0	0	0	0	0	0	0	0	0	29.2096	0	0	0	0	0	0
1329	0	0	0	0	0	0	0	0	0	0	0	0	0	0	0	0	0	0	0	0	0	0	44.1978	0	268.22	137.7	0	0	0	0	113.035	0	0	0	0	0	0	0	0	2.1878	0	0	0	846.159
1330	0	0	0	0	0	0	41.6815	0	0	0	0	0	0	0	0	0	0	0	0	0	0	0	0	0	24.0873	0	12.2203	11.4848	24.6625	0	0	41.0301	0	0	0	0	0	0	30.7228	0	57.867	11.0045	0	0
1331	0	0	0	0	0	0	0	0	0	0	0	0	0	0	0	0	0	0	0	0	0	0	0	0	0	0	0	0	0	0	0	0	0	0	0	0	268.532	0	0	0	0	0	0	673.015
1332	0	0	0	0	0	14.2092	0	0	0	0	0	0	0	0	0	0	0	41.7324	0	0	0	0	0	0	0	0	0	0	0	0	0	0	0	107.834	0	10.4514	0	0	0	0	0	0	0	0
1333	0	0	37.124	0	0	0	0	0	0	0	0	0	0	0	40.7771	0	56.272	0	0	0	0	0	0	0	0	0	0	0	0	0	0	0	0	0	0	0	0	0	0	0	0	0	0	0
1334	0	0	0	0	0	0	0	0	0	0	0	0	0	0	0	0	0	0	0	214.312	0	0	0	0	128.239	35.3999	0	0	0	0	0	0	36.6559	0	0	0	52.7336	0	0	0	0	0	24.4	0
1335	0	0	269.467	0	0	0	12.4277	0	0	626.187	0	40.2836	677.009	0	863.922	0	0	0	0	0	0	0	0	0	0	27.2689	0	0	9.3908	0	176.257	0	13.3545	0	83.711	0	0	0	0	58.6322	0	0	554.689	302.525
1336	893.625	60.1505	2474.96	0	0	0	1768.39	127.027	0	93.3648	720.438	0	6.4717	0	0	0	0	33.1145	0	0	417.84	0	1471.34	0	709.963	1109.63	2095.09	1980.59	504.175	1486.68	1217.25	2086.72	633.917	33.1275	1285.52	448.013	0	0	1667.6	1536.63	0	0	0	0
1337	0	0	0	1926.76	0	0	0	0	0	677.499	2560.73	0	0	3152.8	0	1775.08	0	0	2130.72	0	2283.62	925.467	0	202.079	0	0	0	0	0	0	0	0	8.9586	0	0	0	118.568	428.021	0	0	1441.33	2268.36	1635.84	278.428
1338	0	0	0	61.379	0	0	0	0	0	0	0	0	0	0	0	0	0	0	0	0	67.7235	0	0	25.3132	0	0	0	0	0	0	0	8.3858	16.5068	0	0	0	0	0	0	0	0	0	0	0
1339	0	0	0	0	0	0	0	0	0	0	0	0	0	0	0	0	0	0	0	0	0	0	0	0	0	0	0	0	0	0	0	0	0	435.624	0	0	0	0	0	0	0	0	0	317.268
1340	0	0	0	0	0	0	0	0	0	0	0	0	0	0	0	0	0	0	0	0	0	0	0	0	0	0	0	0	0	0	0	0	0	0	0	0	0	0	0	0	0	0	0	0
1341	0	0	0	0	0	35.4978	0	0	0	0	0	0	0	0	0	0	0	0	89.3717	0	0	0	0	0	0	0	0	128.219	54.1495	0	0	0	0	0	0	0	0	0	0	0	18.8749	85.2984	0	0
1342	0	0	0	0	0	0	103.725	0	0	0	0	0	0	0	0	0	0	0	0	0	0	0	0	0	0	0	0	0	0	0	0	0	0	0	0	0	0	0	0	0	0	0	0	0
1343	0	0	0	0	0	0	0	0	0	0	0	0	0	0	0	0	0	0	0	0	0	0	0	0	0	0	0	0	0	0	0	0	0	0	0	0	0	0	0	0	0	0	0	0
1344	0	0	0	0	0	0	0	0	0	0	0	0	0	0	0	0	0	0	0	0	0	0	128.3	0	0	38.4829	0	0	0	0	34.0782	199.451	0	0	0	0	0	0	68.1178	60.9949	99.1613	41.4331	0	0
1345	0	0	0	0	0	0	0	0	0	0	0	0	0	0	0	0	0	0	0	0	0	0	0	0	0	0	0	0	0	0	0	0	0	0	0	0	0	0	0	0	0	0	0	0
1346	0	0	0	0	0	0	0	0	0	0	0	0	0	0	0	0	0	0	0	0	0	0	0	0	0	0	0	0	0	0	0	0	0	0	0	0	0	0	0	0	0	0	0	0
1347	1101.3	720.305	582.79	59.0836	119.122	120.435	13.8681	990.95	1838.46	4932.71	1164.79	1200.79	1145.39	3117.37	1778.87	2027.91	733.212	1581.98	701.111	1115.89	0	312.771	63.9044	0	170.332	527.504	0	0	254.147	261.411	349.173	62.3002	268.944	0	0	275.174	178.335	0	0	523.429	0	212.323	905.993	0
1348	0	0	0	0	0	0	0	0	0	657.943	0	0	0	0	54.7062	0	0	0	0	0	0	215.407	0	742.892	0	0	0	0	40.6612	0	0	0	0	0	0	0	905.122	0	0	0	0	0	0	0
1349	925.567	340.877	138.05	78.3353	1230.8	692.118	641.38	982.386	0	1348.11	548.984	194.024	40.4859	572.114	242.097	358.846	592.562	963.48	620.604	1238.08	330.899	0	0	0	3.4772	0	389.628	374.068	654.653	353.87	0	261.659	362.971	452.033	191.375	408.372	302.357	0	205.832	242.273	373.08	299.919	133.972	0
1350	64.0442	0	0	25.1375	104.71	0	109.338	44.1221	0	42.7764	399.331	0	26.0451	97.1628	0	80.8048	171.537	91.1693	0	0	0	146.571	0	0	151.924	58.0685	51.547	53.8674	159.927	46.6106	0	71.4131	105.043	37.5025	30.4469	62.3771	241.321	0	0	26.231	27.6314	7.6152	39.3605	251.27
1351	0	0	0	0	0	0	0	0	0	0	0	0	0	0	0	0	0	0	0	0	0	0	0	0	0	0	0	25.6676	53.7506	36.1177	0	0	0	0	0	0	0	0	0	0	0	68.6422	0	0
1352	394.037	664.608	584.194	857.546	705.105	490.088	207.941	0	0	0	0	124.162	0	0	46.3348	61.2694	930.979	280.419	219.966	102.532	0	0	3293.95	0	0	179.964	291.412	229.089	245.167	264.4	1184.13	431.472	686.173	470.412	165.94	303.083	0	81.9744	238.545	241.991	266.236	850.521	0	0
1353	0	0	0	0	0	0	0	0	0	0	0	0	0	0	0	0	0	0	0	0	0	0	0	0	0	0	0	0	0	0	0	0	0	0	0	0	0	0	0	0	0	0	0	0
1354	856.398	727.933	1028.84	614.18	778.153	636.347	548.12	544.03	0	470.799	502.099	355.28	153.809	247.75	1351.55	545.02	246.408	375.235	423.709	854.392	331.752	0	193.192	415.033	258.51	222.517	492.996	174.046	231.708	457.544	383.468	378.096	127.806	1321	499.182	310	807.568	206.633	249.638	338.692	494.494	223.863	0	1800.74
1355	1086.75	3475.64	1298.11	1340.48	2723.34	3662.43	3446.7	421.711	418.101	702.832	309.018	905.771	540.023	2300.08	904.181	758.517	445.67	1348.9	419.353	844.52	1941.35	6163.6	1079.37	352.61	1144.98	1073.33	2994.9	1531.24	874.463	3532.27	1210.65	1226.74	880.814	902.757	3118.26	4363.53	360.446	1547.44	1694.34	872.318	4315.66	1016.1	389.755	0
1356	104.399	0	0	0	0	0	40.7811	490.19	0	496.155	915.366	570.411	255.29	304.163	832.373	608.716	0	856.454	762.863	1213.96	998.61	29.3438	0	99.2203	2222.25	1213.46	0	293.462	561.951	294.792	0	686.381	0	222.648	174.993	276.981	536.864	361.719	759.996	230.727	609.463	0	805.193	598.833
1357	0	0	0	0	0	0	0	0	0	0	0	0	0	0	0	0	0	0	0	0	0	0	0	0	0	0	0	0	0	0	0	0	0	47.8484	0	0	0	0	0	0	0	0	0	0
1358	0	0	0	0	0	0	0	0	0	0	0	0	0	0	0	0	0	0	0	0	0	0	0	0	0	0	0	0	0	0	0	0	0	0	0	0	0	0	0	0	0	0	0	0
1359	0	0	0	0	0	0	0	0	0	0	0	0	0	0	0	0	35.994	0	0	0	0	0	0	0	0	0	0	0	19.4659	0	0	0	0	0	13.2308	0	0	0	0	33.1441	46.6482	64.7325	0	0
1360	933.666	7639.82	708.737	533.139	5931.75	1726.23	0	1133.23	1228.55	3087.02	281.343	661.952	2350.67	559.91	763.907	127.331	151.951	1576.68	695.042	434.964	2941.25	7762.14	1448.31	0	8232.97	1945.53	0	2990.55	2596.02	0	2433.98	1520.68	737.59	1180.47	0	0	1764.91	0	0	738.549	0	2256.24	38.9789	0
1361	5571.44	1841.94	4943.16	3738.5	4589.53	5241.7	3770.14	3874.47	1451.81	3835.09	5966.74	5768.1	3044.08	2757.42	7897.69	2490.07	4129.45	3401.71	5371.37	4252.93	6174.28	0	2636.25	7642.95	2762.88	3251.01	3639.21	2566.75	4201.1	3323.9	6216.09	3972.88	0	9287.15	2148.36	2723.05	2900.07	3995.46	4544.68	2967.46	2919.42	2507.06	5118.74	17075.2
1362	0	0	0	0	0	0	0	0	0	0	0	0	0	0	0	0	0	0	0	0	0	0	0	0	0	0	0	0	0	0	30.0404	0	0	0	0	0	0	0	0	0	0	0	0	0
1363	0	0	0	0	0	0	0	0	0	0	0	0	0	0	0	0	0	0	0	0	0	0	0	0	0	0	0	0	0	0	0	0	0	0	0	0	0	0	0	0	0	0	0	0
1364	0	0	0	0	0	0	0	0	0	0	0	0	0	0	0	0	0	0	0	0	0	0	0	0	0	0	0	0	0	0	0	0	0	0	0	0	0	0	0	0	0	0	0	0
1365	0	0	0	0	0	0	0	0	0	0	0	0	0	0	0	0	0	0	0	0	0	0	0	0	0	0	0	0	0	0	0	0	0	0	0	0	1634.58	0	0	0	0	0	0	0
1366	0	0	70.9387	35.543	0	45.0725	68.607	0	0	0	70.5128	0	16.5763	0	0	24.6459	137.622	102.925	71.5004	0	0	0	0	0	0	0	10.5993	39.3388	0	11.2798	0	33.3564	0	0	0	52.6114	0	0	0	35.8741	28.6278	85.6724	0	0
1367	0	0	0	0	36.2982	0	86.056	0	0	0	0	0	0	0	0	0	64.9926	0	0	183.032	0	0	1899.62	0	0	0	25.5251	0	59.7153	12.0848	0	19.885	0	0	13.387	13.139	0	0	0	0	22.3726	0	0	0
1368	0	0	0	0	0	0	0	0	0	0	0	0	0	0	0	0	25.7134	0	0	0	0	0	0	0	0	0	0	0	0	0	0	0	0	0	0	0	0	0	77.8375	0	0	0	0	0
1369	394.866	332.969	20.5565	0	50.3447	0	57.4222	274.252	0	31.1948	52.5568	0	15.9236	0	0	480.488	11.1891	0	0	0	0	0	0	0	0	112.514	0	42.947	123.213	0	0	30.0443	1440.64	0	0	0	38.8894	0	156.169	166.962	33.3196	199.039	359.577	184.963
1370	0	0	0	0	0	0	0	0	0	0	0	0	0	0	0	0	0	0	0	0	0	0	0	0	0	48.2235	0	455.387	362.404	0	0	0	27.4947	283.996	0	179.429	580.334	0	0	59.8555	0	0	0	0
1371	0	0	0	0	0	0	0	0	0	0	0	0	0	0	0	0	0	0	0	0	0	0	0	0	0	0	0	0	0	0	0	0	0	0	0	0	0	0	0	0	0	0	0	0
1372	0	0	0	0	0	62.3142	0	0	0	0	50.782	0	0	0	0	60.9092	0	138.151	0	0	36.838	0	0	0	0	0	34.1144	54.457	25.2531	0	0	22.47	7.8564	0	0	53.4823	0	0	0	43.3669	46.6039	107.289	0	0
1373	0	0	0	0	0	0	0	0	0	0	0	0	0	0	0	0	0	0	0	0	0	0	0	0	0	0	0	0	0	0	41.2135	0	0	0	0	0	0	0	0	0	0	0	0	0
1374	0	0	0	0	0	0	0	0	0	0	0	0	0	0	0	0	0	0	0	0	0	0	0	0	0	0	0	0	0	0	0	0	0	0	0	0	122.559	0	0	0	0	0	0	0
1375	0	0	0	0	0	0	0	0	0	175.402	0	0	0	115.084	161.711	55.257	31.9701	0	0	0	0	297.268	0	0	22.252	0	0	0	0	0	0	0	0	0	0	0	0	0	0	0	0	0	0	0
1376	0	1347.03	54.9116	0	609.74	324.713	138.547	0	0	0	0	0	0	0	0	0	0	195.31	0	0	67.7913	0	0	0	24.7492	165.188	22.7969	108.884	249.635	118.999	0	75.5804	319.401	27.5637	200.944	153.167	106.692	0	50.4765	120.393	36.5584	220.281	0	0
1377	0	0	0	309.118	0	0	0	0	0	0	0	0	0	0	0	0	0	0	0	0	0	0	0	0	116.396	24.4279	118.39	57.4304	21.8143	0	0	53.809	37.1973	0	0	35.5592	0	0	0	40.9704	107.321	0	136.966	0
1378	0	0	0	0	0	0	0	0	0	0	0	0	0	0	0	0	0	0	0	0	0	0	0	0	0	0	0	0	0	0	151.602	0	0	0	0	0	0	0	0	0	0	0	0	0
1379	0	0	0	0	0	0	0	107.059	0	0	0	0	0	0	0	0	107.529	0	131.407	0	0	0	0	0	0	0	0	0	9.9701	0	0	0	0	0	0	8.0716	0	0	0	11.5091	31.7691	0	0	51.4952
1380	0	0	25.1044	0	0	0	0	0	0	0	0	0	0	0	0	0	0	0	6504.01	0	0	0	0	0	0	0	0	0	0	0	0	0	0	0	0	0	0	0	0	0	0	0	0	0
1381	0	0	0	0	0	0	0	0	0	0	0	0	0	0	0	0	0	0	0	0	0	0	0	0	0	0	0	0	0	0	0	0	0	0	0	0	0	0	0	0	0	0	0	0
1382	0	0	0	0	0	0	0	0	0	0	0	0	0	0	0	0	0	0	0	0	0	1776.45	635.607	0	677.857	0	0	0	0	0	0	0	0	0	0	0	0	0	918.282	0	0	799.559	0	0
1383	332.376	403.301	400.785	124.687	304.976	273.473	209.624	166.377	0	400.208	0	206.822	136.226	268.01	593.632	216.512	434.308	328.383	339.632	0	185.297	0	0	197.275	50.0799	233.912	11.7746	42.0708	71.5709	208.013	196.415	268.468	46.396	341.599	65.8451	76.3306	80.8666	0	207.067	0	115.169	98.5972	158.977	881.156
1384	0	0	0	0	0	0	94.3324	0	0	0	0	0	0	0	0	0	0	0	0	0	0	0	0	0	0	26.6955	24.4932	0	0	0	0	0	0	54.5249	0	0	0	0	0	0	0	0	0	0
1385	0	0	310.256	73.3949	69.1493	70.5794	205.179	77.5897	0	0	157.328	0	67.7912	130.697	218.134	73.6197	168.026	89.0069	52.3886	136.099	76.8182	0	0	0	0	0	138.683	68.7593	40.4439	0	0	145.818	0	0	0	0	0	0	0	0	65.7884	118.507	102.369	0
1386	0	0	0	0	0	0	0	0	0	0	0	0	0	0	0	0	0	0	0	0	0	0	0	0	0	0	0	0	0	0	0	0	0	0	0	0	0	0	0	0	0	0	0	0
1387	0	0	0	0	0	0	0	0	0	0	0	0	0	344.453	0	0	0	0	0	0	0	0	2500.51	2089.07	0	0	0	0	0	0	14379.9	0	0	0	0	0	0	0	0	0	0	0	1370.04	0
1388	0	0	0	0	0	0	17.1438	0	0	0	0	0	0	0	35.8422	0	0	0	0	0	0	0	0	0	0	10.4743	0	7.6855	0	0	0	11.3366	0	21.1477	15.0374	0	0	0	0	0	43.568	51.8052	0	0
1389	0	0	0	0	0	0	0	0	0	0	0	0	0	0	0	0	0	0	0	0	0	0	0	0	562.923	73.0629	0	0	0	0	0	0	0	0	0	0	0	0	0	0	0	0	0	0
1390	0	0	0	0	0	0	0	0	0	0	0	0	0	0	0	0	113.099	0	0	0	0	0	0	0	0	0	0	0	0	0	809.753	0	0	534.067	0	0	0	0	0	0	0	0	0	3139.83
1391	9.7842	0	0	0	0	0	0	0	0	0	0	0	178.029	0	0	0	0	0	0	0	0	0	0	190.378	0	0	0	0	0	0	0	0	0	0	0	0	69.2311	0	0	0	0	0	24.6148	180.384
1392	35.8163	0	0	0	0	0	0	0	0	1311.01	35.926	0	0	360.464	0	242.745	58.6691	0	43.8704	140.124	0	125.13	0	0	0	0	0	0	0	0	0	0	0	0	0	0	0	0	0	0	0	0	0	0
1393	0	0	0	0	0	0	0	0	0	0	0	0	0	0	0	0	0	0	0	0	0	0	0	0	0	0	0	0	0	0	0	0	0	0	0	0	0	0	0	0	0	0	0	0
1394	103.038	0	67.1972	0	0	2025.28	60.2146	0	0	48.2225	45.2035	70.3291	63.4041	0	786.706	463.091	83.8862	616.97	78.2884	160.365	2499.65	515.507	58.3992	971.335	0	0	0	58.6272	0	0	896.504	0	0	892.596	0	0	353.646	137.076	1149.65	0	20.7064	0	0	118.55
1395	3126.76	692.762	3358.64	678.314	1303.56	2336.29	831.847	1572.71	152.627	2005.13	1460.2	1096.57	816.459	986.343	3482.25	1374.27	1446.45	1519.86	1017.84	3568.31	2447	0	1542.89	0	1466.17	1270.13	2219.94	1001.64	1787.5	1509.37	2556.13	2067.11	735.353	2831.11	1130.17	1348.97	1780.77	1053.02	1100.09	1231.29	1681.91	606.267	2357.35	7139.95
1396	0	0	0	0	0	60.2105	0	0	0	0	0	0	0	0	0	0	0	0	64.2276	35.2555	85.8041	0	0	0	0	16.2606	0	0	0	0	0	0	0	0	0	0	0	0	0	0	0	0	0	0
1397	0	0	0	0	0	0	0	0	0	0	27.4332	0	20.5614	35.3177	0	0	0	52.257	66.6295	0	93.7152	0	0	0	0	0	0	0	0	0	0	0	0	0	0	0	0	0	0	0	0	0	0	0
1398	3156.59	2346.23	1750.04	1700.39	2121.81	0	2732.92	4368.18	0	7177.58	4390.95	0	5644.99	4898.19	5198.23	4887.07	5200.42	0	7238.18	807.436	5364.53	1407.49	4189.77	7655.5	0	808.519	3879.87	1313.74	3429.01	1156.28	6843.84	916.436	1270.22	0	1272.14	0	1189.72	5883.1	3483.6	1226.7	633.9	3418.78	2892.52	0
1399	0	0	0	0	0	0	0	0	0	0	0	0	0	0	0	0	0	0	0	305.205	0	0	0	0	0	0	0	0	0	0	0	0	0	4389	0	0	0	0	0	0	0	0	0	0
1400	0	0	0	0	0	0	0	0	0	0	0	0	0	0	0	0	0	0	0	0	0	0	0	0	0	0	0	0	0	0	0	0	0	0	0	0	0	0	0	0	0	0	0	0
1401	0	0	0	1531.34	642.815	0	929.141	0	138.552	0	0	556.132	0	0	0	0	0	0	984.45	0	0	0	0	1385.76	6.2463	0	0	0	11.9777	0	0	0	0	0	7.6954	0	0	0	1356.5	8.4945	0	0	0	0
1402	0	0	0	86.4752	17.3852	12.1789	0	0	0	0	0	0	0	0	0	0	0	0	0	0	0	0	0	0	0	245.429	0	0	0	0	66.2891	50.9139	0	0	0	0	0	0	71.2663	65.2445	0	50.2674	0	0
1403	0	0	0	0	0	0	0	0	0	0	0	0	0	0	0	0	0	0	0	0	0	0	0	0	0	0	0	0	0	0	0	0	0	0	0	0	0	0	0	0	0	0	0	0
1404	1146.5	0	0	1369.6	0	0	0	234.138	447.272	531.844	401.827	911.476	398.33	0	392.098	0	245.802	519.133	460.412	670.764	0	397.082	4012.32	0	1008.4	0	0	0	0	1398.47	614.287	0	0	755.527	0	0	284.383	344.131	0	3009.55	0	875.95	389.065	234.732
1405	0	0	0	0	0	0	0	0	0	0	0	0	0	0	0	0	0	0	0	0	0	0	0	0	13.9841	43.6293	53.6379	3.876	10.4003	0	0	21.3408	0	0	8.4456	0	0	0	50.9721	0	27.9735	35.5107	338.493	0
1406	0	0	0	0	0	0	0	0	0	0	0	0	0	0	169.001	162.224	0	0	0	0	505.425	0	0	0	2741.86	0	0	0	0	305.841	0	0	0	0	0	0	0	0	0	173.378	0	0	0	673.117
1407	5597.33	0	0	3753.62	0	13437.7	0	2542.67	6689.96	10821.5	2212.15	7363.2	0	0	0	1639.96	699.491	12173.6	0	3008.56	7046.05	30377.6	0	1744.23	15428.5	0	0	0	0	5728.52	0	0	0	9422.95	0	0	5119.61	3759.59	3794.1	5194.72	0	6539.52	0	385.955
1408	0	0	0	0	0	0	0	0	0	0	0	0	13169.1	11720	5127.83	0	177.41	0	5593.74	0	0	0	0	0	0	0	0	0	0	0	0	0	0	0	0	0	0	0	0	0	0	0	0	0
1409	1351.05	0	1360.69	256.2	1039.17	1359.12	1672.02	1534.45	0	0	961.108	1954.4	238.728	884.167	2098.69	369.541	1577.11	1508.68	1205.03	1353.29	1548.67	0	867.267	1773.11	780.548	1138.89	1270.86	656.73	644.949	1125.33	2419.91	1141.44	226.838	1478.26	449.695	50.6266	721.195	2079.22	1963.18	575.524	1041.89	0	762.497	3155.68
1410	0	0	0	0	331.164	0	0	0	0	256.23	24.0037	0	0	323.162	0	240.324	0	338.919	0	0	0	0	0	0	0	0	0	0	0	0	0	0	0	0	0	0	0	0	0	0	33.862	42.3939	0	0
1411	0	0	0	0	0	0	0	0	0	0	0	0	0	0	104.551	0	0	0	0	0	0	0	0	0	0	0	0	0	0	0	0	0	0	0	0	0	0	0	0	0	0	0	0	0
1412	0	43.5528	15.417	61.1704	57.9027	0	143.978	101.914	0	8.271	0	0	0	0	0	0	29.9978	0	0	317.437	0	0	0	0	37.2623	49.8633	157.916	41.1178	99.5104	19.2144	0	88.8848	4.7375	0	58.8019	94.6709	0	0	136.678	32.6485	159.216	60.8056	118.947	0
1413	195.744	0	370.391	725.31	0	602.167	764.968	0	0	0	460.343	0	157.895	0	334.383	0	412.806	0	112.939	79.4546	206.475	0	0	0	0	76.6284	48.0253	152.525	0	87.0446	0	150.11	0	0	0	329.716	0	0	0	96.4725	157.076	271.822	0	0
1414	0	0	0	0	0	0	0	0	0	0	59.8864	0	46.1378	0	0	0	44.2808	27.3071	0	0	0	0	0	0	84.9562	204.376	0	194.863	0	17.5853	0	0	0	0	0	27.7673	0	0	0	0	13.2284	0	0	0
1415	43.521	717.294	81.1551	174.818	937.009	0	94.7701	187.184	138.396	1194.58	413.144	29.6931	179.968	0	0	741.05	40.8799	8.2724	545.219	19.6682	20.6605	0	0	196.943	39.2481	150.74	121.803	423.587	1127.87	79.9341	79.5591	98.2401	270.626	96.6955	323.076	568.51	210.173	29.5396	216.558	282.427	80.3059	1443.4	0	411.94
1416	0	0	0	0	0	0	0	0	0	0	0	0	0	0	0	0	89.9515	0	0	0	0	0	516.036	0	0	0	0	0	0	0	1355.92	0	0	0	0	0	0	0	0	0	0	0	153.009	0
1417	0	0	0	0	0	0	0	0	0	0	0	0	0	0	0	0	0	0	0	0	0	0	0	0	0	0	0	0	0	0	0	0	0	0	0	0	1201.71	0	0	0	0	0	0	1792.49
1418	0	0	0	0	0	0	0	0	0	0	0	0	0	0	0	0	0	0	0	0	0	0	0	0	0	0	0	0	0	0	0	0	0	0	0	0	0	0	0	0	0	0	0	0
1419	124.308	0	0	40.9839	228.096	0	0	0	0	159.883	0	0	0	0	0	0	0	0	0	0	0	0	0	0	10.5599	0	20.6265	13.7441	0	0	0	25.5217	0	0	53.863	68.0873	0	0	0	67.3086	250.609	100.197	0	0
1420	0	0	0	0	126.174	105.747	0	0	0	0	0	0	0	0	41.0789	44.4719	0	0	0	117.084	0	311.702	0	0	0	0	109.766	70.4238	0	43.3411	0	18.6158	0	0	0	0	0	0	264.833	113.554	25.0885	182.957	0	0
1421	0	0	0	0	0	0	0	0	0	0	4721.19	0	0	202.508	0	0	0	0	0	0	0	0	2127.44	2291.11	0	0	0	0	0	0	4868.57	0	0	0	0	0	0	0	0	0	0	0	656.648	0
1422	0	0	0	0	0	0	0	0	0	23.8345	0	0	0	0	2050.34	0	0	0	0	0	0	0	0	0	0	0	0	0	0	0	0	0	0	0	0	0	0	0	0	0	0	0	0	0
1423	0	0	0	0	0	0	0	0	0	418.471	0	0	0	591.503	78.6813	0	0	0	33.8929	24.8808	0	0	0	0	0	0	0	0	0	0	0	0	0	0	0	0	0	0	0	0	0	0	0	0
1424	0	0	0	0	0	0	0	140.364	0	3083.79	0	0	3600.8	0	9255.62	0	0	0	5882.01	0	0	0	570.134	0	0	153.903	0	768.928	808.431	0	584.298	0	265.308	2447.41	0	355.672	1238.05	0	121.517	654.07	12.6561	71.5874	4264.31	0
1425	0	0	0	0	0	0	0	0	0	0	0	0	0	0	0	0	0	0	0	0	0	0	0	0	0	0	0	0	0	0	0	0	0	0	0	0	25.702	0	0	0	0	0	0	0
1426	0	0	15.0785	0	0	0	0	0	0	0	0	0	0	0	0	0	0	0	941.687	0	0	0	0	0	0	0	0	0	0	0	0	0	0	0	34.1768	72.7389	0	0	0	0	37.6471	0	0	0
1427	1004.81	0	660.332	781.245	1164.24	1112.58	284.908	0	230.241	651.69	1130.38	1303.55	941.573	0	0	522.853	493.927	920.073	1423.58	384.638	889.575	0	0	0	0	0	0	168.028	0	0	0	66.7851	33.884	0	0	202.556	81.6809	0	0	320.958	47.2361	0	1170.56	0
1428	66.7351	0	0	0	0	144.023	0	0	0	0	0	0	0	582.001	2254.74	440.973	239.755	0	909.386	526.946	0	0	0	0	0	0	0	0	186.535	0	0	26.5093	0	26.2718	0	31.8006	0	0	0	38.7546	36.5389	0	0	0
1429	0	0	0	0	0	0	0	0	0	249.014	0	0	22.5286	0	26.9179	0	0	0	0	0	0	0	0	0	0	0	0	0	0	0	0	0	0	0	0	0	0	0	0	0	0	0	25.4403	247.464
1430	0	0	0	0	0	0	0	0	0	0	0	0	0	0	0	0	0	0	0	0	0	0	0	0	0	0	0	0	0	0	98.8336	0	0	0	0	0	0	0	0	0	0	0	0	0
1431	0	35.9668	0	0	205.779	0	78.9756	213.967	0	0	0	0	0	0	0	0	43.4357	0	0	0	0	0	0	0	0	4.3794	8.6106	0	6.4191	14.992	0	0	16.443	13.8036	3.5761	0	5630.95	44.5897	0	0	0	14.2769	73.3413	0
1432	0	0	0	0	0	0	53.2599	0	0	0	0	0	0	0	0	0	0	0	0	0	0	0	0	0	36.9562	6.9541	66.3565	0	0	0	0	26.1344	8.7809	0	30.5597	27.6679	0	0	0	25.6385	58.7228	28.2425	0	0
1433	0	0	0	0	0	0	0	0	0	0	0	0	0	0	0	45.3962	0	0	0	0	0	0	0	0	0	0	0	0	0	0	0	0	0	0	0	0	0	0	0	0	0	0	0	0
1434	1529.26	768.551	1888.14	0	1238.01	920.693	1561.54	3006.74	1400.91	2781.32	3789.99	1390.67	3092.06	4708.8	5583.69	4535.84	1940.65	3170.05	4500.29	2189.19	4398.99	1789.22	1351.94	0	0	0	953.94	1389.66	1292.72	1229.25	340.457	1562.73	1169.58	410.074	1024.42	1099.65	68.4228	0	0	1453.27	1151.97	1437.25	2073.12	0
1435	0	0	0	0	0	0	0	0	0	0	0	0	0	0	34.3159	0	0	277.853	307.587	371.112	53.4975	0	0	0	0	0	0	0	0	0	0	0	0	0	0	0	0	0	0	0	0	0	0	0
1436	0	0	10.0827	0	0	0	0	36.5931	0	0	0	0	0	0	0	0	10.2829	0	0	0	0	0	0	0	0	0	0	0	0	0	0	0	0	0	0	0	0	0	0	0	0	100.964	0	89.813
1437	130.736	22.4045	0	0	12.4813	0	5.8637	150.635	0	68.4108	0	0	0	0	0	0	0	0	0	0	0	0	92.837	90.9271	18.0667	74.6422	58.1959	34.2998	21.1172	32.4124	156.761	22.3811	25.6791	50.2856	39.1591	115.244	234.038	112.561	0	0	0	149.034	881.401	0
1438	3735.25	3712.69	5926.18	6955.42	5387.58	6622.32	5956.38	6662.17	4387.8	0	4595.14	3826.84	0	6169.01	3695.08	4146.55	0	5305.36	5721.24	8678.72	7007.95	10607.2	0	4016.05	3616.93	3262.75	4653.62	4797.07	5427.92	5755.19	4810.42	4589.18	4801.25	6561.02	3317.4	5192.2	2396.51	5118.18	5020.58	4594.54	5111.48	4691.02	1503.69	4816.58
1439	268.886	307.743	256.421	104.858	741.899	352.236	530.914	1023.78	189.007	638.176	376.36	358.728	474.645	537.416	1613.92	490.478	1520.04	454.235	456.933	818.741	1210.33	670.458	224.083	0	171.036	328.462	269.22	255.014	1498.09	442.982	195.09	149.417	316.077	704.438	504.185	386.6	0	31.053	316.917	449.56	217.731	737.423	0	0
1440	0	0	0	0	0	0	0	0	0	0	0	0	0	0	0	0	0	0	0	0	0	0	0	0	0	0	0	0	0	0	0	0	0	0	0	0	0	0	0	0	0	0	0	0
1441	0	0	0	0	0	0	0	0	0	0	0	0	0	0	0	0	0	0	0	0	0	0	0	0	0	0	0	0	0	0	0	0	0	0	0	0	0	0	0	0	0	0	0	0
1442	56.2769	0	55.1505	0	0	0	61.5114	0	0	0	0	0	0	0	0	0	0	0	0	0	0	308.884	0	0	0	0	0	0	0	0	0	0	16.0349	0	0	0	0	0	0	0	0	0	0	381.869
1443	0	0	0	0	0	0	0	0	0	0	0	0	0	0	0	0	0	0	0	0	0	0	0	776.106	0	0	0	0	0	0	1090.93	0	0	214.398	0	0	0	0	0	0	0	0	4875.97	0
1444	0	0	60.5887	11.4613	0	62.9357	0	0	0	191.992	130.188	0	77.7885	194.538	263.682	156.541	42.1907	0	0	95.4013	0	0	0	0	0	0	0	0	0	0	0	0	0	0	0	0	0	0	0	0	0	0	0	0
1445	0	56.8184	128.69	0	19.4379	147.231	28.1532	0	0	0	0	0	106.872	0	0	402.426	0	0	0	0	0	0	0	0	0	0	0	0	0	0	0	0	7.3345	0	0	21.2462	0	0	0	0	0	96.9511	0	0
1446	122.481	0	0	0	0	0	0	0	0	0	0	0	0	0	0	0	0	0	0	0	0	0	1107.33	473.058	0	0	0	0	0	0	15900	0	0	239.969	0	0	1172.52	0	0	0	0	0	108.317	303.955
1447	0	0	0	0	0	0	0	0	0	0	0	0	0	0	0	0	0	0	292.933	0	0	0	0	0	0	0	0	0	0	0	0	0	0	0	0	0	0	0	0	0	0	0	0	0
1448	1227.15	6712.35	3444.9	1972.79	1499.44	4584.24	2868.4	552.37	113.712	869.58	1647.19	8217.89	2431.57	3135.38	6590.16	3085.68	1860.41	6138.18	5369.17	2936.28	0	0	1855.85	4041.05	2058.5	1265.35	2315.97	2517.33	1662.91	5946.14	8992.9	4587.55	1308.5	3627.72	1345.9	3072.65	4406.72	4002.16	2278.35	2334.03	1124.15	1519.94	8719.67	6765.11
1449	0	0	0	0	0	0	0	0	0	0	0	0	0	0	23.0069	0	0	0	0	0	0	0	0	0	0	0	0	0	0	0	0	0	0	0	0	0	0	0	0	0	0	9.6795	0	0
1450	0	0	0	0	0	0	0	0	0	0	0	27.3201	41.6095	0	0	25.9751	135.055	0	368.372	0	267.823	0	0	789.711	0	0	0	0	0	0	2185.03	0	57.835	694.613	45.1111	0	0	0	0	0	0	110.138	0	23015.3
1451	0	0	0	464.408	0	0	176.1	0	0	0	0	0	0	0	0	0	0	0	0	0	0	0	0	0	90.6809	49.1387	0	0	0	0	0	0	0	0	0	0	0	0	9.5897	0	0	0	0	0
1452	2372.89	1788.31	2546.56	234.348	1956.98	3277.05	1613.16	1085.42	1520.13	2711.16	0	2878.13	2765.69	0	3918.08	2811.66	4239.76	0	0	1855.62	2923.08	2326.32	2242.13	1744.07	247.182	603.757	970.237	892.958	861.651	1799.11	6742.33	1375.56	1449.76	0	1376.26	1262.95	3341.51	4905.21	552.824	1381.49	1348.45	1537.83	2050.92	0
1453	451.483	243.411	317.995	630.367	249.868	178.041	141.043	23.19	0	861.586	828.404	107.277	0	525.082	151.348	711.971	350.731	693.897	0	452.223	568.82	0	0	135.93	73.3445	353.784	139.948	213.869	249.543	112.253	0	564.239	428.911	35.087	42.8469	150.672	869.379	0	440.888	264.336	258.717	186.279	677.656	0
1454	0	0	81.3201	0	0	0	0	0	0	0	0	0	0	0	99.8548	33.4744	0	0	147.375	0	0	0	0	0	0	0	0	0	72.1715	0	0	0	0	0	22.4464	40.0587	0	0	0	0	0	0	0	0
1455	0	0	0	0	0	0	0	0	0	0	0	0	0	0	0	0	0	0	0	0	0	0	0	0	0	0	0	0	0	0	0	0	0	0	0	0	0	0	0	0	0	0	0	0
1456	881.624	8889.02	2060.37	1460.93	6644.64	3001.98	3041.07	63.6434	803.754	1434.46	293.994	1019	741.047	699.495	421.702	273.146	107.738	935.75	410.946	345.114	1828.4	5360.88	0	0	0	659.127	0	0	0	0	0	0	0	180.109	0	0	0	0	0	848.219	175.079	668.048	0	0
1457	0	0	0	0	0	0	0	0	0	0	0	0	0	0	0	0	0	0	0	0	0	0	0	0	0	0	0	0	0	0	0	0	0	0	0	0	0	0	0	0	0	0	0	0
1458	129.24	69.5457	138.719	115.059	246.118	48.3444	404.981	155.959	0	84.2921	0	0	0	0	0	0	67.9029	0	0	370.687	0	0	0	44.6505	102.982	162.279	360.328	111.068	186.113	106.899	0	176.908	20.1394	0	73.4301	146.388	5.351	40.6746	109.308	57.9535	311.714	93.0095	1936.6	0
1459	0	0	0	0	0	0	0	0	0	0	0	0	0	0	0	0	0	0	0	0	0	0	0	0	0	0	0	0	0	0	0	0	0	0	0	0	0	0	0	0	0	0	0	0
1460	0	0	0	0	0	0	0	90.8058	0	0	0	0	0	0	0	0	0	0	0	0	0	0	2275.62	421.822	5138.81	1208.9	2603.68	2599.11	3671.56	1734.16	0	2227.97	1096.39	1039.76	964.585	2102.31	1454.53	1029.73	772.36	267.228	1517.27	493.124	0	0
1461	162.676	35.4152	0	0	380.963	0	0	0	0	444.595	790.482	48.7686	62.8699	468.126	0	84.8495	0	458.313	0	238.152	0	0	0	0	0	0	0	0	0	20.217	0	19.4258	34.3906	0	105.433	249.15	49.6318	0	0	0	0	0	131.544	229.043
1462	0	0	0	0	0	0	0	0	0	0	0	0	0	0	0	0	0	0	0	0	0	0	0	0	0	48.6138	0	51.3818	0	0	71.4532	55.4064	0	805.155	8.3762	34.5129	33.9911	0	43.7529	34.4619	0	0	0	0
1463	0	322.779	584.091	34.5327	0	489.11	541.989	236.662	0	0	0	0	118.872	0	753.639	0	301.077	0	436.322	90.9185	615.423	0	0	0	315.168	496.83	236.202	453.528	400.678	234.061	0	364.732	0	0	70.4269	138.959	0	0	0	254.603	346.177	476.998	0	0
1464	0	0	0	352.434	27.5611	0	88.7227	32.3469	0	738.76	556.136	96.6857	54.9561	250.642	448.468	806.068	147.095	484.444	304.973	723.092	474.371	84.273	0	0	0	0	71.3346	92.6919	0	110.143	0	264.336	0	143.855	0	135.064	294.212	0	991.652	146.01	25.2732	259.389	284.556	0
1465	146.353	8083.9	0	0	68.248	0	125.223	0	1624.25	394.217	0	0	0	0	249.976	134.741	0	0	178.117	0	0	0	0	0	0	0	33.6701	19.9736	180.779	0	0	93.6934	0	0	0	0	216.077	0	0	6.4805	48.5849	83.5121	0	0
1466	0	0	0	0	0	0	7.8275	0	0	0	105.329	0	0	273.823	0	0	0	1693.02	0	0	173.578	11.5186	0	0	0	0	6.4799	0	0	0	0	0	0	0	0	29.2074	0	0	0	0	0	39.8559	0	0
1467	72.0045	97.3194	51.8683	15.652	237.469	61.4384	545.372	612.606	0	0	21.1746	0	0	0	101.311	0	193.129	83.3764	0	457.688	0	0	0	0	75.4893	114.83	307.874	89.1465	56.4099	75.8788	52.5859	104.065	15.3422	216.77	130.872	69.3201	62.6151	116.635	55.4887	52.2124	79.3303	58.2676	136.522	0
1468	16.7146	0	0	0	0	0	0	0	0	52.9241	0	0	0	0	0	0	82.7104	0	0	0	0	0	72.3888	0	76.1666	0	0	0	0	0	0	0	0	0	0	0	0	0	0	58.0036	0	0	0	120.907
1469	1523.19	0	0	0	0	0	87.8817	0	640.709	2083.04	1269.12	1143.76	1468.92	1877.39	3139.09	2473.26	626.582	0	2037.7	1245.25	0	0	41.3202	0	0	0	200.541	0	0	0	52.4213	0	4.4446	0	0	0	0	0	65.558	0	0	0	1185.41	0
1470	0	0	0	0	148.312	23.0809	0	0	0	0	191.903	51.7974	0	0	0	0	616.961	0	0	690.784	215.931	340.035	0	0	0	0	0	0	0	0	0	0	223.488	0	0	0	0	0	53.6747	0	76.5065	48.983	280.098	0
1471	94.9469	0	0	0	173.359	0	46.3383	271.948	0	290.715	94.8614	0	0	0	0	0	0	145.643	0	153.511	0	0	0	0	0	32.0719	57.1824	24.0534	52.1703	23.6277	0	24.1547	59.5367	0	65.9195	118.251	70.7507	0	0	19.1511	56.9031	153.847	0	0
1472	0	8875.35	14.7856	0	6642.4	0	942.195	3869.22	0	17822.2	4688.28	0	0	0	9254.65	4195.31	1611.96	0	0	2528.08	8264.22	0	0	0	0	0	664.869	0	0	0	0	0	0	0	0	0	0	0	0	0	0	0	898.335	0
1473	863.225	585.643	141.548	60.677	1415.2	935.077	1294.8	2464.61	1055.07	1087.22	623.055	486.157	96.3918	278.432	124.505	529.594	1211.51	194.936	278.831	2050.94	1031.53	0	111.179	216.477	100.787	0	815.766	634.851	594.582	747.877	237.685	507.869	463.964	856.793	360.579	608.67	334.291	720.072	635.542	345.188	369.014	400.791	3202.16	853.106
1474	0	0	0	0	34.6316	0	553.837	0	0	0	0	0	0	0	0	0	0	0	0	0	0	0	0	356.967	0	0	0	0	0	0	0	0	0	175.761	0	0	795.215	0	0	0	0	0	0	0
1475	2635.2	1122.81	1244.02	196.866	2359.72	942.635	1695.76	1980.69	558.154	1623.54	818.951	860.291	607.004	758.364	2446.93	1071.72	2522.71	1997.26	3353	2396.18	3013.79	0	300.358	2050.28	1050.32	985.365	1615.11	997.598	1008.26	1430.87	2772.29	1376.07	547.152	3084.63	1098.24	1183.13	1575.78	3745.14	1241.76	946.401	1224.93	856.019	866.087	5993.41
1476	0	0	58.7812	0	35.3705	0	0	0	0	0	0	0	0	0	76.0577	45.7229	0	182.379	320.031	94.4272	164.268	0	0	0	0	10.7163	48.004	0	0	0	0	21.121	0	0	14.3071	0	0	0	0	0	31.1005	41.1858	0	0
1477	0	0	0	0	0	0	196.571	0	0	0	0	0	0	0	0	0	0	36.9876	0	0	0	678.868	0	0	0	0	0	0	0	0	0	0	0	0	0	0	0	0	159.553	0	0	0	0	0
1478	0	0	0	0	0	0	0	0	1018.82	0	0	0	0	0	0	950.508	602.044	0	864.646	512.188	0	0	0	0	0	0	0	0	0	0	0	0	0	0	0	0	0	0	0	0	0	0	0	0
1479	0	0	0	0	0	0	42.7642	0	0	0	0	0	0	0	0	28.8794	0	0	0	0	0	0	0	0	184.851	206.436	0	0	0	0	0	0	0	0	0	0	0	0	0	0	0	0	0	0
1480	92.4884	0	0	0	47.2921	0	20.9001	0	299.667	0	0	0	303.822	0	1442.47	1224.1	121.906	0	0	0	0	23.3576	116.993	78.7516	357.842	260.57	47.2318	100.24	19.9643	43.8988	207.276	26.9579	48.9653	166.696	52.2361	38.4787	0	163.996	0	44.5295	101.483	125.292	122.82	0
1481	0	0	0	0	0	0	0	0	116.212	0	0	0	0	0	0	0	0	0	0	0	32373.2	0	0	0	0	0	0	0	0	0	0	0	0	0	0	0	0	0	0	0	0	0	0	0
1482	14659.9	13318.1	16270.5	14521.1	15032.5	19490.5	20230.8	16753.2	35595	31746.8	34021.2	35809.5	27864.7	40340.1	32396.2	36259.7	42013.5	44995.6	0	0	0	14411	9418.24	16535.5	9666.6	15620.9	13828.9	13894.8	17673.7	23541.7	16949.9	18060.6	15894.6	20095.7	12676.2	18071.4	18520.2	17970.1	22122	16277.5	15931.4	20805	9334.02	27592.5
1483	0	0	0	0	23.0294	0	0	0	0	0	0	0	0	0	0	0	72.3176	0	0	0	0	0	0	0	0	0	0	0	0	0	0	0	0	0	0	0	0	0	0	0	16.3047	0	0	0
1484	1001.12	863.702	916.89	1406.46	21.0503	746.488	1518.83	1846.8	639.877	4743.49	2345.79	1977.11	2025.12	1491.36	1342.22	2444.22	2001.81	2440.56	1807.29	3108.64	3138.97	169.626	776.04	559.73	853.903	2288.23	1506.55	1310.44	4011.66	1144.81	1615.05	904.872	714.062	1814.37	1149.95	1570.32	1343.21	170.335	2302.27	1449.81	928.548	2518.52	633.907	0
1485	0	0	0	0	0	0	0	0	0	0	0	0	0	0	0	0	0	0	0	0	0	0	0	0	0	0	0	0	0	0	0	0	0	0	0	0	0	0	0	0	0	0	0	0
1486	0	0	0	0	0	0	0	0	0	0	0	0	0	0	0	0	0	0	0	0	0	0	0	0	0	0	0	0	0	0	0	0	0	0	0	0	0	0	0	0	0	0	0	0
1487	0	0	0	0	0	0	0	0	0	0	0	0	0	0	0	0	0	0	0	0	0	0	0	0	0	0	0	0	0	0	0	0	0	0	0	0	0	0	0	0	0	0	0	97.6149
1488	194.296	0	72.0352	247.83	221.178	0	80.4546	0	0	112.394	45.7676	101.728	0	69.7218	0	143.914	67.0941	0	0	0	0	0	0	87.1803	103.433	0	80.31	0	51.2361	191.599	228.795	212.689	25.5945	232.083	92.3302	214.259	204.561	370.418	0	87.7682	195.654	52.488	0	672.464
1489	79.1335	0	107.096	47.6621	0	358.069	0	0	0	1380.67	47.9488	0	89.9776	159.528	254.357	423.245	60.2539	299.315	0	0	0	0	0	0	0	0	0	0	12.0842	0	0	0	0	47.2404	0	0	0	0	0	0	0	0	0	0
1490	0	0	19.5127	0	67.6619	0	87.7021	54.7827	0	0	131.469	0	39.4436	122.33	190.571	0	620.213	158.855	231.726	0	0	0	0	0	3.419	0	0	0	74.527	0	0	4.5858	144.801	0	0	0	51.6242	0	0	0	0	107.621	153.106	0
1491	0	223.013	510.808	0	0	0	0	0	0	0	0	0	0	0	0	0	0	0	0	0	0	0	0	0	0	0	0	0	0	10.8203	0	0	0	0	0	0	0	0	0	0	0	0	0	46.1224
1492	0	0	0	0	0	0	0	0	0	0	0	0	0	0	0	0	0	0	0	0	0	0	0	0	0	0	0	0	0	0	0	0	0	0	0	0	0	0	0	0	0	0	0	0
1493	0	0	0	0	0	0	0	0	0	0	0	0	0	0	0	0	0	0	0	0	0	0	0	0	0	0	43.9287	0	34.8384	11.3396	0	0	0	0	0	0	0	0	0	0	0	0	0	0
1494	0	0	9.8651	0	0	0	0	0	0	0	0	0	0	0	0	0	0	0	0	0	0	0	0	0	0	115.099	0	0	0	0	344.767	0	0	0	0	0	0	0	64.4705	0	0	0	0	5340.61
1495	0	0	0	0	0	0	0	0	0	1270.51	310.269	0	30.7902	212.271	193.543	423.867	0	0	0	0	0	0	0	0	0	0	0	0	0	0	164.222	61.5248	0	0	0	0	0	0	0	0	0	396.383	20.7842	0
1496	0	59.0443	0	0	0	0	0	0	0	0	43.3742	0	0	422.757	0	0	0	0	0	0	0	0	262.975	285.282	0	0	0	0	0	0	0	0	0	0	0	0	0	0	0	0	0	0	4277.32	0
1497	0	0	0	0	0	0	0	0	0	0	0	0	0	0	0	0	0	0	0	0	0	0	0	0	0	0	0	0	0	15.7416	0	0	0	0	0	0	0	0	0	0	0	0	0	414.676
1498	0	0	0	0	0	0	0	0	0	0	0	0	0	0	0	0	0	0	0	0	0	0	0	0	0	0	0	0	0	0	0	0	0	0	0	0	0	0	0	0	0	0	0	0
1499	0	0	0	0	0	0	0	0	0	0	0	0	0	0	0	0	0	0	0	0	0	0	0	0	0	0	0	0	0	0	0	0	0	0	0	0	0	0	0	0	0	0	0	0
1500	0	0	0	28.3485	0	0	0	0	0	0	0	0	0	0	0	0	0	0	0	0	0	0	0	0	0	0	13.5475	0	0	49.4298	0	0	0	0	0	26.6805	0	0	0	0	27.6393	0	0	310.468
1501	0	0	0	0	42.3368	0	53.5747	0	0	0	0	0	0	61.6896	0	0	1454.01	442.116	0	0	0	0	0	0	0	0	0	59.3627	0	0	0	0	0	0	6.5075	0	0	0	0	0	0	0	0	0
1502	0	0	0	0	0	0	0	0	0	0	0	0	0	0	0	0	0	0	0	0	0	0	47.2491	42.6721	968.919	769.261	678.413	399.237	917.547	0	0	600.682	5.9673	66.9497	331.262	472.672	482.51	104.354	268.47	0	446.146	181.831	0	0
1503	60.6093	0	299.193	0	19.6476	0	137.66	0	0	0	0	0	0	0	0	0	0	0	0	250.11	0	0	0	0	0	279.417	309.201	143.302	143.866	0	0	0	107.908	0	0	0	0	0	0	162.554	75.7351	44.8421	0	0
1504	0	0	52.3504	0	0	0	0	0	104.925	0	0	0	0	0	0	165.022	0	0	0	0	256.346	0	0	0	0	0	0	23.651	509.917	0	0	205.062	0	0	0	0	0	0	0	102.159	131.544	34.0517	0	0
1505	0	0	0	0	19.431	0	0	0	0	0	144.695	0	0	58.9575	0	130.059	27.3175	0	0	101.104	0	0	0	0	34.9482	0	0	0	0	0	0	0	0	0	0	0	17.3967	0	0	0	0	0	0	0
1506	164.825	0	237.234	33.8741	132.578	0	130.73	0	0	0	109.095	0	88.0059	0	116.973	0	158.755	0	0	0	0	0	0	0	0	0	154.075	28.6536	0	23.3646	0	113.322	0	0	57.2817	75.7173	0	0	0	25.382	67.534	42.4345	0	0
1507	0	0	0	0	0	0	0	0	0	0	0	0	0	0	0	0	0	0	0	0	0	0	35.9295	0	0	0	11.5745	0	0	0	0	0	0	0	0	0	88.7859	0	0	0	0	0	0	61.195
1508	17.1706	0	0	0	0	0	0	0	0	0	0	0	128.88	0	2309.15	57.0495	0	0	0	0	0	426.337	0	0	0	0	0	0	0	0	0	0	0	0	0	0	0	0	0	0	0	0	241.681	0
1509	316.684	0	0	0	113.797	0	0	0	0	0	0	0	0	0	0	0	0	0	0	195.457	0	0	0	0	0	37.8838	0	0	42.0909	0	0	35.1736	63.3817	0	6.6489	0	0	0	0	0	24.0154	0	0	0
1510	0	0	0	0	0	0	0	0	0	0	0	0	0	0	0	0	0	0	0	0	0	0	0	95.8529	0	0	0	0	0	0	0	0	0	0	0	0	0	0	0	0	0	0	0	0
1511	1797.91	0	0	0	0	0	206.691	104.968	0	0	0	0	0	0	0	0	0	0	0	0	0	0	1985.34	11426.3	0	0	0	0	0	0	11381	0	0	8926.96	0	0	3044.85	0	0	0	0	0	10531.9	30698.1
1512	0	0	0	0	0	0	0	0	0	0	0	0	0	0	0	0	0	0	0	0	0	0	0	0	0	0	0	0	0	0	0	0	0	0	0	0	0	0	0	90.9425	0	0	0	0
1513	1793.56	0	1169.71	0	1438.92	1597.07	13.4082	624.471	550.228	2208.12	589.201	0	972.317	1511.27	0	1196.93	314.577	767.418	1204.74	884.537	901.526	0	0	0	0	145.427	171.583	245.322	371.38	0	0	0	0	0	0	292.924	0	0	119.468	0	233.622	0	1062.53	0
1514	6191.04	7292.71	2680.01	0	9581.78	0	0	4443.98	6610.25	35704.6	3820.83	6943.02	15117.2	11582.3	0	7732.78	1995.58	7388.3	8634.96	7780	8172	0	713.298	0	0	952.333	1037.95	1903.65	3120.67	0	959.141	1517.16	21.0028	0	10.2969	1749.53	0	0	0	0	1190.17	0	294.094	0
1515	0	0	0	0	0	0	0	0	0	0	0	0	0	0	0	0	0	0	0	0	0	0	0	0	0	0	0	0	0	0	0	0	0	0	0	0	0	0	0	0	0	0	0	0
1516	51.1291	0	0	0	68.4188	0	17.9324	0	0	102.207	139.565	0	38.8541	90.3666	292.351	50.3701	54.5274	174.897	0	0	0	102.116	0	0	0	0	8.7908	15.0277	45.9429	14.4049	0	0	34.6738	0	0	23.1672	38.552	0	0	0	0	117.201	0	0
1517	0	0	0	0	0	0	0	0	0	0	0	0	0	0	0	0	0	0	0	0	0	0	0	0	0	0	0	0	0	0	261.023	0	0	72.6383	0	0	24.3986	0	0	0	0	0	0	0
1518	0	0	238.832	0	0	0	48.5865	0	0	0	0	0	0	0	0	0	14.4359	0	0	0	0	40.9455	718.989	0	0	0	23.0779	0	0	46.8139	64.3742	148.433	70.068	0	50.1033	38.399	0	0	0	83.8766	129.606	27.7393	0	0
1519	0	706.317	179.476	0	0	0	0	0	0	0	0	0	0	0	0	0	0	0	0	0	0	0	91.5444	0	271.495	299.966	670.153	543.954	541.097	487.94	0	329.35	243.354	0	311.345	0	0	0	424.424	0	265.391	311.537	2617.7	0
1520	668.991	0	0	45.0329	1011.67	777.503	793.241	1312.06	488.201	1480.41	366.23	58.7555	12.7007	157.974	0	436.835	380.601	127.951	0	1379.93	667.593	0	0	140.002	0	0	0	0	0	0	0	0	0	477.729	0	446.344	0	263.469	0	272.081	0	0	0	305.834
1521	129.912	0	0	0	0	137.815	0	0	0	8.9835	0	0	0	167.455	0	0	0	228.94	0	0	0	0	62.6838	0	0	0	5.8156	0	0	0	0	0	0	0	0	0	0	0	0	14.0933	0	0	4502.81	0
1522	0	0	0	0	9.8259	0	0	0	0	59.788	0	0	0	0	0	54.0769	0	0	0	0	0	0	0	0	67.2897	0	7.3061	35.762	11.9067	35.5962	0	16.7791	91.7814	0	25.6035	76.4116	0	0	0	26.3779	19.0518	23.479	0	0
1523	0	0	0	0	0	0	0	0	0	0	0	0	0	0	0	0	0	0	0	0	0	0	0	0	0	0	0	0	0	0	0	0	0	0	0	0	0	0	0	0	0	0	0	0
1524	0	0	0	0	0	0	0	0	0	0	36.1703	0	0	0	0	0	0	194.639	171.609	0	403.318	0	0	0	0	0	0	0	0	0	0	0	0	0	16.9222	13.0544	0	0	0	0	0	19.5804	0	0
1525	1520.82	973.571	1563.21	1355.13	965.509	1347.45	897.029	380.312	231.19	2647.99	1315.78	1078.17	736.895	543.721	2122	284.432	1684.25	1393.56	1016.74	0	1936.7	0	0	632.242	295.398	115.822	53.9744	790.169	617.502	996.532	70.9984	406.776	86.6817	1420.47	309.616	74.3299	1250.94	0	1589.82	493.975	132.584	34.9817	0	5154.65
1526	44.322	272.731	0	0	0	339.855	123.855	0	0	0	0	39.9987	0	0	0	0	261.996	0	0	91.0745	0	0	112.035	0	23.4869	65.3372	48.6598	96.4662	655.495	85.377	0	371.353	61.4079	100.251	61.2993	125.533	0	0	95.559	89.2842	105.029	512.421	0	0
1527	1389.28	669.163	1282.19	615.281	1452.98	1020.42	854.709	937.203	301.792	0	0	0	417.66	244.889	0	731.638	0	0	675.205	0	0	0	387.812	0	732.533	550.106	1546.12	0	864.473	778.521	422.849	855.644	281.822	709.584	651.227	561.398	332.446	559.704	20.6406	726.87	1284.35	0	1672.35	113.324
1528	927.771	806.119	903.648	0	1197.21	498.857	971.982	1931	0	2810.53	1635.87	952.914	1117.82	589.437	2822.39	744.466	716.063	1535.96	1699.88	1447.96	4818.97	0	433.129	0	207.524	1326.7	770.415	782.705	2575.39	361.847	555.648	801.196	341.93	575	684.485	815.383	884.638	157.205	1200.46	472.065	1082.32	1666.02	205.292	230.665
1529	0	0	181.405	323.833	91.7815	0	268.085	0	0	237.688	0	0	21.3959	101.151	265.817	173.683	208.183	330.399	0	229.181	107.863	0	0	172.301	44.2834	249.736	213.557	160.662	0	212.474	168.566	0	93.0682	0	181.913	246.654	539.942	123.865	290.172	205.426	289.915	0	0	2063.16
1530	1679.73	24.5869	83.0806	0	108.874	0	1776.3	53.674	0	0	0	0	541.081	0	0	0	0	0	0	217.537	0	0	0	336.322	0	0	0	0	0	0	0	0	0	409.602	0	0	60.4489	0	0	0	0	0	393.009	0
1531	224.083	304.943	158.714	0	154.908	0	0	95.1179	0	255.049	0	107.619	94.9215	219.03	498.894	0	0	0	0	79.6752	0	1624.31	0	199.748	0	0	47.026	16.9022	102.164	6.9422	0	0	0	90.9689	0	26.3689	57.6562	0	294.777	31.3622	39.4681	90.9673	0	0
1532	0	0	0	0	45.9255	0	184.493	0	0	0	0	0	0	0	0	0	0	0	0	0	0	0	0	0	0	0	0	0	0	0	0	0	0	0	29.2342	0	0	0	0	29.9977	75.6089	0	0	0
1533	0	0	0	0	0	0	0	0	0	0	0	0	0	0	0	0	0	0	0	0	0	0	0	0	0	0	0	0	0	0	74.5769	0	0	0	0	0	0	0	0	0	0	0	437.992	0
1534	5235.84	947.758	2572.57	1381.26	4711.74	3869.29	2328.53	1444.01	1067.8	2316.18	3265.03	2915.17	1274.76	2821.27	4662.65	2033.95	6067.16	3065.08	4086.4	2954.26	2090.75	0	876.9	2168.27	1534.04	1496.4	2288.17	1957.72	1995.02	2596.06	2132.61	2981.71	1789.43	3051.66	1445.16	1924.28	1925.48	3122.74	2439.79	1752.83	2610.77	2055.75	3350.35	2364.29
1535	0	0	0	0	0	0	0	0	0	0	0	0	0	0	0	0	0	0	0	63.2147	0	0	0	0	0	0	0	0	0	0	0	0	0	0	0	0	0	0	50.6481	0	0	0	0	740.379
1536	10.528	0	35.025	0	40.7119	61.4466	0	0	0	227.901	0	41.7964	0	95.8958	108.449	502.96	12.851	0	1215.37	253.986	1225.82	0	0	0	0	42.7065	71.6952	57.7107	86.8739	45.7402	0	40.5001	8.0508	38.2407	40.7773	74.8844	19.5346	0	97.5799	102.456	102.292	116.246	0	0
1537	0	0	0	0	0	0	0	0	0	0	0	0	0	0	0	0	0	0	0	0	0	0	0	0	0	0	0	0	0	0	0	0	0	0	0	0	0	0	0	0	0	0	0	0
1538	661.167	416.345	643.722	165.725	691.165	346.174	577.876	1141.11	141.112	680.597	156.217	133.579	464.518	216.813	931.106	389.579	86.9087	310.595	434.158	1319.22	1045.54	1044.87	50.2581	22.3388	61.0332	194.248	508.072	290.83	592.673	338.035	227.305	392.12	340.56	345.833	384.697	346.868	137.925	0	216.115	364.635	348.469	72.5642	906.977	0
1539	10.9822	1771.56	223.324	49.1801	0	21.1757	267.599	0	0	0	0	0	0	31.0895	0	0	0	112.86	0	0	339.769	0	117.396	0	172.745	145.938	87.3549	125.683	76.8456	166.48	0	131.485	231.781	81.4481	309.994	52.3146	205.434	12.6758	16.2331	0	33.2935	197.244	36.4459	0
1540	0	0	0	0	0	0	0	0	0	73.0891	0	0	121.283	0	0	0	0	218.398	396.967	0	0	0	0	0	0	0	0	0	0	0	0	0	0	0	0	0	0	0	0	16.2449	0	0	0	0
1541	0	0	0	0	0	70.7127	105.763	0	0	0	0	0	1895.89	2086.97	0	0	80.3087	0	3198.03	0	3171.19	0	0	0	0	4.1631	0	0	0	72.9061	174.377	0	0	718.176	0	1396.08	0	0	0	0	75.4294	0	0	927.578
1542	54.3727	0	32.0584	69.437	42.8812	126.332	0	0	0	0	145.84	0	0	0	0	0	0	0	0	0	92.2422	0	0	0	0	0	0	58.4901	0	0	0	20.2749	0	0	0	24.9091	0	0	0	0	72.6107	7.2941	0	0
1543	0	0	0	0	0	160.628	0	0	0	0	0	0	0	0	0	0	0	0	0	0	0	0	0	308.99	0	0	0	0	0	0	756.734	0	0	0	0	0	0	0	668.041	0	0	537.474	0	1909.61
1544	0	0	0	0	0	0	0	0	0	0	0	0	0	0	132.937	0	0	0	0	0	0	0	0	0	0	0	26.6877	0	0	6.5143	0	0	0	0	7.1771	0	0	0	0	0	12.1111	0	0	0
1545	133.327	337.494	537.499	0	0	0	0	0	0	0	0	0	0	0	401.057	0	0	0	0	0	0	0	186.729	0	0	10.8858	122.941	0	0	0	156.588	81.0936	0	132.537	0	0	98.8937	0	0	0	73.3756	0	0	948.051
1546	0	0	0	0	0	0	0	0	0	0	0	0	212.737	0	0	86.8892	0	0	0	93.2261	0	0	0	0	0	0	0	8.7453	0	0	0	17.5755	0	0	0	0	0	0	0	61.7599	0	0	0	0
1547	0	0	0	0	0	0	0	0	0	0	0	0	0	0	0	0	0	0	0	0	0	0	0	0	0	0	0	0	0	0	0	0	0	0	0	0	0	0	0	0	0	0	0	0
1548	12.0407	0	0	0	17.0172	129.784	220.687	0	0	0	0	0	45.0763	144.745	0	0	43.3042	64.9012	0	60.4846	110.037	491.993	0	0	0	0	104.609	9.9359	0	129.832	232.495	0	72.9093	13.391	59.0784	39.2503	62.1705	0	0	0	80.5517	148.802	0	0
1549	0	63.1558	0	0	0	0	0	0	0	0	0	0	26.3669	0	0	0	0	0	0	0	0	0	106.034	0	74.5246	32.7601	0	0	8.8796	0	0	0	0	13.8578	0	0	0	0	0	0	0	25.8718	0	0
1550	0	0	0	0	0	0	0	0	0	0	0	0	0	0	0	0	0	41.0194	0	0	0	0	0	0	0	0	0	0	0	0	0	0	0	732.913	0	0	0	0	0	0	0	0	0	239.241
1551	0	0	0	0	0	0	0	0	0	0	0	0	0	0	0	0	0	0	0	407.643	0	0	0	0	0	0	7.458	0	67.8595	0	0	0	0	0	0	0	0	0	0	0	0	0	0	0
1552	0	0	0	0	0	22.4989	0	0	0	0	0	0	0	0	0	0	0	0	0	0	0	0	0	0	0	0	0	0	0	0	0	0	0	0	0	0	0	0	0	0	0	0	0	0
1553	0	0	0	0	0	0	0	0	0	0	0	0	0	0	0	0	0	0	0	0	0	0	0	0	0	0	13.1728	0	0	16.5771	0	0	0	0	0	0	0	0	0	0	12.435	0	0	0
1554	1302.49	0	0	0	0	0	236.948	858.641	2220.62	5381.44	703.239	0	1788.24	4504.16	2831.27	1597.83	487.279	1457.52	1135.55	1012.94	0	0	97.7276	0	848.832	39.0577	170.135	523.716	1284.45	540.798	0	676.061	386.776	878.82	477.108	567.45	322.272	0	79.5488	619.138	433.226	239.115	0	0
1555	0	0	0	0	0	0	0	0	0	0	0	0	0	0	0	0	0	0	0	0	0	0	0	0	0	0	0	0	0	0	0	0	0	0	0	0	0	0	0	0	0	0	0	0
1556	0	0	0	0	13.8104	0	0	0	0	26.7558	198.54	0	0	0	0	0	22.5924	0	0	0	0	0	35.7261	0	0	30.3458	0	153.971	0	14.6092	0	16.0956	24.5395	0	51.9063	75.6952	0	23.3692	162.572	83.2888	54.3862	86.8349	0	374.598
1557	0	0	0	0	0	0	0	0	0	0	0	167.863	0	52.3239	0	0	47.9942	82.2033	121.006	0	151.783	0	0	0	0	0	0	0	0	0	0	31.4685	25.3071	0	94.551	0	0	0	0	0	0	0	775.968	1196.97
1558	0	0	0	0	0	24.3442	168.559	0	0	0	17.4756	0	0	0	0	0	0	0	0	0	39.4696	0	47.5458	0	0	0	174.173	0	0	0	0	17.2518	20.3129	0	66.7007	0	0	0	22.5364	0	6.4165	117.596	0	0
1559	157.494	0	0	0	0	0	0	0	0	0	0	0	0	0	0	0	0	0	0	0	0	0	0	1490.47	0	0	0	0	0	0	1818.64	0	0	186.622	0	0	171.071	0	0	0	0	0	151.621	0
1560	279.582	0	384.889	29.3083	0	52.6102	0	0	0	0	0	65.5385	0	0	0	37.631	32.6849	86.886	1152.87	452.384	781.494	0	0	0	0	0	0	59.9536	0	0	0	0	169.957	0	39.7394	10.9224	0	0	107.978	149.325	0	0	0	0
1561	764.578	1385.54	0	0	0	509.264	731.929	1638.39	0	0	1711.15	0	933.629	925.913	1686.27	31.9962	38.6834	0	2132.74	0	0	0	1258.77	156.317	0	0	766.529	802.453	0	607.091	633.063	1143.55	643.425	513.956	1586.56	991.486	0	3514.32	0	699.506	1563.36	1501.83	0	1110.75
1562	0	0	0	0	0	0	0	0	0	0	0	0	0	0	0	0	0	0	0	0	0	0	0	0	0	0	0	0	0	0	0	0	0	137.764	0	0	0	0	0	0	0	0	0	228.797
1563	21.5853	0	20.2066	55.6263	72.1756	0	131.679	0	0	0	0	0	0	0	0	0	0	0	0	425.178	0	0	0	0	0	14.6313	168.698	57.1638	141.079	62.9743	0	128.552	9.1487	0	145.051	88.6748	0	0	56.6082	60.7313	117.766	23.3523	209.677	0
1564	0	74.4997	153.571	286.993	728.376	0	657.785	163.181	0	730.204	872.706	0	140.352	184.168	562.491	347.87	368.615	0	0	0	0	0	0	0	0	210.857	130.107	285.455	423.307	0	32.7135	407.699	0	0	52.8264	194.322	0	33.6308	150.562	0	340.588	409.643	0	0
1565	213.078	276.769	111.26	0	3972.8	0	130.374	333.903	0	7214.5	229.778	81.9212	75.1042	13.0057	60.9232	0	1750.41	700.726	9.9556	3494.25	6717.82	0	161.793	253.2	271.266	2016.37	240.477	110.553	3879.33	190.78	224.484	261.254	108.038	1071.27	92.6551	90.3701	1471.39	277.11	1573.58	106.166	340.861	349.59	401.818	0
1566	55.1254	56.0314	0	0	68.7854	0	0	64.4513	0	0	0	0	0	0	110.531	0	0	0	0	364.095	0	0	0	0	0	33.754	34.8341	14.3324	75.5038	75.592	0	60.5568	0	55.8602	40.3706	34.638	0	46.9616	148.558	25.8135	26.1681	16.5528	0	324.409
1567	0	0	0	0	0	0	0	0	0	161.145	0	0	0	0	0	0	0	0	0	0	0	0	0	0	744.005	0	0	21.3327	2187.7	0	0	0	0	0	0	0	0	0	0	0	0	0	0	0
1568	0	0	0	0	0	0	0	0	0	0	0	0	0	0	0	0	0	0	0	0	0	0	0	0	0	0	0	0	0	0	0	0	0	0	0	0	0	0	0	0	0	0	0	78.503
1569	3943.72	1240.58	2624.86	1301.58	2563.73	2979.67	2079.37	1370.38	578.801	0	2653.55	2504.31	1493.62	2149.75	2831.79	1564.27	3265.88	2410.37	3684.66	2155.24	498.101	0	642.336	1016.39	79.5104	1233.52	1801.53	1718.6	0	1522.48	885.794	2298.53	1263.62	1577.07	1244.29	1484.44	1405.7	1258.57	1890.47	1586.91	2355.96	1702.41	1103.5	435.934
1570	0	0	15.4597	0	0	0	42.2891	0	0	0	0	0	0	0	0	0	0	0	0	0	0	0	0	0	0	0	38.4864	32.0179	0	0	0	0	0	0	6.5856	0	0	0	0	0	40.458	38.2874	0	0
1571	0	536.988	161.66	95.2916	0	41.3356	5.3058	0	0	0	0	0	0	0	0	0	0	0	0	0	0	0	0	0	0	17.4783	0	0	0	0	0	0	0	0	0	0	0	0	0	0	0	65.4719	0	0
1572	0	0	0	0	0	0	0	0	0	0	0	0	0	0	0	0	0	0	155.826	0	45.7078	0	0	0	0	0	0	0	0	0	0	0	0	0	0	0	0	0	0	0	0	0	0	0
1573	1690.29	1214.51	1499.26	367.588	1549.3	882.608	897.784	1956.06	589.032	2346.29	742.526	545.873	628.907	267.519	970.601	739.824	1163.89	986.557	624.109	2741.93	2010.14	0	435.807	119.858	527.583	398.224	1132.08	703.822	1290.98	819.82	398.341	755.194	473.029	938.534	719.544	758.871	470.64	281.063	706.775	778.387	809.978	453.249	1413.98	505.147
1574	134.976	0	0	0	0	0	0	0	0	0	0	0	192.317	0	0	0	0	0	0	325.75	471.974	0	0	0	0	0	0	0	0	0	0	0	0	0	0	0	0	0	0	0	0	0	0	0
1575	0	0	0	0	0	0	0	0	0	0	0	0	0	0	0	0	0	0	0	0	0	0	0	0	0	0	0	0	0	0	0	0	0	0	0	0	341.008	0	0	0	0	0	0	0
1576	0	0	0	0	0	0	0	25.4508	0	0	0	0	0	0	0	0	0	0	0	0	0	31.7199	0	0	0	0	0	0	0	0	36.0624	0	0	0	0	0	362.178	0	0	0	0	0	0	0
1577	10.562	65.3652	471.549	0	0	0	278.122	17.2604	0	0	0	0	0	356.68	0	0	12.3367	455.265	269.775	1324.39	57.6717	0	0	0	138.181	238.971	307.9	52.5422	574.742	0	0	219.962	0	0	0	275.207	0	0	34.771	10.0222	48.3053	571.213	0	0
1578	43.192	0	0	0	0	0	0	140.799	0	36.0231	67.5623	0	0	0	0	715.345	0	0	0	0	0	0	0	0	0	13.1231	0	0	17.1487	15.5384	0	0	12.8007	251.726	0	0	0	0	0	0	0	6.8143	85.5568	0
1579	0	0	0	0	0	0	0	0	0	0	0	0	0	0	0	0	0	0	11601.1	0	11135.5	0	0	0	80.2082	0	0	0	0	0	0	0	0	0	0	0	0	0	0	0	0	0	15458.6	0
1580	13.4479	68.1173	64.6459	47.2307	192.403	41.0868	228.99	117.802	0	152.292	0	0	0	0	0	0	60.459	0	91.4739	379.857	114.149	0	0	0	0	7.8618	108.228	35.674	59.8516	0	0	47.3081	0	0	14.2612	77.4813	0	0	0	33.5907	76.1787	13.6851	0	0
1581	871.512	2944.46	575.63	172.631	1421.46	1867.22	2026.53	524.259	428.213	0	182.991	350.815	776.714	1695.33	1023.34	452.242	378.547	885.263	522.196	810.743	1129.78	4131.57	298.218	118.368	1010.93	263.747	1247.21	1725.55	1333.56	1645.71	2561.04	1829.6	910.6	1556.4	1568.14	1455.49	909.002	469.594	243.394	846.751	1061.97	1226.04	0	0
1582	0	1159	70.222	0	0	11.6146	0	0	0	0	0	0	0	0	0	0	0	28.7082	0	0	0	0	0	0	0	0	0	0	0	0	0	36.7002	0	0	0	0	43.3856	0	0	0	0	0	0	0
1583	0	0	0	0	0	0	0	0	0	0	0	0	0	141.504	0	0	0	0	0	0	147.968	0	0	0	6.1539	0	19.8656	25.5155	28.2192	0	0	0	0	0	23.3318	0	0	0	0	30.6007	0	36.5761	0	0
1584	0	0	0	100.457	0	0	0	0	0	0	0	0	0	0	0	0	0	0	0	0	0	0	0	0	0	0	0	0	0	0	0	0	0	0	18.2329	0	0	0	0	0	0	0	0	0
1585	0	0	0	0	0	0	1500.59	0	0	0	0	0	0	0	0	0	0	0	0	0	0	0	1261.07	0	1699	610.54	1588.81	586.623	479.482	104.407	2530.87	1212.58	1112.51	0	1376.18	1842.76	0	1483.85	1323.09	0	1613.15	1635.97	0	0
1586	0	0	0	0	0	0	0	0	0	39.8997	0	0	0	0	0	0	0	0	0	0	0	0	0	0	0	270.418	0	103.597	41.9915	74.2462	0	200.039	0	0	0	0	0	0	0	0	158.152	0	0	0
1587	0	0	0	0	0	41.8592	0	0	0	0	0	0	0	0	0	0	185.309	30.6343	0	0	0	0	21.5204	0	97.3753	42.8532	0	23.1016	0	0	0	0	0	0	0	24.768	0	0	0	13.4951	16.211	0	0	0
1588	0	0	20.2166	0	73.3574	0	34.6425	0	0	105.036	0	0	0	0	0	0	71.9562	0	103.52	0	79.466	0	0	0	0	0	0	0	0	0	0	0	0	0	0	0	0	0	0	0	0	0	0	353.47
1589	0	0	0	0	24.2932	0	0	0	0	0	0	0	0	0	0	0	0	0	0	0	739.084	0	0	0	0	0	0	0	0	0	377.394	0	0	0	0	0	77749.5	0	0	0	0	0	0	0
1590	0	0	0	0	0	0	0	0	0	77.3853	26.2198	0	0	624.731	41.0301	0	18.8506	304.533	0	29.1933	323.834	0	0	0	0	0	0	0	0	0	0	0	0	0	0	0	0	0	0	0	0	0	0	0
1591	0	0	0	105.938	0	0	0	0	0	0	0	0	0	0	57.6176	0	0	0	0	59.5547	0	0	0	0	0	0	0	0	0	26.3881	0	0	0	0	4.7132	16.721	0	0	0	0	63.2949	0	0	152.203
1592	36.0648	137.246	172.554	294.173	254.166	194.911	58.777	316.592	0	1293.19	869.53	1340.51	549.045	1093.52	543.786	1113.35	252.537	0	1444.26	726.076	3620.51	0	0	73.0534	118.502	313.46	150.817	896.258	1712.54	289.677	208.481	521.336	304.055	147.936	467.816	943.729	209.567	0	1027.11	1004.43	426.175	619.204	79.2497	0
1593	0	0	0	0	0	0	115.786	0	0	0	0	0	0	0	0	0	0	94.1635	0	0	0	0	0	0	0	0	25.6259	0	68.3862	0	207.688	0	151.31	0	0	0	0	0	0	0	115.498	42.9217	0	456.136
1594	0	0	0	0	0	0	108.611	0	0	0	0	0	0	0	0	0	0	0	0	0	0	0	0	0	0	0	0	0	0	0	0	0	0	0	0	0	0	0	0	0	0	0	0	0
1595	0	0	79.7899	167.545	98.7131	146.5	92.4293	0	0	0	0	25.6768	0	0	0	0	34.3729	18.3204	0	47.0536	24.0974	0	0	312.499	70.1409	45.1692	78.6095	72.5536	58.5652	169.105	233.621	99.7079	14.3387	260.927	56.5067	80.5124	160.571	47.3884	62.8843	49.4718	79.995	44.8101	0	180.439
1596	0	0	0	0	0	101.596	0	0	0	0	0	0	0	0	205.815	0	0	0	0	0	0	0	0	0	0	0	0	0	0	0	0	0	0	0	0	0	0	0	0	0	0	0	0	0
1597	134.334	0	0	429.152	584.917	0	349.363	0	0	138.32	65.9746	0	0	0	0	0	66.9185	0	0	122.222	0	509.871	0	0	0	0	0	131.025	0	276.589	139.285	0	217.326	131.468	98.6344	18.5193	0	0	0	208.658	0	212.421	0	0
1598	0	0	0	0	0	0	0	0	0	0	0	0	0	0	0	0	0	0	0	0	0	0	0	0	0	4.0617	0	0	11.5205	23.4888	0	0	0	0	0	18.6567	0	0	0	0	0	0	0	0
1599	1161.25	451.971	1013.85	0	654.857	635.829	927.421	78.3602	119.415	1766.47	0	0	753.462	621.245	64.5882	608.256	313.077	124.599	470.164	149.13	523.541	0	0	800.077	0	0	1454.07	0	0	6.9964	0	0	0	211.385	84.3136	86.2656	21.7352	12.0183	0	0	0	161.518	0	0
1600	0	0	0	0	0	0	151.632	0	0	0	0	0	0	0	0	0	0	0	0	0	0	0	0	0	0	0	0	0	0	0	0	0	0	65.3376	0	0	0	0	0	0	0	0	0	186.982
1601	0	0	0	137.546	0	0	0	0	0	0	0	0	0	0	0	0	0	0	0	0	0	0	0	0	0	0	0	0	0	0	0	0	153.775	0	11.0273	0	30.5457	0	56.791	0	292.086	220.777	0	0
1602	22.3166	73.0862	303.131	0	113.701	261.222	64.4861	0	0	0	0	0	0	0	0	0	0	0	0	0	0	0	0	0	0	0	0	0	31.5842	31.735	0	39.9777	0	34.3922	0	106.121	0	0	0	66.455	0	81.1586	0	0
1603	0	0	0	0	54.6278	0	0	0	0	0	0	0	0	0	0	0	0	0	0	0	0	0	0	0	0	0	0	0	0	0	114.356	0	14.3581	0	49.9372	0	73.3494	78.0022	0	0	34.312	0	0	0
1604	0	0	28.826	0	0	0	0	0	0	0	0	0	31.5197	0	0	0	0	0	274.018	0	0	0	0	0	0	0	0	0	0	0	80.7245	0	129.462	48.8688	0	0	40.5909	0	0	51.8194	55.5439	0	0	0
1605	0	108.31	524.501	118.482	802.677	924.075	357.852	197.419	0	512.89	698.034	0	0	312.111	820.736	684.686	592.528	0	560.603	376.58	487.664	0	116.633	0	163.068	261.705	220.406	290.708	586.111	108.431	0	300.041	0	34.5171	297.334	347.91	0	24.4956	391.353	196.368	447.976	365.435	0	482.389
1606	940.899	0	0	0	0	0	0	129.699	0	0	0	0	0	229.182	0	0	0	0	0	0	0	76.1154	0	7850.95	0	0	0	0	0	0	7184.9	0	0	1202.85	0	0	865.762	0	0	0	0	0	1110.74	811.346
1607	348.831	129.055	0	162.183	94.0106	188.649	113.103	64.7745	0	277.964	54.8217	0	25.3901	58.9448	155.721	149.362	164.299	130.699	0	55.4044	0	0	0	0	0	0	10.8278	177.705	168.895	0	0	39.38	0	0	257.202	224.312	100.547	0	0	177.701	14.3588	6.984	75.5548	0
1608	0	0	0	0	0	0	89.7681	18.8404	0	0	0	0	0	0	0	0	0	0	0	0	0	0	0	0	0	0	0	0	37.2962	10.2321	168.706	6.9119	10.5895	135.734	92.2682	0	0	80.1086	0	0	0	13.9865	0	0
1609	0	0	18.6281	0	0	0	0	0	0	0	0	0	0	0	0	0	0	0	0	0	0	0	0	0	0	0	0	0	0	0	0	0	0	0	0	0	0	0	0	0	0	0	0	0
1610	0	0	0	0	0	0	0	0	0	0	0	0	0	0	0	0	0	0	0	0	0	28.3352	0	0	0	0	0	0	0	0	0	0	0	0	0	0	0	0	0	0	0	0	0	0
1611	0	0	197.92	0	0	209.784	0	700.357	0	0	0	0	0	0	0	0	69.106	101.9	0	0	0	0	0	0	0	0	0	0	0	0	0	0	0	0	0	0	0	0	0	0	105.195	0	0	0
1612	198.861	183.52	83.7078	34.8624	576.07	134.218	196.873	638.857	0	700.28	17.8247	0	0	0	47.2035	0	194.989	188.367	0	989.349	116.074	0	46.0964	0	129.06	141.011	175.222	91.9451	415.946	83.8597	0	96.6126	51.0987	143.192	101.817	66.538	85.9023	68.7578	128.683	30.7301	148.472	90.4764	77.9295	0
1613	0	0	0	0	0	0	0	0	0	0	0	0	0	0	0	0	0	0	0	0	0	0	0	0	0	0	0	0	0	0	0	0	0	0	0	0	0	0	0	0	0	0	0	0
1614	79.8898	4061.75	471.923	0	0	554.559	0	0	5763.04	0	0	0	0	1751.91	524.967	810.305	276.501	283.398	1301.56	0	243.792	0	0	0	199.119	0	0	0	0	156.75	175.546	0	39.9554	547.637	458.007	351.024	294.386	0	0	362.541	346.809	106.124	0	0
1615	0	0	0	0	0	0	0	0	0	570.094	134.747	106.673	0	0	202.804	0	157.859	206.158	0	114.939	0	0	0	0	0	0	0	68.9215	0	0	0	0	0	0	0	0	0	0	0	0	0	0	0	0
1616	0	0	0	0	0	0	0	0	0	0	0	0	0	0	0	0	0	0	0	0	0	0	0	0	0	0	52.9779	0	0	0	0	0	0	0	0	0	55.7829	0	0	0	0	0	0	0
1617	0	0	0	0	44.0103	0	38.9402	125.014	0	90.5971	0	0	0	0	0	0	0	0	0	63.8641	0	0	22.7918	0	0	59.4647	39.6419	16.7778	14.3928	0	0	28.0284	25.2655	0	23.364	44.2969	15.0607	36.3377	16.6213	0	0	91.6722	396.54	0
1618	292.706	47.3781	221.79	0	51.678	239.774	74.5439	99.6485	0	377.448	43.5418	70.3019	497.076	858.447	385.454	0	387.985	469.476	455.829	648.421	235.961	0	1148.45	115.224	216.794	269.901	174.846	116.941	56.8558	241.934	0	473.949	592.965	76.6117	33.7242	60.2991	610.753	547.869	0	13.277	77.3792	0	638.402	0
1619	0	0	0	311.166	0	0	0	0	0	32.5305	0	0	0	0	0	0	0	0	475.264	63.9665	0	0	0	0	0	0	0	0	0	0	0	0	0	0	0	0	0	0	0	0	0	0	0	0
1620	0	0	0	0	107.343	0	0	0	0	0	0	0	1006.08	180.593	0	0	451.069	0	367.05	257.13	0	738.271	0	0	12.3558	19.6143	38.0889	7.2039	265.612	134.213	148.188	15.7087	24.7019	876.583	4.3412	14.681	36.6545	35.8936	67.5292	21.1301	6.6337	27.7947	0	0
1621	5114.37	19246.5	4126.86	3369.13	7564.09	19606.5	9348.57	4795.9	7028.16	5080.01	3947.39	5640.14	4957.22	14369.5	7647.84	1367.36	1118.35	6725.89	1462.23	4280.04	6776.7	16497.9	5065.92	2039.28	6253.66	2905.71	6261.52	7070.67	4830.66	8184.51	10014.2	7731.41	5144.1	8756.02	6974.73	6466.03	4714.56	2722.31	2349.98	4881.08	5061.35	5952.67	574.605	0
1622	0	0	0	0	0	0	293.848	0	0	0	0	0	0	0	0	0	0	0	0	0	0	0	0	0	0	0	0	0	0	0	0	0	0	0	0	0	0	0	0	0	0	0	0	0
1623	0	79.0744	0	0	0	0	0	0	0	0	0	0	0	0	0	0	0	0	0	0	0	0	0	0	0	71.1038	0	0	0	276.067	422.126	110.009	0	0	0	0	0	355.889	0	0	0	0	0	584.192
1624	1818.23	1780.8	2020.67	0	862.829	1172.44	2224.01	5470.12	2554.85	4906.94	8549.58	1683.92	7032.94	9460.44	6434.73	7816.82	5115.93	5163.15	4199.66	2787.21	3282.73	1363.46	2695.99	0	3010.6	1239.76	466.268	1473.73	2165.4	2261.4	5917.21	1165.77	2854.34	1475.14	1947.74	1480.48	4722.47	0	464.154	1194.3	666.664	4175.63	0	6922.44
1625	0	0	0	0	0	0	0	0	0	0	0	0	0	0	0	0	0	0	0	0	0	0	0	0	0	16.4482	44.637	0	0	7.3035	0	0	29.7281	0	0	0	28.1774	0	17.2436	5.1954	0	50.7435	0	0
1626	0	0	0	0	0	13.279	0	0	0	32.518	0	0	0	0	0	18.6136	0	0	0	0	0	0	0	0	0	0	0	0	17.5733	22.4027	24.9586	0	0	92.7222	7.8901	0	24.6168	0	0	0	0	0	0	0
1627	17.6104	0	0	0	13.6743	0	0	0	0	0	0	25.6801	0	0	0	0	0	0	0	518.111	0	0	0	0	0	0	0	0	0	0	0	118.908	0	0	0	126.273	16.4995	0	0	0	202.893	248.57	0	0
1628	0	0	0	0	0	0	0	0	0	0	0	0	0	0	0	0	0	0	0	0	0	0	0	1202.35	0	0	0	0	0	0	0	0	0	3214.22	0	0	0	0	1461.4	0	0	0	0	0
1629	95.5388	0	131.698	0	93.83	109.078	0	0	0	555.134	0	0	126.404	219.743	967.979	820.952	41.324	123.202	42.9211	117.519	0	0	0	0	7.9122	0	0	0	0	25.2941	0	0	74.7999	82.4577	36.5998	0	0	0	0	69.9139	0	0	30.3338	0
1630	0	0	0	0	0	0	0	0	0	0	0	0	0	0	0	0	0	0	0	0	0	0	0	0	0	0	0	0	0	0	0	0	0	0	0	0	0	0	0	0	0	0	0	0
1631	0	0	0	0	0	0	0	0	0	0	0	0	0	0	0	0	0	0	0	50.7719	0	0	0	0	0	0	0	0	0	0	0	0	0	0	0	0	0	0	0	0	0	0	0	0
1632	0	0	0	0	0	0	0	0	0	0	0	0	0	0	0	53.0657	0	0	0	311.816	0	0	0	0	0	0	0	0	193.229	0	0	0	0	0	25.5873	175.84	0	0	0	0	166.074	156.707	0	0
1633	0	0	0	0	27.2542	0	0	0	0	0	0	0	0	0	0	0	0	0	0	0	0	0	0	0	94.7841	0	0	0	0	0	0	0	45.5368	0	0	0	0	0	0	0	0	0	78.919	0
1634	0	0	0	0	0	0	5.9549	0	0	0	0	0	0	0	0	0	0	0	0	0	0	0	0	0	0	24.8091	0	0	0	0	0	0	0	21.8317	0	0	16.2368	0	0	0	0	0	0	0
1635	0	0	0	0	13.3049	0	0	0	0	0	0	0	0	0	0	0	0	0	0	0	0	0	0	0	0	0	0	0	0	36.9995	0	0	0	0	13.1266	0	59.4991	0	0	15.7283	0	0	0	0
1636	0	0	0	0	0	0	0	0	0	0	0	0	0	0	129.136	156.546	0	70.0413	209.371	43.2517	0	0	0	0	0	0	0	0	0	16.6798	0	0	11.8818	0	0	0	0	0	166.245	0	0	0	0	0
1637	0	0	0	0	0	0	0	0	0	0	0	0	0	0	0	0	0	0	0	0	0	0	0	0	0	0	0	0	0	0	0	0	0	0	0	0	0	0	0	0	0	0	0	0
1638	0	0	0	0	55.232	61.8885	38.3837	0	0	0	0	0	0	0	0	0	0	0	56.4432	0	0	0	0	0	0	0	0	0	0	0	0	0	0	0	0	0	0	0	0	0	0	0	0	0
1639	0	104.162	0	0	0	0	0	0	0	0	0	0	0	0	0	0	0	0	0	0	0	0	0	0	0	0	0	0	0	0	0	0	0	23.8238	0	0	0	0	0	0	0	0	0	1108.98
1640	0	0	0	0	0	0	36.7983	0	0	0	0	0	0	0	0	0	0	0	0	104.715	0	317.742	0	0	0	0	0	0	0	0	0	0	0	0	0	0	0	0	0	0	0	0	20.7616	0
1641	0	0	0	0	0	0	0	0	0	0	0	0	0	0	0	0	0	0	0	0	0	0	0	0	23.3467	42.5522	0	32.8854	61.9203	37.9795	0	28.2723	30.536	0	22.3572	0	36.6646	0	0	0	24.4147	49.5908	0	0
1642	0	164.255	0	260.109	7.9829	0	92.352	0	0	0	0	0	0	0	0	0	63.2594	45.879	0	0	0	0	0	101.775	13.0776	8.9434	25.3023	163.707	44.3243	0	0	0	0	45.3677	0	0	0	176.823	0	0	0	177.238	0	0
1643	0	0	0	64.4654	0	0	0	0	0	0	0	0	0	145.283	0	61.4433	154.945	0	0	130.939	0	0	0	0	0	0	0	0	0	0	0	0	0	0	0	0	0	0	0	0	0	0	0	0
1644	168.743	279.25	554.021	0	628.499	228.598	237.746	70.4886	0	702.396	482.056	0	70.0588	332.983	296.241	443.044	107.383	1224.67	184.212	321.119	727.331	0	0	0	60.5098	71.8527	226.46	249.168	239.943	150.148	702.194	354.401	203.167	0	320.78	367.232	179.027	11.1077	48.4235	208.038	0	552.882	0	0
1645	34.6004	0	111.194	0	166.586	0	105.455	0	0	0	0	0	56.6636	80.8057	0	0	0	0	59.4897	0	0	86.6995	0	0	0	0	0	0	0	0	0	0	0	0	0	0	0	0	0	0	0	0	0	0
1646	20.2335	0	0	8.2475	43.8922	0	0	0	0	0	0	0	0	0	0	0	0	0	0	0	0	0	0	0	0	0	0	0	0	0	0	0	0	0	0	0	0	0	0	0	0	0	0	0
1647	0	0	0	0	0	0	0	89.154	0	0	0	0	0	0	0	0	79.8782	0	0	0	176.541	7.0868	0	0	0	0	0	0	0	0	0	0	0	0	0	0	0	0	0	0	0	0	0	0
1648	250.707	0	322.784	589.833	305.669	94.7944	393.541	957.198	90.3531	0	215.489	0	44.7534	0	347.555	35.8248	189.661	192.352	42.81	0	148.096	0	38.6079	0	36.1318	86.6837	256.507	178.113	87.615	46.1907	0	251.995	110.498	0	143.068	151.081	0	0	35.9194	84.9017	374.931	84.2564	0	0
1649	426.377	400.002	85.6063	0	818.933	182.879	284.621	1318.26	0	2638.74	119.644	0	0	0	0	343.833	30.9517	0	0	231.274	294.595	715.192	77.5252	217.168	189.495	116.899	660.516	274.595	13.7951	436.607	765.546	718.771	0	440.65	280.759	437.312	895.52	1382	548.437	221.21	377.842	290.227	4775.4	0
1650	0	0	0	0	0	0	46.8175	0	0	0	0	0	0	0	0	0	0	0	0	598.906	0	0	0	0	0	0	0	0	0	0	0	0	0	0	0	0	0	0	0	0	0	0	0	0
1651	0	0	0	0	0	0	0	158.935	0	0	0	0	0	0	0	0	40.6035	0	0	0	0	0	0	0	0	0	0	0	27.3942	26.8871	0	8.0214	5.19	0	51.7253	29.0713	0	0	0	0	0	14.4282	0	0
1652	66.6422	0	0	0	0	0	222.041	0	0	114.671	15.5179	0	72.8232	83.3893	0	369.608	0	0	0	0	0	0	0	0	0	0	69.5929	0	0	0	0	0	0	42.9414	0	0	49.7692	0	0	0	0	0	0	0
1653	0	0	111.393	174.712	169.854	45.5621	76.6969	0	0	0	0	0	212.532	0	0	0	0	0	0	0	0	0	0	0	38.8991	156.775	0	0	0	0	0	75.8092	0	0	0	56.8177	17.9241	0	0	0	0	0	0	0
1654	1349.01	642.361	389.729	0	0	644.604	0	720.809	0	0	519.638	301.619	1225.24	465.908	1036.97	619.49	0	511.094	422.226	0	0	0	0	0	0	0	0	0	0	0	0	150.667	0	0	0	642.382	0	0	0	230.775	0	0	790.352	177.772
1655	0	0	0	0	8.6107	18.6314	0	0	0	0	0	0	0	0	0	0	0	0	49.1183	0	0	60.5684	51.7287	0	0	0	0	0	0	0	0	0	0	0	0	0	0	0	0	0	0	0	0	0
1656	1043.61	1683.05	1288.18	943.47	778.576	1292.09	968.588	817.685	1042.54	2526.98	1539.18	973.806	1186.33	2015.46	1585.01	2250.8	1447.55	2951.04	1404.38	1598.2	3581.07	1303.36	359.867	1048.22	860.185	1298.53	870.643	916.472	1844.85	856.728	898.185	981.648	937.293	1210.88	880.083	1343.63	2985.46	472.953	1913.1	1098.52	1079.25	1961.92	564.597	545.734
1657	72.8557	0	0	0	0	0	122.741	0	0	10.1048	189.142	60.3052	106.266	0	0	52.9166	295.195	0	40.0699	66.5326	208.212	229.886	0	0	32.9881	219.361	218.732	332.867	617.113	196.627	0	26.851	124.565	148.322	133.878	357.054	30.6932	100.004	372.871	260.013	107.56	291.594	0	975.806
1658	1033.22	2140.3	675.729	0	1289.52	3035.31	1880.04	1393.66	203.69	1539.45	1200.9	266.267	544.098	1444	2054.07	435.324	1408.82	977.737	2047.73	1534.58	1271.98	0	253.757	1252.01	601.853	0	1164.55	830.883	1740.07	1249.51	510.592	1388.22	0	5896.51	414.002	823.12	2558.34	1368.4	1041.73	63.1582	947.095	560.594	0	6144.11
1659	0	0	0	84.271	0	0	0	0	0	0	0	0	0	0	0	0	0	0	0	0	0	0	0	0	0	0	0	0	0	6.2219	1435.03	0	0	0	0	0	0	0	11.8128	0	0	0	0	403.327
1660	21033.1	80115.4	31500.1	9753.93	38681.7	44807.8	25999.1	27362.9	81676.7	26387.4	15227.9	16630.5	36786.2	43583.8	27661	7480.88	4236.95	43241.8	0	0	44849.6	58880.5	20499.7	9753.87	14356	12205.6	19783.6	18773.7	15821.8	22869.5	26323.7	21226.9	28854.6	27633	19267.4	13449.5	14534.6	11240.9	9283.01	15386.5	12314.9	17674.6	5246.28	1824.45
1661	0	0	0	0	0	0	367.76	0	0	0	0	0	0	0	0	0	0	0	0	270.905	0	0	0	0	0	0	0	0	0	0	0	0	0	0	0	0	0	0	0	0	0	0	0	0
1662	0	0	0	0	0	0	550.26	0	0	0	0	0	0	0	0	0	0	0	0	0	0	0	0	0	0	0	0	0	0	0	0	0	0	0	0	0	0	0	0	0	0	0	0	0
1663	0	0	0	0	0	0	0	0	0	0	0	0	0	0	0	0	0	0	0	0	0	0	0	0	0	0	0	0	0	0	0	0	0	0	0	0	0	0	0	0	0	0	0	0
1664	62.7979	61.6689	114.225	165.338	214.935	133.699	287.789	223.842	0	0	0	0	0	0	565.933	0	216.451	357.981	117.99	546.55	0	0	10596.4	65.0515	49.4043	29.2581	125.423	56.725	284.309	136.225	20.6089	140.127	0	227.512	107.291	97.794	69.4129	127.018	119.566	80.1028	139.172	0	0	770.599
1665	666.295	3044.08	1412.03	1561.08	1260.27	2682.79	1442.55	186.245	51.6641	783.483	858.588	2749.24	639.264	1474.86	1106.41	1354.47	426.646	895.835	1770.3	1258.01	1250.13	0	1101.69	3032.12	846.809	808.19	1178.71	945.964	733.089	1829.52	2889.67	1293.22	633.102	2065.93	802.013	911.954	1385.1	985.028	856.964	1165.2	1038.33	648.768	177.432	4483.9
1666	90.4428	358.121	3775.6	1427.07	1290.78	1119.41	570.219	15.9752	0	23.8791	150.387	1730.32	0	0	0	0	338.027	965.462	699.667	537.162	801.187	0	67.2905	262.991	306.395	1807.59	1538.68	31.3189	260.366	735.93	0	2132.49	43.4796	266.073	187.969	1381.47	0	84.7929	52.3979	1738.06	2400.96	37.9282	4459.77	562.82
1667	736.569	238.449	1017.94	587.993	624.644	590.375	702.874	335.284	105.304	497.633	1532.01	632.209	835.227	1131.26	980.244	1354.08	497.202	1631.33	2516.66	996.322	2686.76	0	609.577	0	300.443	693.127	1263.55	1210.11	1327.67	1105.16	200.18	687.379	440.11	149.787	795.039	1197.64	0	235.287	1181.93	1155.08	850.614	1086.06	367.591	1078.75
1668	0	0	0	0	0	0	0	0	0	0	0	0	0	0	0	0	0	0	0	0	0	0	0	0	0	0	0	0	0	0	0	0	0	0	0	0	0	0	0	0	0	0	0	0
1669	0	0	0	0	0	0	0	0	0	0	0	0	0	0	0	0	0	0	0	0	0	0	0	55.41	0	0	48.8018	0	331.071	0	0	0	0	0	0	77.2359	0	0	0	0	0	0	0	0
1670	0	0	0	0	0	0	0	0	0	0	0	0	510.811	0	0	0	0	0	0	0	0	0	0	0	280.841	0	0	0	91.9483	0	0	0	0	0	0	14.5387	0	0	0	0	0	0	0	0
1671	432.376	176.779	350.029	227.949	335.207	418.809	265.81	275.024	0	297.026	349.523	154.068	292.088	261.791	854.012	729.248	866.354	410.729	887.583	739.633	366.953	0	0	0	127.904	106.977	31.2442	188.553	347.717	163.164	0	246.829	246.096	142.47	208.59	269.528	158.712	24.9992	264.322	179.146	373.306	256.428	170.554	0
1672	0	0	0	0	0	0	53.6686	40.0823	0	0	0	0	0	0	90.0007	0	91.8649	0	0	0	0	0	0	0	0	0	0	0	0	0	33.1987	0	167.667	0	55.9784	98.6711	0	0	0	0	103.075	368.527	0	0
1673	0	0	0	7.0293	6.183	0	0	0	0	257.199	60.5217	72.3063	38.9467	0	275.406	115.377	0	0	80.7423	148.336	0	0	0	0	0	0	0	0	0	0	0	0	0	0	0	0	0	0	0	0	0	0	0	0
1674	0	58.037	0	501.879	0	0	0	0	0	0	0	0	0	0	0	0	0	250.248	0	0	0	0	0	0	0	0	0	0	0	0	0	0	0	0	0	0	0	0	0	0	0	0	0	0
1675	0	0	82.7891	0	0	0	165.235	0	0	889.99	311.147	0	0	0	0	0	0	0	0	0	66.1362	0	0	0	0	0	29.7821	131.095	140.305	41.9727	0	131.548	72.7275	0	0	127.155	0	0	0	0	0	0	0	0
1676	213.568	0	105.511	0	0	503.728	227.76	0	0	0	96.9015	56.8001	0	0	0	0	260.172	0	122.238	0	499.883	2867.13	201.054	249.955	429.365	530.095	153.03	185.022	182.501	505.85	1294.72	366.228	479.502	916.121	192.048	157.559	220.705	458.359	274.72	287.939	239.549	250.696	142.513	0
1677	0	0	0	0	0	0	0	0	0	0	0	0	0	0	0	0	0	0	0	0	0	0	0	0	0	0	0	0	0	0	0	0	0	0	0	0	0	0	0	0	0	0	0	0
1678	0	0	0	0	0	0	0	61.7925	0	0	0	0	348.541	0	0	0	0	0	0	0	0	0	0	0	0	0	0	0	0	0	0	0	0	0	0	0	0	0	0	0	0	0	0	0
1679	31.5894	0	0	0	0	0	0	0	0	0	0	0	0	0	0	0	0	0	0	0	0	34.3541	0	0	0	0	0	0	0	0	0	0	0	0	0	0	68.9037	0	0	0	28.3078	0	0	0
1680	86.4627	84.0509	106.547	0	535.107	348.938	39.5603	364.377	435.19	0	0	0	0	0	0	0	0	0	0	0	0	110.873	726.299	151.1	161.248	379.062	121.969	42.2845	305.571	339.328	256.323	197.18	475.361	0	291.377	96.7488	48.5608	345.95	160.851	60.6905	384.781	42.3152	3261.82	0
1681	0	0	64.3231	57.5372	0	27.3345	0	0	56.724	213.212	101.412	0	114.856	0	181.215	0	78.0396	0	0	0	0	0	0	0	0	0	0	35.8009	0	0	0	0	0	0	0	0	0	0	0	35.5278	0	0	0	0
1682	0	0	0	90.547	39.0994	0	65.9347	0	0	0	36.2248	0	0	0	0	0	0	0	0	646.694	0	0	0	0	247.777	114.542	76.5995	34.8203	15.78	40.4768	0	110.746	105.411	67.8399	15.3388	21.3149	99.2797	0	106.385	18.3056	32.2907	33.7909	150.785	0
1683	0	55.5413	0	0	0	0	0	0	0	0	0	0	0	0	0	0	0	0	0	0	0	0	0	151.202	0	0	0	0	0	0	0	0	0	0	0	0	0	0	0	0	0	0	0	0
1684	0	0	0	0	0	0	0	0	0	0	0	0	0	0	0	0	0	0	0	0	0	0	0	0	0	0	0	0	0	0	0	0	0	0	0	0	0	0	0	0	0	0	0	0
1685	0	0	0	0	0	0	0	0	0	0	0	0	0	0	0	64.775	0	0	264.409	0	0	0	0	0	9.2549	0	0	0	0	0	0	0	36.8253	0	0	0	0	0	0	0	0	0	0	0
1686	0	0	0	0	0	0	0	0	0	0	0	0	0	0	0	0	0	0	0	0	0	0	0	0	0	0	0	0	0	0	0	0	0	0	0	0	0	0	0	0	0	0	0	0
1687	24.6571	0	0	324.903	0	0	0	0	0	0	0	690.697	0	0	0	0	0	0	0	0	434.066	0	0	0	0	0	0	0	669.557	0	0	78.6035	0	0	0	0	9.1015	0	0	0	0	0	0	773.3
1688	0	0	0	0	0	0	0	0	0	0	0	0	0	0	0	0	0	0	0	0	0	0	0	0	0	0	0	0	0	0	0	0	0	0	0	0	782.945	0	0	0	0	0	0	0
1689	0	0	0	0	27.7042	0	53.9946	109.851	0	51.833	0	0	0	0	0	0	15.0737	0	0	210.765	0	0	0	0	0	0	28.5855	0	0	0	0	0	0	0	0	0	0	0	0	0	0	0	0	2616.22
1690	47.5048	0	0	0	0	0	0	0	0	0	0	0	0	0	0	0	0	0	0	0	0	0	0	0	0	0	0	0	0	0	1465.19	0	0	1678.91	0	0	126.701	0	0	0	0	0	0	0
1691	108.082	0	145.956	63.4487	159.328	96.7744	110.886	0	0	0	0	0	0	0	0	0	0	0	0	0	0	0	0	0	0	0	45.9983	39.1628	0	0	0	0	0	68.1276	0	54.7348	79.0196	0	0	0	82.8709	8.9081	0	627.371
1692	194.366	63.1978	0	343.473	0	0	268.498	152.721	0	433.763	336.071	261.438	128.001	488.72	285.393	543.23	286.375	805.209	317.366	349.603	769.65	0	162.492	127.461	57.7304	183.751	225.655	321.873	391.725	281.986	144.323	203.788	356.257	85.4757	211.762	331.222	167.945	106.713	364.279	360.861	204.247	502.9	0	612.675
1693	0	0	0	0	0	0	0	0	0	39.1069	0	0	0	0	20.6049	0	0	0	141.798	58.5427	0	0	0	60.8507	0	55.0536	0	0	0	0	0	0	0	0	0	0	19.3467	0	0	0	0	0	0	0
1694	10052.1	18726.5	8733.17	3912.8	8923.57	12400.3	8622.36	4544.28	0	2184.57	1307.43	4774.61	3916.57	4096.37	1905.64	1080.38	738.042	7037.23	1077.64	1752.26	4377.32	10917.9	0	0	0	0	0	0	0	0	0	0	0	0	0	0	0	0	0	0	0	1947.91	0	179.562
1695	0	0	0	0	0	0	77.5076	0	0	0	0	0	0	0	0	0	0	0	0	0	0	0	0	0	0	0	0	0	0	0	0	0	0	0	0	0	0	0	0	0	0	0	0	0
1696	0	165.868	0	0	0	180.105	0	0	0	0	0	0	0	0	0	0	0	0	0	0	0	0	0	0	26.5605	0	76.6875	0	0	0	0	0	0	61.6465	0	26.9663	0	0	0	0	22.158	0	0	0
1697	0	0	0	0	0	0	0	494.587	137.946	0	0	0	0	0	0	0	0	0	0	0	0	0	0	836.753	0	0	0	0	0	0	0	0	0	0	0	0	0	0	0	0	0	1688.68	0	0
1698	583.68	927.018	68.5297	10.6155	0	327.484	0	0	7140.42	0	0	0	0	0	0	0	0	0	0	0	0	509.219	9851.12	2668.62	8852.74	2588.91	9692.11	8722.73	8192.65	9408.62	10305.1	9430.07	8982.16	8156.42	7905.43	6708.31	6668.54	4669.57	3901.37	5006.49	5781.67	2159.17	1379.21	556.565
1699	0	0	0	0	0	0	0	0	0	0	0	0	0	0	0	0	0	0	0	0	0	0	0	0	0	0	0	0	0	0	0	0	0	0	0	0	0	0	0	0	0	0	0	0
1700	0	0	0	0	0	0	0	0	0	0	0	0	0	0	0	0	0	0	0	0	0	0	0	0	0	0	0	0	0	60.1902	0	0	0	0	18.4016	22.3601	0	0	0	0	10.3915	0	0	0
1701	0	0	0	0	0	0	0	0	0	0	0	0	0	0	88.1412	50.2098	0	102.339	105.646	0	105.383	0	0	0	0	0	0	0	0	0	0	0	0	0	0	0	0	0	0	0	0	0	0	0
1702	528.32	404.591	714.854	334.45	609.536	597.018	399.308	336.65	0	0	531.117	322.348	363.768	0	934.813	618.14	601.805	651.559	977.601	837.383	417.332	0	0	0	0	318.594	33.7922	420.741	672.286	250.326	172.397	392.835	222.392	259.337	258.823	333.32	140.762	307.838	271.674	380.975	475.911	385.185	0	0
1703	30.184	0	0	0	0	54.858	0	20.4923	0	0	60.9462	25.6127	0	0	24.8612	0	12.7094	0	0	0	0	0	0	0	0	0	0	0	0	0	0	0	23.6929	0	0	0	0	0	0	0	0	0	0	0
1704	0	0	0	0	0	0	0	0	0	96.6414	0	0	51.7671	0	0	0	393.213	185.6	237.943	0	0	0	0	0	0	0	0	0	0	33.6723	0	0	0	0	0	0	0	0	0	0	0	0	0	0
1705	0	971.834	1179.63	442.745	647.901	838.391	651.235	0	208.603	0	0	679.436	0	0	0	0	0	0	0	845.22	0	0	188.581	105.847	184.155	262.37	570.487	423.354	633.762	498.69	53.1361	577.688	785.293	0	524.347	624.577	695.198	93.6379	616.813	647.175	634.237	639.667	445.034	0
1706	0	0	0	0	7.5871	0	0	0	0	0	0	0	0	0	0	162.042	61.4038	0	0	0	111.316	0	0	0	0	0	0	0	0	0	0	0	0	0	0	0	0	0	0	0	0	0	0	0
1707	28.53	0	0	0	101.705	0	71.8399	0	0	0	0	0	0	0	0	0	0	0	0	259.747	0	0	0	0	0	0	106.237	18.6045	65.778	16.5895	0	61.8891	0	0	36.9234	33.2665	0	0	47.2879	26.6566	100.591	0	0	0
1708	0	0	0	68.9316	0	0	0	0	0	0	0	0	0	0	0	0	0	0	0	0	0	0	0	0	40.8302	0	0	38.1092	0	0	0	16.5397	275.687	0	0	84.9481	13.9068	0	0	0	0	0	0	0
1709	0	0	0	0	0	0	0	0	0	0	0	0	0	0	0	0	0	0	0	0	0	0	0	0	0	0	0	0	0	0	0	0	0	0	0	0	0	0	0	0	0	0	0	0
1710	0	222.177	78.1104	0	249.731	505.277	66.4429	0	0	0	0	0	0	0	0	0	54.8502	45.6786	0	0	58.6912	2395.03	0	238.369	35.5622	179.84	136.001	24.5927	112.695	327.855	464.765	196.632	0	454.948	188.819	0	140.125	924.713	113.89	235.238	255.103	205.687	0	0
1711	0	0	0	0	0	0	0	0	0	93.0702	0	0	0	0	0	0	0	0	0	0	0	0	0	0	29.1072	0	0	0	0	0	0	0	11.5167	0	0	0	21.5998	0	0	0	0	0	0	0
1712	1212.53	80.7697	78.7603	48.3072	0	194.783	22.3005	0	0	0	0	0	576.064	1894.06	0	1293.96	0	0	475.762	0	519.094	0	0	0	0	0	19.8912	16.9563	0	119.927	0	0	27.7363	945.27	0	0	0	0	0	0	0	217.049	0	0
1713	0	0	0	0	0	0	0	0	0	0	0	106.877	64.9941	0	0	0	0	0	302.868	0	0	0	0	0	0	0	0	0	9.9346	0	0	0	0	0	0	151.556	0	0	0	0	0	0	0	0
1714	0	0	23.5386	0	42.6701	0	0	0	0	0	0	0	0	0	0	0	0	0	0	116.07	0	0	0	0	0	0	0	9.6078	0	23.9438	0	23.5028	7.1707	0	0	0	0	0	0	0	0	0	0	0
1715	0	0	0	0	0	0	66.1723	0	0	0	0	0	0	0	0	0	0	0	0	0	0	0	0	0	0	0	0	0	0	12.1593	0	24.6063	0	0	34.7075	0	0	0	0	0	22.0292	0	0	0
1716	0	143.725	753.448	700.645	386.102	238.971	348.806	307.474	0	70.7124	0	0	0	0	230.272	0	178.454	0	0	100.827	124.24	0	0	0	251.463	20.5628	136.303	112.759	202.721	192.276	0	113.694	36.6337	53.8681	153.954	0	0	0	149.732	185.451	343.062	182.231	157.094	0
1717	0	0	0	0	0	0	0	0	0	0	0	0	0	0	0	0	0	0	0	0	0	0	0	0	0	0	0	0	0	0	0	0	0	0	0	0	0	0	0	0	0	0	0	0
1718	0	0	0	0	0	0	31.7107	0	0	2258.69	931.129	0	0	0	0	0	280.859	0	294.515	0	281.735	0	25.3092	0	621.245	85.1392	0	53.2249	61.527	0	0	0	0	0	33.8631	75.9516	834.109	0	0	0	26.8926	12.5287	0	0
1719	0	0	0	0	0	0	0	60.1302	0	196.779	145.296	0	0	0	0	16.9329	0	0	0	0	0	0	46.6855	0	164.656	163.716	17.3759	27.4353	49.1745	29.1699	19.9201	50.9846	83.0838	48.2012	7.3185	18.2028	104.083	0	139.745	21.1277	9.2664	63.1701	48.7604	159.537
1720	370.139	4345.89	748.013	1596.08	1115.94	2991.79	1473.85	245.743	0	0	641.844	1076.68	455.512	2348.6	746.039	977.647	334.718	1199.81	1883.57	1020.9	418.769	0	1694.16	4262.12	1580.79	874.732	1565.53	705.145	823.134	1084.34	2395.12	969.596	164.712	1241.47	285.844	500.111	2158.14	1211.55	0	390.145	1187.25	910.502	0	6450.97
1721	0	0	0	0	0	0	0	0	0	0	0	239.321	0	0	0	0	0	0	0	0	0	0	0	0	0	0	0	0	0	0	0	0	0	0	0	0	0	0	721.701	0	0	0	0	0
1722	66.34	0	0	28.3371	0	0	0	0	0	0	0	0	0	310.213	0	0	0	458.7	0	0	0	0	0	0	61.8781	0	0	0	0	0	0	0	0	26.6789	0	0	0	0	0	0	0	0	0	0
1723	0	0	0	0	0	0	0	0	0	0	0	0	0	0	0	0	0	0	0	0	0	68.0912	0	177.579	0	0	0	0	0	0	0	0	0	0	0	0	0	0	0	0	0	0	0	20360.6
1724	0	31.9167	0	0	0	0	0	0	0	310.954	181.916	0	0	0	513.857	360.342	0	0	209.002	167.15	321.945	0	0	0	0	0	0	0	0	0	0	0	0	0	0	0	0	0	0	0	0	0	180.641	0
1725	0	0	0	0	27.9236	64.2805	31.1431	0	0	0	0	0	0	0	0	79.6793	0	0	0	0	0	0	0	0	0	0	29.1476	0	0	0	0	0	0	0	0	0	0	0	23.1074	0	15.8923	0	0	0
1726	201.387	271.411	380.324	186.54	280.117	291.295	109.347	68.922	0	586.909	146.425	207.524	122.217	61.1622	144.344	70.8122	350.647	279.454	388.685	111.827	283.422	0	0	0	143.831	210.657	319.754	241.849	257.518	98.0613	0	224.305	92.0299	0	112.649	245.052	63.3143	55.1243	0	239.535	298.609	174.714	50.0523	0
1727	0	0	0	0	0	0	0	0	0	247.848	0	0	0	0	0	0	0	0	0	0	0	0	0	0	0	0	0	0	103.392	0	58.9458	0	0	0	0	0	10.6736	0	0	0	0	0	0	0
1728	0	0	0	0	0	0	0	0	0	0	0	0	0	0	0	0	0	0	0	0	0	0	0	0	0	0	0	0	0	0	0	0	0	0	0	0	0	0	0	0	0	0	0	0
1729	45.5486	0	24.2212	29.6728	96.9507	76.7912	34.2144	0	0	0	0	0	0	0	0	0	31.8727	0	0	0	0	45.5108	0	0	30.1249	0	67.3799	0	0	0	0	10.9	0	0	0	0	0	0	0	0	25.1835	0	80.7509	0
1730	0	0	0	52.5463	83.125	0	60.4784	0	0	0	42.1245	0	0	0	35.7655	0	13.789	65.6985	0	0	0	0	0	0	0	22.3948	60.7495	53.4097	5.2321	31.9619	0	42.1577	14.7357	0	28.732	14.9288	32.3321	0	0	0	14.312	10.8027	0	0
1731	0	1800.05	225.27	541.675	527.288	994.266	1023.25	0	0	0	0	0	0	0	0	0	0	0	0	0	0	457.692	2081.08	957.73	2611.48	1154.31	2777.74	2602.52	2518.8	3153.82	3751.41	3245.6	602.733	682.118	2570.13	1881.05	2372.73	594.602	1060.35	476.361	1961.34	738.294	16.7699	0
1732	0	0	0	0	0	0	0	0	0	0	0	0	0	0	0	22.1378	0	0	0	0	0	0	2248.63	0	0	0	0	0	0	0	0	0	0	0	0	0	0	0	0	0	0	0	0	299.471
1733	962.141	301.476	688.515	215.819	921.403	877.227	326.595	558.168	210.395	801.18	614.872	923.168	659.043	0	0	567.038	374.444	864.959	319.058	509.518	823.019	0	58.6111	0	19.683	128.762	663.856	231.128	150.225	199.234	0	526.8	98.8203	106.385	251.295	657.754	0	0	119.826	290.522	452.962	347.474	416.92	218.895
1734	0	0	0	0	0	0	0	158.296	0	1059.39	0	0	0	546.548	134.356	699.266	432.208	0	324.794	0	0	0	0	0	0	0	0	0	0	0	42.6389	0	0	9.2277	0	0	0	0	0	7.9184	0	0	0	0
1735	209.267	0	61.1077	0	111.594	32.5537	113.131	0	0	174.55	191.146	154.578	173.464	181.573	125.991	0	0	63.2805	0	0	0	0	0	0	0	0	23.1773	62.0092	0	57.8306	0	15.1516	74.9248	0	53	0	0	0	0	0	0	0	0	0
1736	0	405.623	0	0	0	0	11.0287	0	0	0	0	0	0	0	0	0	0	0	0	0	0	124.548	0	0	75.8433	0	63.465	38.1645	44.4578	0	0	57.6963	0	0	0	52.3268	0	0	0	0	0	0	0	0
1737	0	87.1551	0	0	302.525	0	56.0854	632.307	0	0	91.8285	0	0	0	0	0	576.297	0	0	0	0	0	0	0	25.1905	32.4288	41.5993	0	19.9728	44.2375	61.138	0	62.442	85.2911	15.0164	0	46.9886	63.1307	0	0	0	0	101.023	0
1738	0	650.819	57.2254	0	0	0	186.737	0	0	0	0	0	0	0	0	0	0	71.0803	0	0	0	0	0	196.652	143.609	48.5003	208.589	0	109.939	162.49	717.916	0	0	0	22.749	81.5845	236.23	0	0	12.6356	19.6983	118.7	0	1151.68
1739	625.785	0	1064.61	0	1061.58	0	777.361	0	0	0	0	0	0	0	2014.92	0	0	0	0	0	0	0	0	0	0	0	0	0	688.149	0	0	545.207	0	0	0	127.736	0	0	0	243.798	0	0	303.655	0
1740	22626.1	0	0	0	0	0	0	0	0	30269.7	14450.3	15961.8	0	41227.2	0	25431.2	9462.49	0	28854	0	0	0	0	0	0	0	0	0	0	0	0	0	0	0	0	0	0	0	0	0	0	0	15073.5	0
1741	0	0	0	0	0	0	0	0	0	0	0	0	0	0	0	0	0	0	0	0	0	0	0	0	0	0	0	0	0	0	0	0	0	0	0	0	0	0	0	0	0	0	0	0
1742	0	0	0	15.113	0	0	45.7845	0	0	0	0	0	0	0	0	0	388.902	0	0	0	0	0	0	0	0	0	0	0	0	0	0	0	0	72.66	0	0	0	0	0	0	0	0	0	0
1743	696.987	318.39	0	0	0	535.421	0	600.984	0	581.29	506.569	617.784	117.187	0	0	288.25	805.923	0	702.678	612.557	512.231	0	0	293.148	204.178	228.707	310.445	311.028	36.0254	431.129	89.2418	83.8819	114.859	34.2674	0	216.889	605.794	185.033	326.353	404.974	388.339	331.703	0	1415.27
1744	0	0	26.8265	0	0	0	21.465	0	0	0	0	0	0	0	1391.21	0	0	0	0	0	0	0	0	0	0	0	0	0	0	0	0	0	0	0	0	0	0	0	0	0	0	0	199.536	0
1745	3316.74	1718.48	5986.8	3567.47	3149.39	4032.8	4148.57	4679.65	2767.98	5256.89	7440.44	3993.58	6366.23	6073.5	7166.34	6331.38	1453.13	7937.53	10170.6	5770.45	11505.4	464.758	4655.3	427.473	1204.12	2295.84	5181.61	5022.56	4823.04	3122.08	969.586	4713.82	2675.35	1501.74	3752.55	5486.1	171.54	1048.43	4054.89	3692.64	4122.03	4380.31	2294.82	0
1746	0	0	0	0	0	0	0	0	0	0	0	0	0	0	0	0	0	0	0	0	0	0	0	0	0	0	0	0	0	0	0	16.6075	0	0	0	0	0	0	0	0	0	0	0	0
1747	0	0	0	0	0	0	0	0	0	0	0	0	0	0	0	0	0	0	0	0	0	0	0	0	0	0	0	0	0	0	0	0	0	0	0	0	0	0	0	0	0	0	0	0
1748	0	0	0	195.407	61.9344	111.91	22.208	17.4759	0	18.1151	0	0	54.8466	0	0	0	103.154	109.324	58.4293	81.2546	323.597	0	0	0	33.8262	67.5988	24.9318	297.558	231.626	7.4017	0	86.6596	23.6331	0	40.1164	145.29	0	0	46.5084	168.907	81.4609	80.6284	0	0
1749	0	0	0	0	0	0	0	0	0	0	0	0	0	87.3418	0	0	0	0	0	0	0	0	0	0	0	0	0	0	0	0	0	0	0	73.7239	0	0	0	0	0	244.172	0	0	0	0
1750	0	0	0	0	0	0	0	0	0	0	0	0	0	0	0	0	0	0	0	0	0	0	0	0	0	0	0	0	24.1442	0	0	0	0	0	0	0	0	0	0	0	0	0	0	0
1751	0	0	0	0	0	0	46.0621	0	0	52.8616	0	0	0	133.83	0	85.3377	280.61	56.8002	50.2645	0	0	0	0	0	159.057	0	31.1534	0	0	0	377.251	0	0	200.448	0	0	0	0	0	0	113.762	20.2189	26.8877	0
1752	0	0	0	0	0	0	0	0	0	0	0	0	0	0	0	0	0	0	0	0	0	0	0	0	0	0	0	0	0	0	0	0	0	3327.34	0	0	0	0	0	0	0	0	0	0
1753	0	0	0	0	0	0	0	0	0	0	0	0	0	0	0	0	0	0	0	0	0	0	0	0	0	0	0	0	0	0	0	0	0	0	0	0	0	0	0	0	0	0	0	0
1754	137.923	250.326	73.6819	0	222.846	0	76.1515	0	0	371.963	0	60.0845	101.118	128.125	0	0	0	57.9014	0	0	1578.05	0	0	0	139.658	93.5243	153.694	154.305	306.885	316.476	101.814	66.4915	105.444	43.5602	249.939	492.392	24.4309	0	157.988	322.161	79.9352	279.036	0	0
1755	0	0	0	0	0	0	0	0	0	0	0	0	0	0	0	0	0	0	0	0	0	0	0	0	0	9.2732	0	0	0	0	0	0	0	55.1491	0	122.41	8.5498	0	0	0	0	0	0	0
1756	0	0	0	0	0	0	0	0	0	0	0	0	0	0	0	0	0	0	0	0	0	0	0	0	0	0	0	0	0	0	0	0	0	0	0	0	0	0	0	0	0	0	0	0
1757	0	0	0	0	0	0	0	0	0	0	0	0	0	0	0	0	0	0	0	0	0	0	0	0	0	153.475	0	145.595	142.987	0	0	0	0	42.6049	7.9471	0	0	0	0	41.3913	0	92.6072	0	0
1758	15.3432	0	128.14	0	101.842	0	33.3389	145.182	0	90.3918	0	0	43.2515	0	0	0	0	0	0	0	0	0	0	253.559	0	193.357	167.216	28.2098	197.658	120.243	0	250.394	27.0839	281.917	72.4952	143.67	233.737	32.8642	263.204	83.3191	18.421	114.032	0	0
1759	0	0	0	0	0	0	0	0	0	0	0	0	0	0	0	0	0	0	0	0	0	0	0	337.176	0	0	0	0	0	0	0	0	0	0	0	0	5.8804	0	0	0	0	0	0	478.07
1760	0	0	237.377	0	0	0	61.6564	0	0	0	0	0	0	0	0	0	0	0	0	0	0	0	0	0	0	0	0	0	0	0	0	0	0	0	26.8298	0	91.1744	0	0	0	0	0	0	0
1761	0	0	0	0	0	0	0	0	0	0	0	0	0	0	0	0	0	0	0	0	0	0	0	0	0	0	0	0	0	0	0	0	0	0	0	0	0	0	0	0	0	0	0	0
1762	0	0	82.3411	17.7829	52.464	78.2816	0	0	0	0	0	211.057	0	0	0	0	0	105.958	160.645	0	99.9944	197.071	0	0	0	0	0	0	0	58.3014	1566.11	0	306.762	78.0067	0	0	0	0	0	0	0	0	34.3765	12656
1763	610.976	0	196.988	311.442	294.47	0	0	51.1828	0	532.735	140.728	127.337	150.981	391.842	641.321	444.401	21.2907	196.066	171.195	49.7411	0	0	0	0	489.671	0	0	0	0	33.057	0	0	33.7743	14.6232	18.3978	0	0	0	0	20.4035	0	0	508.49	0
1764	0	0	21.98	0	82.9486	0	22.2715	0	0	150.323	0	0	0	0	0	0	0	278.93	0	0	259.091	0	2177.63	0	0	0	7.2351	22.1713	45.9983	0	0	0	0	0	0	0	0	0	0	7.8764	0	835.301	67.4385	0
1765	0	0	0	0	0	0	0	0	0	0	0	0	0	0	0	0	0	0	0	0	0	0	0	0	0	0	0	0	22.9275	0	0	0	0	0	37.5856	0	0	0	0	0	0	0	0	0
1766	0	0	66.3411	0	0	0	130.541	0	0	0	0	0	80.8917	0	0	0	213.301	0	0	0	0	0	0	0	0	5.6547	0	10.5909	0	87.7208	107.793	0	12.4523	0	50.3674	12.0215	49.7874	0	0	0	39.4876	0	25.1406	0
1767	0	0	0	0	0	0	0	0	0	0	0	0	145.808	0	133.778	369.512	48.6728	0	191.444	199.688	339.503	1193.16	0	0	0	0	0	0	0	0	0	0	97.6724	0	0	0	0	0	0	0	0	0	0	0
1768	959.706	0	1895.96	1023.46	1012.09	653.467	1428.49	4112.33	632.837	407.831	1028.27	315.449	351.083	165.565	1425.79	258.532	749.838	384.337	282.709	1135.62	483.5	0	0	0	0	145.608	303.262	96.4762	0	0	0	0	454.472	0	148.387	633.234	0	0	0	0	0	168.542	827.801	0
1769	0	200.636	0	0	0	0	0	0	0	104.25	0	0	0	0	0	0	0	0	0	0	112.59	0	0	0	16.5513	0	0	0	0	0	0	0	0	0	0	0	0	0	0	0	0	0	0	0
1770	0	0	0	0	0	0	0	1320.87	0	21.6917	0	0	0	0	0	0	0	0	0	0	0	76.2637	543.117	0	0	783.268	0	0	0	0	0	0	0	0	0	0	0	1140.1	89.0006	0	0	55.6497	2278.49	0
1771	21.7176	0	0	0	0	0	0	0	0	0	0	0	0	0	0	0	0	0	0	41.6251	0	63.5585	19777.1	0	13.0091	0	0	0	0	0	472.992	0	10.9435	26.1198	0	0	0	0	0	0	0	0	0	9988.95
1772	0	0	0	14.2152	56.7819	166.626	131.762	60.9591	0	73.0855	209.501	0	40.5322	246.186	158.824	146.131	264.76	0	113.822	0	0	216.922	0	0	0	85.7079	18.361	81.8181	59.0437	120.667	0	153.157	0	269.872	20.6385	32.6593	375.262	0	60.9403	36.3429	0	0	115.119	1518.81
1773	0	0	0	0	0	0	0	0	0	0	0	0	0	0	0	0	0	0	0	109.392	0	0	0	0	0	0	0	0	0	0	0	0	0	0	0	0	0	0	0	0	0	0	0	0
1774	0	0	0	0	0	0	0	0	0	0	0	438.008	0	0	0	0	490.327	1285.42	499.015	0	0	0	0	0	0	40.7657	1160.09	54.594	1480.88	632.104	100.211	1982.66	0	0	670.131	0	377.376	876.087	0	567.501	0	745.516	0	0
1775	795.122	731.696	119.805	0	1378.14	873.527	584.755	1894.17	876.74	1156.62	1627.2	576.043	213.155	478.78	223.12	699.147	1643.78	111.167	0	710.733	0	0	0	446.37	0	0	593.468	538.124	511.541	728.834	59.1971	381.466	596.084	839.119	398.835	556.954	414.774	0	537.014	269.304	239.467	675.125	206.372	774.888
1776	0	0	0	0	0	0	0	0	16504.3	6391.83	2148.1	0	0	7820.36	4573.07	4306.8	1916.59	0	2572.01	3539.44	0	0	689.865	27.9083	1346.71	834.24	717.984	1677.37	1935.98	2030.19	1726.13	3064.92	3590.76	2573.37	1600.17	2401.06	1065.93	44.8949	163.924	2370.03	865.251	0	3590.49	0
1777	0	0	0	0	0	0	0	0	0	0	0	0	0	0	0	0	0	0	0	0	0	0	0	0	0	0	0	0	0	0	0	0	0	0	0	0	0	0	0	0	0	42.0876	0	0
1778	0	0	0	0	0	0	0	0	0	0	0	0	0	0	0	0	0	0	0	0	38.0663	0	0	0	0	0	0	0	28.134	0	0	0	0	0	0	0	0	0	0	0	0	0	0	0
1779	0	0	0	0	0	0	33.5985	0	0	0	0	0	0	0	0	0	0	0	0	0	0	0	0	0	0	0	0	0	0	0	0	18.2409	0	0	0	47.0631	0	0	0	0	0	0	0	0
1780	3375.34	1559.5	3349.26	1837.52	3801.44	4492.2	4510.2	6086.7	3157.12	2584.53	3491.85	1962.71	884.338	1831.3	3370.97	1256.98	3196	2871.84	2437.03	5924.75	1527.79	0	1461.53	3466.34	2066.84	1357.65	3126.73	2075.44	2693.85	2888.32	4012.96	3206.29	1438.67	5552.75	2008.96	2135.97	2222.15	3474.82	2665.44	2032.41	2454.87	1452.73	4798.64	17466.3
1781	64.1836	0	0	360.197	210.538	0	722.961	0	0	299.972	530.074	149.603	171.965	561.126	315.604	230.224	0	0	0	608.382	463.055	0	0	0	311.52	74.4501	825.17	0	1027.54	52.8201	0	111.141	38.8352	0	99.9488	176.645	15.0364	0	302.222	17.333	160.86	314.368	21.1941	2293.17
1782	3559.72	4307.29	6119.57	1793.75	3594.07	4686.51	5021.12	2794.6	6564.46	6540.43	3287.14	3226.51	3894.6	4129.93	5171.02	4630.57	4294.38	5610.97	6032.28	6748.89	10814.4	4896.82	127.72	2355.2	1445.58	2350.38	3589.64	3284.45	5882.65	3261.18	758.545	3396.52	1314.11	3079.33	2629.5	4171.07	1799.15	1679.83	5878.55	4046.6	4536.86	3518.37	1535.27	77.1418
1783	0	0	0	0	0	0	0	0	0	0	0	0	0	0	0	0	0	0	0	0	0	0	0	0	0	0	0	0	0	0	0	0	0	0	0	0	0	0	0	0	0	45.0241	0	0
1784	0	0	0	0	30.1554	0	0	0	0	0	0	0	0	0	0	0	0	0	0	0	0	0	0	0	0	0	0	0	0	0	0	0	0	0	0	0	0	0	0	0	0	0	21.5108	0
1785	382.413	374.383	217.087	0	248.911	25.7041	0	0	0	0	0	0	70.7532	0	0	0	0	0	0	0	0	1718.33	0	161.948	0	0	0	0	102.434	0	53.1188	0	0	40.9493	26.6364	0	81.687	0	170.822	28.3219	36.4764	0	0	0
1786	870.189	0	0	0	0	67.226	1320.04	0	0	602.326	0	0	0	66.2431	101.32	0	0	0	0	0	0	353.013	0	0	0	0	91.761	0	0	0	0	0	0	399.164	0	0	0	0	0	0	0	0	99.3526	0
1787	30.9063	0	0	0	21.9558	0	0	0	0	277.095	0	0	134.366	85.1301	81.9224	211.217	0	75.162	55.2297	80.9851	69.5374	0	0	0	0	0	0	0	0	0	0	0	0	0	0	0	0	0	0	18.105	0	0	0	0
1788	0	0	0	0	0	0	0	0	0	0	0	0	0	0	0	0	0	0	0	0	0	0	0	0	0	0	0	36.334	133.785	0	0	0	0	0	0	49.0834	0	0	0	0	67.4156	0	0	0
1789	0	0	0	0	0	186.162	0	0	0	0	350.623	0	65.6953	0	0	0	0	337.932	185.838	0	145.663	0	0	0	0	0	0	0	0	0	0	0	0	23.5144	0	0	0	0	0	0	0	0	279.007	1681.44
1790	0	30.3773	0	0	66.5828	0	0	353.522	0	789.241	148.713	0	0	0	0	0	0	0	0	0	0	0	18.7615	0	94.2042	57.3091	57.3726	0	11.1144	38.3419	0	73.6985	62.2393	0	42.8481	118.027	198.297	24.2524	0	12.6484	15.9171	194.685	98.4282	0
1791	0	0	414.466	0	0	0	258.816	0	0	0	0	0	0	0	83.2847	0	28.5693	114.406	1074.37	377.743	1343.28	0	0	203.698	0	76.5619	468.132	511.638	153.996	0	0	0	0	0	448.422	481.93	0	0	0	0	138.793	0	26.5796	0
1792	0	0	115.913	0	460.728	0	252.261	0	0	193.136	0	285.035	0	379.858	235.445	203.24	767.279	0	0	41.8883	0	0	0	0	354.508	66.499	73.2495	104.076	43.2396	264.689	394.299	261.523	269.242	397.074	166.352	120.934	577.742	287.811	26.0378	61.1791	169.604	266.447	0	0
1793	118.141	122.228	173.455	700.601	120.409	583.484	223.672	13.8969	0	0	294.835	612.951	21.1418	0	1018.66	471.45	0	0	0	101.489	453.02	0	38.1841	264.318	76.1238	100.935	96.2706	80.0806	51.8452	198.751	1321.17	271.437	98.3817	513.75	0	206.35	190.412	452.117	591.685	322.148	86.5754	0	0	552.963
1794	0	0	0	0	0	0	0	0	0	0	0	0	0	0	0	0	0	0	0	0	0	0	0	0	0	0	0	0	0	0	0	0	0	0	0	0	0	0	0	0	0	0	0	0
1795	0	0	0	0	0	0	0	0	0	0	0	0	0	0	0	0	0	0	0	0	0	0	0	0	0	0	0	0	0	0	0	0	0	0	0	0	0	0	0	0	0	0	0	145.591
1796	225.467	312.179	316.605	205.411	546.977	418.983	0	0	0	789.656	0	625.287	0	0	54.4358	2001.11	20.8908	805.43	0	0	257.17	71.1674	0	87.6071	688.275	0	0	0	0	297.179	868.179	215.305	709.401	869.684	0	0	187.722	270.29	0	743.768	44.9546	0	0	0
1797	0	0	127.45	0	0	224.133	0	0	0	0	0	0	0	0	0	0	0	100.046	341.675	0	192.26	0	0	0	0	445.958	0	19.858	606.047	0	0	0	0	0	0	21.0168	96	0	376.059	0	115.813	845.114	0	0
1798	1088.51	0	0	0	0	0	0	0	0	0	0	0	0	15.298	0	0	0	0	0	0	0	0	0	6487.72	0	0	0	0	0	0	6152.28	0	0	282.33	0	0	75.4368	0	0	0	0	0	398.502	461.158
1799	0	0	0	0	0	0	0	0	0	0	0	0	0	0	0	0	0	0	0	0	0	0	0	0	0	0	0	0	0	0	0	0	0	0	0	0	0	0	0	0	0	0	0	0
1800	0	139.024	455.268	33.0846	0	0	0	0	0	0	0	0	0	0	0	0	0	0	0	0	0	0	0	0	0	0	0	0	0	0	0	0	0	0	0	0	0	0	0	0	0	0	0	0
1801	61.2566	0	0	0	0	0	0	0	0	0	0	0	0	879.473	0	0	0	0	0	0	0	0	0	0	0	0	0	0	0	0	628.345	0	0	0	0	0	0	0	0	193.533	0	0	0	83.0126
1802	0	0	387.627	0	0	0	0	0	0	0	0	0	0	0	0	0	0	0	0	0	0	0	0	0	0	0	0	0	0	0	0	0	0	0	0	0	0	0	0	0	0	0	189.388	0
1803	0	0	0	0	0	0	0	0	0	317.175	0	126.12	0	0	483.355	354.233	925.288	0	0	0	0	776.508	0	204.511	139.083	204.586	0	0	0	199.945	0	0	0	0	0	0	351.211	161.413	121.366	0	0	598.758	0	0
1804	0	0	0	0	0	0	0	0	0	0	0	0	0	0	0	0	0	0	0	0	0	0	0	0	0	0	0	0	0	0	0	0	0	0	0	0	0	0	0	0	0	0	0	9807.61
1805	330.055	111.896	118.332	0	338.562	0	32.4577	92.8631	0	315.1	26.0103	33.4278	180.507	187.037	225.23	164.956	211.139	123.449	53.9589	114.236	121.719	0	0	0	0	12.5468	0	9.5751	0	43.6753	0	36.3645	361.015	32.5738	140.593	27.8581	18.3767	0	0	20.863	14.0024	27.5413	172.185	0
1806	0	466.7	323.562	149.635	162.429	332.452	86.393	0	0	285.196	0	72.4661	254.928	0	1677.43	0	391.339	495.967	761.73	217.115	1468.5	0	0	0	0	63.3555	58.8858	97.9371	87.3836	50.771	0	71.6525	41.5017	0	0	86.6201	0	0	11.7903	0	140.148	576.715	0	0
1807	213.095	55.2355	217.745	15.59	149.715	136.851	165.207	0	0	0	0	0	0	0	0	0	0	0	0	0	0	0	0	0	0	0	369.684	0	0	94.4316	0	343.54	0	0	0	0	0	0	0	0	305.799	0	175.066	0
1808	0	0	0	0	0	0	0	0	0	0	0	0	286.181	0	0	0	0	0	0	0	0	2075.63	0	0	0	0	0	0	0	0	0	0	0	86.3116	0	0	0	0	0	0	0	0	0	0
1809	396.257	0	0	0	247.765	0	15.0612	0	0	0	0	28.7644	677.278	0	956.529	0	0	0	0	0	0	0	0	0	48.1626	17.0306	42.0337	0	35.6719	166.595	123.736	0	37.5249	280.935	15.4392	21.1555	0	0	0	85.1314	0	23.6611	26.9867	0
1810	0	0	0	0	17.0075	0	0	0	0	0	0	0	0	0	0	0	0	0	0	451.358	0	0	0	0	0	0	18.6775	0	50.3075	0	0	0	0	0	211.897	0	0	0	0	0	0	0	0	0
1811	0	0	0	36.109	22.2406	0	0	59.7562	0	562.766	0	0	271.429	351.368	460.154	0	0	0	0	119.984	225.723	0	0	0	15.2036	0	0	0	9.4277	0	0	11.8861	17.5312	21.5983	0	0	0	0	0	56.2322	8.8359	0	0	0
1812	0	0	0	0	0	0	0	0	0	0	0	0	41.4977	0	0	54.7688	0	17.4526	0	0	0	0	0	0	0	0	0	0	0	0	0	0	0	0	0	0	0	0	0	0	0	0	0	0
1813	0	363.249	144.106	71.5145	188.499	270.94	208.533	0	0	0	0	27.9563	15.6401	0	0	0	0	0	0	67.2293	0	1188.74	0	0	0	12.1822	86.8183	35.1535	49.501	88.8193	0	63.9231	21.236	0	52.2213	40.569	0	0	34.7021	66.5331	74.7088	57.388	0	0
1814	0	0	0	0	45.5519	0	0	0	0	0	0	0	23.6883	0	0	0	0	55.5967	0	68.7189	102.656	0	0	0	274.587	0	0	0	0	0	0	19.6486	25.9526	0	0	17.6986	16.158	0	0	12.5598	0	85.7892	0	0
1815	293.164	0	230.053	0	130.716	0	68.3888	451.919	0	0	82.1711	0	0	0	286.155	0	159.741	0	67.0115	0	0	0	0	0	0	33.8826	49.0956	17.9482	37.5191	40.2318	0	158.419	59.8643	0	135.688	106.718	0	0	0	0	62.8215	22.2992	0	0
1816	0	0	0	0	0	18.0345	13.0022	0	0	0	0	0	0	0	0	0	0	0	0	0	0	0	0	0	0	0	0	0	0	16.1639	0	0	0	0	0	0	0	0	0	0	0	0	0	0
1817	0	0	0	0	0	0	0	0	0	0	0	0	0	0	0	0	0	0	0	0	0	0	0	0	0	0	0	0	0	0	0	0	0	0	0	0	0	0	0	0	0	0	0	0
1818	702.481	1107.98	127.149	0	945.007	683.178	343.014	1380.08	369.98	1037.82	767.613	179.578	0	225.769	106.972	172.208	425.048	0	0	610.57	0	0	159.551	113.774	207.57	213.758	457.422	336.504	366.967	379.672	135.251	249.268	248.269	272.255	258.306	361.118	321.987	239.544	380.231	164.18	180.791	534.787	1761.41	235.44
1819	0	0	0	0	96.8549	0	0	0	0	0	133.272	43.5158	26.9214	0	0	0	0	86.1923	308.781	343.063	119.837	0	0	0	0	0	116.965	38.3745	101.061	20.7702	0	8.4535	16.5762	0	0	0	0	0	48.34	0	0	19.6309	0	0
1820	0	0	23.4149	0	0	0	0	0	0	0	0	0	0	0	0	0	0	0	0	0	0	84.6231	0	0	74.8051	0	9.9023	11.7086	0	0	261.166	0	107.304	0	0	0	0	0	18.5427	0	0	0	0	0
1821	0	0	0	0	32.2623	0	0	0	1233.55	0	56.341	0	0	0	0	449.374	0	0	89.2892	0	0	0	0	0	0	186.111	0	0	0	0	0	0	0	27.0535	0	0	0	0	0	0	0	0	0	0
1822	0	0	0	0	0	0	0	0	0	0	0	0	0	0	0	0	0	0	0	0	0	0	0	0	0	0	0	0	0	0	0	0	0	0	0	0	7.8809	0	0	0	0	0	0	0
1823	0	0	0	0	0	0	0	0	0	0	0	0	0	0	0	0	53.5055	0	0	0	0	0	0	0	0	31.8253	25.0084	44.2118	50.7207	39.0983	0	0	0	0	0	27.7612	29.1029	0	0	0	0	34.919	0	319.092
1824	0	0	0	0	169.487	77.1625	129.683	0	0	0	0	35.6714	0	0	0	0	133.506	0	0	0	0	0	0	69.4691	52.5377	86.6262	138.874	63.7517	181.986	81.8139	0	123.181	21.6468	36.52	47.3977	85.965	152.579	149.487	19.2982	85.8801	193.779	31.9861	0	515.5
1825	0	0	0	0	0	0	31.5864	0	0	84.0242	0	0	0	0	0	0	0	0	0	107.488	0	98.6513	0	0	0	0	0	0	0	0	0	0	0	0	0	0	0	0	0	0	0	0	0	0
1826	1696.17	4690.11	1514.05	557.182	1592.78	2858.32	1874.1	552.199	0	462.98	0	695.901	429.557	2467.3	945.142	0	198.641	1193.33	81.2506	1399.2	555.083	3660.12	0	0	0	0	0	0	0	0	0	0	965.043	378.13	0	0	0	763.816	0	684.607	0	1124.17	10.3101	0
1827	272.666	338.767	284.052	82.8841	376.18	204.762	395.578	307.448	131.49	962.391	516.866	224.273	399.466	553.662	684.706	817.51	330.747	735.658	1385.37	459.762	1567.72	0	808.791	417.106	257.48	683.096	384.203	474.996	956.321	379.419	198.62	297.763	217.833	434.343	882.011	570.769	1018.94	774.07	745.083	460.426	830.98	567.723	380.033	491.25
1828	75.0299	0	79.9022	57.1015	118.886	155.032	0	0	0	0	0	0	0	0	0	0	0	0	0	0	0	0	0	0	21.5063	93.0251	58.944	0	0	34.3272	67.0646	87.8429	0	153.495	0	8.8309	223.57	109.901	91.4225	14.6613	22.6978	0	0	231.971
1829	0	0	0	0	0	0	60.8264	0	0	0	0	0	0	0	0	0	0	0	0	0	0	0	0	0	0	0	0	0	0	0	0	0	0	0	0	0	0	0	0	0	0	0	0	0
1830	45.1642	51.2738	0	0	175.941	0	0	0	0	129.097	0	0	29.3368	0	0	45.9614	344.165	0	77.9955	0	0	0	657.441	0	0	0	108.984	0	112.312	9.9905	339.764	109.849	0	0	116.57	54.9691	183.078	0	12.3789	0	0	100.073	0	76.6438
1831	0	0	0	0	0	0	0	0	0	0	0	0	0	0	0	0	0	0	0	0	0	0	0	0	0	0	0	0	0	0	0	0	0	867.746	0	0	60.2852	0	0	0	0	0	0	0
1832	0	0	0	0	0	0	0	0	0	0	0	0	0	0	0	0	0	0	0	0	0	0	0	0	0	0	0	0	0	0	0	0	0	0	0	0	0	0	0	0	0	0	0	0
1833	0	0	0	0	0	31.3855	0	0	0	0	0	0	0	0	39.0188	0	0	85.1533	53.8479	0	0	0	0	0	0	0	0	0	0	0	0	0	12.4412	0	0	0	0	0	0	12.3371	0	0	0	0
1834	0	369.916	194.987	88.3926	46.8574	516.742	161.854	0	0	140.616	0	291.394	0	0	0	168.005	0	55.6547	0	35.1515	126.545	0	0	407.993	157.481	81.1107	171.875	68.5179	53.691	332.829	422.568	319.716	77.9549	327.567	101.873	88.1081	161.966	131.035	137.953	173.314	62.1893	75.1243	0	480.408
1835	0	0	0	0	0	0	0	0	0	35.0857	0	0	0	0	0	0	0	0	0	189.012	300.481	0	0	0	0	0	0	0	0	0	0	0	0	0	0	0	0	0	0	0	0	0	0	0
1836	0	129.187	0	0	0	0	0	0	0	0	0	0	0	0	0	0	0	0	0	0	0	0	0	84.4633	0	0	0	0	0	0	157.615	0	0	0	0	0	0	0	0	0	0	0	0	0
1837	0	708.504	0	34.0785	0	0	6.6495	0	0	0	0	0	0	0	0	0	0	0	0	0	0	0	0	0	0	0	0	0	0	14.3879	0	0	0	0	0	0	0	0	0	0	0	23.0386	0	0
1838	0	0	0	0	0	0	0	0	0	0	0	0	0	0	0	0	718.911	0	0	0	0	0	0	385.709	376.8	0	0	0	0	0	555.692	0	0	371.296	0	0	0	0	0	0	0	0	0	801.403
1839	0	0	0	0	0	0	0	91.5135	0	1093.29	35.8226	173.388	371.654	334.283	365.635	338.367	26.9403	85.6769	39.3966	249.793	0	0	0	0	0	0	0	0	0	0	0	0	8.7962	0	0	42.4336	0	0	0	0	0	0	0	0
1840	49.5056	0	0	0	94.337	0	14.4274	0	0	14.8332	0	0	0	0	0	0	0	0	0	0	0	0	0	0	70.9619	145.502	185.941	25.2603	19.9898	44.5186	0	80.2822	8.6282	31.3145	0	51.0621	0	47.2072	65.8916	23.34	111.462	53.9101	240.361	0
1841	0	100.773	17.5857	11.0206	0	111.521	0	0	85.6654	0	0	43.9943	23.5438	0	67.2118	0	35.1727	0	399.166	0	193.338	0	0	0	0	0	0	0	214.223	0	0	0	0	0	0	0	47.8393	0	0	0	24.0167	105.714	0	0
1842	0	0	0	0	0	0	0	0	0	0	0	0	0	0	0	0	0	0	0	0	0	0	0	0	0	0	0	0	0	0	0	0	0	0	0	0	0	0	0	0	0	0	0	34.901
1843	0	0	0	0	0	0	0	0	0	0	0	0	0	0	0	0	0	0	0	0	0	0	0	0	0	0	0	0	0	0	0	0	0	0	0	0	0	0	0	0	7.2503	0	0	0
1844	0	92.3519	0	0	0	27.393	0	0	0	0	0	0	0	0	0	0	0	0	0	0	0	795.932	0	0	0	0	15.3858	0	28.5983	0	0	13.7229	17.949	47.7344	0	0	13.9392	0	0	37.7318	0	0	17.9374	330.941
1845	0	0	0	0	0	0	0	0	0	0	0	0	0	0	0	0	0	0	0	0	0	0	0	0	9.5337	0	0	0	0	0	0	0	0	0	0	0	0	0	0	0	0	0	0	0
1846	0	0	27.5276	0	0	0	26.6258	0	0	0	0	0	0	0	0	0	33.0236	0	0	0	0	0	0	0	0	0	0	11.5766	23.4599	17.3933	0	0	0	0	0	12.6103	0	0	0	11.2222	11.2747	0	0	0
1847	0	0	0	0	0	0	0	0	0	0	0	0	0	0	0	0	0	0	0	0	0	0	0	0	0	0	0	0	0	0	0	0	0	0	0	13.6972	0	0	0	0	18.7839	23.6119	0	0
1848	0	0	0	0	0	0	0	0	0	0	0	0	0	0	0	0	0	0	0	0	0	0	0	0	0	0	0	0	0	0	0	0	0	424.366	0	0	0	0	0	0	0	0	0	0
1849	386.902	130.407	347.449	41.5456	516.637	244.028	449.992	0	0	144.775	128.017	93.9821	135	0	464.377	134.946	323.874	175.148	504.879	583.454	378.831	0	0	0	0	0	19.7251	0	294.603	15.6614	0	40.9262	35.6996	0	8.4369	0	162.337	0	19.6045	8.4012	37.6224	5.4007	143.805	208.294
1850	0	72.8674	0	0	0	0	0	0	0	0	0	0	0	2268.43	1149.37	1847.14	16.3266	1234.38	1441.82	38.761	0	0	0	0	0	0	0	0	0	0	0	0	0	0	6.9155	0	0	0	0	0	0	10.9442	0	0
1851	0	0	0	0	0	0	45.9461	0	0	0	0	0	0	0	0	0	0	0	0	0	0	0	0	0	0	0	0	0	188.285	0	0	0	0	43.0608	0	0	0	0	0	61.7226	0	141.232	0	0
1852	298.471	420.918	367.511	33.3117	550.393	570.995	683.468	1169.28	439.442	1764.8	2830.09	732.333	1701.96	0	0	0	910.326	0	0	1037.53	1544.33	604.129	784.914	50.7349	2029.96	215.327	322.918	536.983	678.818	951.891	3478.86	688.632	2006.84	544.38	879.012	697.506	2037.71	888.395	409.12	413.013	395.429	2073.51	0	879.618
1853	0	0	0	18.6842	0	0	0	0	0	0	0	0	0	0	0	0	0	0	0	40.6446	0	0	0	0	13.7155	0	18.2872	0	0	9.041	0	0	15.5768	0	7.4598	0	0	0	0	0	0	0	0	0
1854	0	0	0	0	0	0	0	0	0	0	0	0	0	0	0	0	0	0	0	0	0	0	0	78.074	0	0	0	0	0	0	0	0	0	0	0	0	0	0	207.933	0	0	0	0	0
1855	0	0	0	0	24.7335	0	0	0	0	32.3001	0	0	0	0	0	0	48.615	0	0	0	0	0	0	0	0	0	0	0	0	0	0	0	0	0	0	0	0	0	0	0	0	102.25	0	657.096
1856	81.1951	604.183	125.576	195.191	138.053	401.421	387.179	36.0889	0	0	0	0	0	0	0	0	0	0	0	0	58.2895	115.987	244.921	77.8572	404.352	39.3255	483.237	579.828	505.987	741.163	529.914	705.688	467.544	189.407	463.339	426.036	453.637	283.291	174.697	277.429	367.033	287.927	0	0
1857	0	0	0	0	470.045	0	0	0	0	837.846	0	0	0	0	0	0	0	0	0	0	0	0	0	0	0	0	0	0	0	0	0	0	0	0	0	0	600.742	0	0	0	0	0	0	3313.49
1858	0	0	0	0	0	0	0	0	0	0	0	0	0	0	0	0	0	0	0	0	0	45.6443	0	0	0	0	0	0	0	0	0	0	0	0	0	0	0	0	7.8688	0	0	0	0	0
1859	249.457	0	194.367	26.7836	0	107.931	275.183	37.5013	0	0	277.774	99.0359	163.175	618.33	504.968	395.847	198.627	494.29	1348.29	178.614	1234.31	0	63.1881	0	179.078	366.273	188.365	250.53	938.303	122.179	35.6725	114.5	326.911	144.566	28.9341	389.46	0	0	303.5	299.11	164.946	641.292	25.7682	2989.88
1860	0	0	0	0	0	0	0	0	0	0	0	0	0	0	0	0	0	0	0	0	0	0	61.654	113.923	0	0	0	0	0	0	0	0	0	0	0	0	0	0	0	0	0	0	409.114	0
1861	0	50.7972	0	0	0	0	0	34.5672	0	0	0	0	0	0	0	0	10.0121	0	0	0	0	0	0	0	0	7.5698	0	0	0	0	0	0	0	0	0	0	0	0	0	0	0	63.9919	0	0
1862	0	0	0	80.8023	70.7256	0	129.513	131.122	0	171.789	161.209	0	89.3373	403.891	488.18	158.031	0	175.09	435.787	427.169	294.159	0	38.7266	0	0	89.2327	198.493	194.151	239.095	0	0	0	0	0	0	0	0	0	47.2703	0	0	318.886	157.702	0
1863	82.9778	0	50.3524	26.0524	16.4395	40.1621	108.95	0	0	49.4278	0	0	0	34.1298	65.2075	46.1278	80.0051	0	85.1908	107.718	0	28.0416	0	0	7.6813	27.759	155.033	99.2346	88.6969	79.9025	0	152.257	11.464	53.0702	33.8507	80.8424	151.361	0	57.9106	63.3856	167.031	27.6803	0	0
1864	33.1861	0	364.216	0	0	0	0	0	0	0	0	0	0	0	0	0	0	0	0	0	0	0	0	0	0	0	0	0	0	0	0	0	0	0	0	0	0	0	0	0	0	0	0	0
1865	0	0	0	0	0	0	0	0	0	0	0	0	0	0	0	0	0	0	0	0	0	0	0	0	0	0	0	0	0	0	0	0	0	0	0	0	0	0	0	0	0	0	0	0
1866	0	90.5892	0	156.468	0	1648.2	942.081	68.1739	0	0	0	0	0	0	0	0	0	357.6	0	0	117.254	960.737	272.319	0	335.896	228.625	227.028	236.509	0	792.494	299.694	341.741	822.643	0	545.062	0	0	96.8161	185.828	275.765	323.614	257.198	169.649	0
1867	0	0	0	0	0	0	0	247.236	0	0	70.8382	0	0	153.559	0	0	0	0	0	0	0	0	441.673	457.807	0	0	0	0	0	0	5518.81	0	0	0	0	0	0	0	0	0	0	0	427.004	0
1868	0	0	0	69.8479	0	0	0	0	0	0	0	0	0	0	0	0	0	147.787	0	0	0	0	0	0	33.6329	0	0	0	0	0	117.467	0	0	0	0	0	0	0	0	0	0	0	0	0
1869	0	0	0	0	0	0	0	0	0	0	0	0	0	0	0	0	0	0	0	0	0	0	0	0	0	0	0	0	0	0	0	0	0	0	0	0	0	0	0	0	0	0	0	0
1870	0	0	0	765.635	0	0	0	0	0	168.966	112.904	0	0	172.608	0	0	0	0	0	0	0	0	0	0	0	0	13.2679	42.4429	0	0	0	61.9524	0	73.61	19.4258	0	0	0	18.979	0	0	0	1032.01	0
1871	14.5583	0	0	0	0	0	0	0	0	0	0	0	0	0	0	0	0	0	132.397	0	979.678	0	0	0	0	0	13.1416	0	0	11.1861	0	0	0	0	0	0	0	0	0	0	0	0	0	0
1872	0	0	0	0	0	111.158	0	381.604	0	0	0	0	0	0	0	0	0	0	0	0	605.764	0	0	0	0	0	0	0	0	0	0	0	0	0	0	0	0	0	0	0	0	0	0	0
1873	0	0	0	0	0	0	0	0	0	0	0	0	0	0	0	0	0	0	0	0	0	0	0	0	0	0	0	0	0	0	0	0	0	0	0	0	0	0	0	0	0	0	0	0
1874	0	0	0	0	0	0	0	0	0	0	19.5898	0	0	0	0	0	0	185.677	0	71.3196	0	0	0	0	0	0	0	43.5945	0	0	0	0	0	0	0	0	0	0	0	0	20.4943	0	0	0
1875	423.276	25.0336	278.045	0	392.042	289.109	315.552	0	0	461.415	0	118.262	0	0	323.812	246.989	486.92	273.031	0	293.071	0	0	69.3332	26.98	161.591	177.924	201.813	160.258	0	231.806	172.995	291.044	201.266	36.9108	154.004	213.128	134.538	135.456	0	199.794	273.32	252.576	204.45	0
1876	0	0	0	0	0	0	0	0	0	0	0	0	0	0	0	0	0	0	0	0	0	0	166.154	0	0	0	0	0	0	0	0	0	0	0	0	0	0	0	233.007	0	0	0	0	0
1877	0	0	0	0	0	0	0	0	0	0	0	0	13.8649	259.518	133.844	145.565	0	0	30.0907	0	1143.33	0	0	0	0	0	0	0	0	0	0	0	0	63.3781	0	0	0	0	0	0	0	0	0	0
1878	0	36.3895	0	0	0	0	0	0	0	0	0	0	0	181.737	0	0	0	432.837	0	192.186	0	0	0	0	0	0	0	0	0	0	0	0	0	0	0	0	0	0	0	0	0	0	0	0
1879	3903.49	3114.54	2907.26	2116.19	3961.77	4317.83	1038.55	0	0	0	0	0	0	0	0	0	633.15	865.683	0	653.415	0	0	0	487.747	932.049	404.622	1968.35	1943.8	535.373	801.867	0	2775.91	1216.95	140.348	2787.86	2103.03	0	550.181	1473.58	2363.89	3154.35	1545.91	476.96	0
1880	13.2548	0	0	0	0	0	0	0	0	2021.18	0	0	0	0	109.695	0	0	0	0	0	0	0	0	0	0	0	0	0	0	0	0	0	0	0	0	0	0	0	0	0	0	0	0	0
1881	0	0	0	0	0	0	0	0	0	0	0	0	0	0	0	0	0	0	0	0	0	0	0	0	0	0	0	0	0	0	0	0	0	0	0	0	0	0	0	0	0	0	0	0
1882	0	0	0	70.2694	29.3346	0	332.637	38.6744	0	0	0	0	0	0	0	0	17.0709	186.319	0	0	0	462.738	0	0	501.994	23.5218	114.669	61.6898	46.7494	229.147	564.01	271.866	282.539	64.0511	64.7279	53.9841	237.966	0	0	33.8286	122.399	0	0	0
1883	110.453	73.9136	1228.41	517.113	431.87	855.937	2222.64	370.357	0	371.222	391.457	28.9384	81.401	475.607	495.503	147.586	99.1446	1073.15	0	701.698	320.797	585.337	188.378	506.902	249.565	424.381	1634.38	799.954	1128.25	402.635	158.2	1878.21	197.915	234.704	1257.84	1367.46	99.1786	332.649	0	467.34	872.152	844.438	537.789	201.585
1884	0	0	0	0	77.6614	0	0	0	0	0	0	0	0	0	0	0	339.835	0	0	0	0	0	0	0	0	0	0	0	0	0	0	0	0	0	0	0	0	0	0	0	0	0	0	0
1885	322.029	270.026	0	0	0	334.199	0	0	0	1304.7	0	0	0	708.676	501.404	403.276	0	0	1150.6	0	1348.04	0	241.183	0	33.6192	0	0	0	0	0	75.231	200.611	16.2459	0	0	0	78.7529	0	79.5216	0	0	0	365.465	0
1886	0	0	0	0	0	0	18.8466	0	0	0	0	0	0	0	0	0	68.7265	0	0	0	0	0	0	0	0	0	0	0	0	0	0	0	0	0	0	0	0	0	0	0	0	0	0	81.6819
1887	0	140.45	0	643.395	0	559.208	0	0	0	0	0	0	0	0	0	0	416.524	0	0	0	0	0	0	28.2403	35.6426	38.8172	46.0409	0	0	98.3074	0	83.6726	136.016	0	7.5603	148.981	0	0	212.774	65.6398	497.098	36.0963	81.4859	0
1888	0	0	227.063	0	0	0	67.8875	103.865	0	0	0	140.675	226.381	0	0	533.335	132.625	0	0	0	0	0	0	0	0	0	102.364	103.608	0	0	148.188	0	0	0	66.3436	135.412	0	0	0	0	225.629	0	0	715.508
1889	0	0	37.242	86.4382	66.6856	0	61.8083	0	0	97.0468	0	0	0	159.574	106.421	193.2	292.476	0	0	0	0	0	0	0	82.5634	44.9196	11.0421	17.3284	0	74.3727	315.589	44.8466	36.3603	269.102	17.0599	14.6896	164.57	232.736	0	20.1482	67.8696	52.1558	174.466	177.183
1890	0	0	0	0	0	45.6396	0	0	0	0	0	0	0	0	0	0	0	0	0	0	0	0	0	0	0	5.3718	56.4982	0	6.9742	18.1802	0	39.5517	0	0	0	0	0	0	0	0	19.8114	15.8134	0	0
1891	0	0	195.794	0	93.5939	0	0	0	0	0	0	0	13.1355	0	0	0	0	0	0	0	0	0	0	0	0	0	0	0	0	0	0	77.923	0	0	0	0	0	0	0	0	25.7987	0	0	0
1892	0	0	0	0	124.824	0	82.348	41.3212	0	164.772	0	0	0	0	0	0	0	0	0	171.957	0	0	0	0	0	20.1256	61.1882	0	54.8822	8.6267	0	0	0	0	7.094	0	0	0	0	0	12.0786	20.4281	185.02	0
1893	0	0	0	0	0	0	7.463	0	0	0	0	29.9998	25.3844	0	0	0	0	0	225.795	415.573	33.6386	0	0	0	0	157.863	25.9581	28.3681	0	0	0	0	24.1773	0	0	0	0	0	0	0	0	0	0	0
1894	0	0	0	0	0	0	0	0	0	0	0	0	0	0	0	0	0	0	0	0	0	0	0	0	0	0	0	0	0	0	0	0	0	0	0	0	0	0	0	0	0	0	0	50.2668
1895	6899.46	1031.89	3180.88	4875.09	5358.69	4965.72	3794.68	4447.52	2258.74	3602.78	3111.87	4327.17	3468.54	2580.19	4340.75	4687.19	10274.6	5819.17	7340.92	4370.9	3212.58	0	1406.03	6912.25	1985.08	3290.26	4895.12	4401.47	4887.68	4703.59	3061.32	4367.33	2722.2	7697.36	2903.29	3330.63	3267.1	5082.27	6152.69	3406.48	4630.01	2905.48	2836.87	8793.42
1896	0	0	0	0	0	0	0	0	0	0	0	0	0	0	0	0	0	87.8407	0	0	0	0	0	0	0	0	0	0	0	0	0	0	0	0	0	0	0	0	0	0	0	0	0	0
1897	51.6548	2556.86	217.966	14.7705	404.463	1167.17	691.048	144.876	0	329.051	51.5654	1719.71	330.855	354.67	626.874	515.303	219.392	609.491	243.361	480.37	846.336	0	100.008	270.396	105.176	173.44	474.696	409.439	303.093	739.911	338.741	364.668	506.963	512.686	394.953	434.144	433.853	258.83	338.592	431.272	332.463	357.247	0	920.78
1898	0	0	129.31	0	0	0	153.989	0	0	0	0	0	0	0	0	107.826	0	0	0	0	0	0	0	0	111.217	78.6101	0	67.6667	149.726	0	0	0	63.7037	0	35.7863	90.3529	0	0	0	94.4865	96.3049	297.444	0	0
1899	0	0	0	0	0	0	0	0	0	0	0	0	0	0	0	0	0	0	0	0	0	0	74.4781	0	0	0	0	0	0	0	0	0	0	0	0	0	0	0	0	0	0	0	0	0
1900	0	0	184.304	0	322.614	208.853	422.368	0	0	0	81.7397	0	0	162.597	0	0	104.249	327.097	702.895	369.522	601.407	0	107.462	56.5957	69.4208	0	222.102	344.157	395.956	154.32	204.369	154.006	0	80.8673	0	343.55	853.993	64.4457	192.148	151.008	425.178	0	0	0
1901	292.263	99.5213	0	0	0	0	0	0	0	0	0	0	0	0	0	0	0	0	0	0	0	0	0	0	217.697	0	0	0	0	0	74.3602	0	11.3557	0	20.362	0	0	0	0	0	0	0	0	0
1902	0	0	331.136	19.607	314.462	367.131	0	0	87.6204	0	0	0	0	0	460.07	268.184	0	157.255	99.7598	0	181.61	0	247.141	0	0	0	0	0	0	6.5245	0	0	0	29.9683	0	0	139.188	0	0	13.5359	459.538	0	99.7456	0
1903	0	0	61.9837	9.6024	0	0	0	0	0	0	0	0	0	0	0	0	0	0	0	0	0	0	0	0	0	0	0	0	0	0	0	21.252	0	0	0	30.9972	0	0	0	0	0	0	0	51.8134
1904	0	0	0	0	0	0	0	0	0	0	0	0	0	0	0	0	0	0	0	0	0	37.7981	0	0	0	0	0	0	0	0	0	0	0	0	0	0	0	0	0	0	0	0	0	0
1905	0	0	63.6988	0	242.828	686.809	277.646	208.746	0	1181.46	1764.4	438.661	0	0	0	1612.24	0	1669.49	0	446.309	173.399	24.5768	566.926	227.731	290.465	260.547	409.485	595.634	823.305	268.014	429.603	398.645	173.809	224.939	538.886	735.678	0	0	401.655	133.034	133.542	0	144.771	0
1906	28.5157	0	0	0	0	0	0	0	0	0	0	0	0	0	0	0	0	0	0	0	0	0	0	0	45.5662	10.8797	0	0	0	22.4704	0	46.7752	0	0	0	0	44.0504	0	0	0	0	0	0	0
1907	0	301.428	0	0	63.0246	0	0	90.9375	0	0	0	0	421.959	173.969	71.4682	0	330.51	0	141.321	140.738	171.03	0	0	0	0	0	0	0	0	0	0	0	0	200.713	0	0	559.28	279.058	28.3779	24.3522	0	448.963	0	613.508
1908	0	0	0	0	0	0	0	0	0	0	0	0	0	0	0	0	0	0	0	0	0	0	0	0	0	0	0	0	0	0	0	0	0	0	0	0	0	0	0	0	0	0	0	0
1909	0	0	0	0	0	0	0	0	0	0	0	0	0	0	0	0	0	0	0	0	0	0	0	0	0	0	0	0	0	0	0	0	0	0	0	0	0	0	0	0	0	0	0	0
1910	0	86.2498	0	0	0	0	138.943	99.0949	0	0	0	0	0	0	0	0	0	0	0	0	0	0	0	0	21.4635	89.694	0	0	0	0	0	0	0	0	0	0	0	0	0	0	21.864	141.913	0	0
1911	0	0	0	0	0	0	0	0	0	0	485.57	0	0	0	0	0	0	0	0	379.892	0	0	0	0	0	43.6701	0	14.2067	0	59.9847	0	0	0	0	0	0	0	0	0	0	0	0	0	63.0597
1912	488.481	0	91.2862	0	175.466	0	0	68.5016	0	0	0	0	0	0	129.726	0	43.473	0	0	85.1053	0	0	0	0	0	73.0689	0	0	25.919	0	0	0	0	0	0	0	0	0	0	0	0	0	0	0
1913	0	0	0	0	0	0	0	0	0	0	0	0	0	0	0	0	0	0	0	52.5231	0	0	408.32	0	0	0	0	0	0	0	0	0	0	0	0	0	0	0	0	0	0	0	0	0
1914	0	0	0	0	0	0	0	0	0	0	0	0	0	0	0	0	0	0	0	0	0	0	0	0	0	0	0	0	0	0	0	0	0	167.103	0	0	0	0	0	0	0	0	0	0
1915	0	0	0	0	0	0	0	0	0	0	0	0	0	0	0	0	0	0	0	0	0	0	0	0	0	0	0	0	0	0	0	0	0	0	0	0	0	0	0	0	0	0	0	0
1916	63.4952	0	0	0	0	0	145.488	0	0	0	0	0	0	0	0	0	0	0	0	0	0	0	0	680.578	0	0	0	0	0	0	0	0	0	2508.04	0	0	0	0	0	0	0	0	0	0
1917	0	0	0	0	56.2555	0	92.7345	308.155	0	0	0	0	0	0	0	0	0	0	0	185.185	0	0	0	0	0	19.5811	144.373	19.7813	44.4138	22.5043	0	49.9804	12.5661	0	39.613	91.7979	0	0	91.8829	23.3948	18.6265	88.5167	376.103	0
1918	392.27	237.159	247.642	0	571.949	281.162	467.986	678.965	0	0	113.299	0	67.9075	0	71.6286	27.636	206.468	195.418	0	468.676	0	0	166.79	88.7928	41.0816	0	424.621	196.996	226.297	311.882	224.762	217.089	76.9611	277.45	356.788	157.52	125.826	464.299	192.215	58.2275	160.132	272.541	48.9413	186.285
1919	0	0	0	0	0	0	0	0	0	0	0	0	0	0	0	0	0	0	108.802	0	0	0	0	0	0	0	0	0	0	0	0	0	0	0	0	0	0	0	0	0	0	0	0	0
1920	0	0	0	0	0	0	0	0	0	101.006	0	0	0	252.623	0	0	29.7373	0	0	0	0	0	0	0	0	0	0	0	0	0	0	0	0	0	0	0	0	0	0	0	0	0	0	0
1921	0	0	0	0	0	0	0	0	0	0	0	0	0	0	0	0	0	0	0	0	0	595.871	0	0	53.7948	0	0	0	58.8662	213.301	0	193.603	212.293	84.5529	16.3841	133.851	0	0	0	0	0	0	33.551	0
1922	0	37.4987	0	0	0	0	0	0	1187.49	712.133	153.879	0	476.94	0	993.819	739.711	386.545	0	339.089	0	0	0	0	0	0	0	0	0	0	0	88.488	0	0	0	0	0	20.5531	0	0	113.123	0	0	294.165	0
1923	0	0	0	0	0	0	0	0	0	0	0	0	0	0	0	0	0	0	0	0	0	0	0	0	0	0	0	0	0	0	0	0	0	0	0	0	0	0	0	0	0	0	0	0
1924	0	0	0	0	0	0	0	89.8976	0	65.3448	0	0	0	0	0	0	0	0	0	0	0	0	0	447.874	0	0	0	0	0	0	2384.51	0	0	0	0	0	0	0	0	0	0	0	6263.72	0
1925	0	0	0	0	0	0	0	0	0	0	0	0	0	0	374.41	0	0	0	0	218.103	0	0	0	0	0	0	0	0	0	0	0	0	0	0	0	0	0	0	0	0	0	0	0	0
1926	153.849	0	524.403	1156.2	94.4717	313.641	35.206	0	0	1154.36	278.112	0	82.3405	739.85	76.9142	535.609	160.479	307.605	795.969	193.619	339.865	0	0	38.3628	0	0	47.219	0	0	0	685.333	0	0	0	0	0	0	0	0	0	0	7.705	0	0
1927	102.534	86.0954	27.7097	0	357.584	28.7964	249.806	1517.5	0	194.402	577.915	104.111	173.286	0	0	69.0632	262.073	0	0	263.843	177.318	0	417.021	3670.31	543.62	274.956	151.792	103.132	319.254	243.079	0	133.385	325.302	0	347.391	108.229	408.421	887.576	336.565	53.1033	65.8053	268.157	1726.46	274.859
1928	0	0	0	0	0	0	0	0	0	0	0	0	0	0	0	0	0	0	0	0	0	0	0	0	0	0	0	0	0	0	0	0	0	0	0	0	0	0	0	0	0	0	0	0
1929	0	44.1674	0	0	0	0	0	0	0	0	0	0	0	0	115.401	0	0	0	0	0	0	0	0	0	311.944	0	0	0	233.838	69.7585	0	0	26.58	0	79.676	31.8399	0	108.581	35.7959	92.174	0	0	0	0
1930	0	0	0	0	0	0	0	0	0	0	0	0	0	0	0	0	0	0	0	0	0	0	0	175.777	0	0	62.0455	0	0	32.5151	0	0	0	0	0	0	87.3592	0	0	0	0	0	0	0
1931	0	0	0	0	0	0	0	1637.68	593.173	2646.04	1840.9	205.82	2342.42	4316.73	1522.29	2994.39	2840.7	1875.13	1604.21	2421.18	3890.14	1764.51	0	265.979	1349.23	799.137	102.303	289.52	945.975	366.419	1909.19	0	359.698	288.985	0	645.273	0	643.44	225.177	445.978	0	1628.34	0	0
1932	704.675	1796.05	1518.53	1382.12	767.199	1179.17	680.613	0	0	0	0	0	0	0	0	0	0	0	0	0	0	0	337.669	835.73	0	475.154	393.035	375.417	0	173.353	0	454.929	0	0	0	303.408	286.503	101.848	0	0	421.191	0	128.714	0
1933	0	0	0	0	0	0	0	528.536	0	0	136.924	289.418	144.536	0	0	0	128.671	0	0	0	0	0	0	0	0	0	0	0	0	0	0	0	0	0	0	0	0	0	0	0	0	352.336	0	0
1934	0	0	0	0	59.3762	0	0	0	0	0	3150.94	260.946	60.2173	2084.2	0	0	178.314	237.409	0	0	5614.22	3607.5	12345.7	1307.03	0	1112.05	0	227.14	0	0	0	81.6687	389.882	161.116	0	3140.94	2099.9	0	0	0	142.783	3828.99	0	8654.26
1935	704.877	1663.67	244.158	1419.91	2791.6	841.232	2104.62	1132.72	677.026	243.805	338.843	899.228	766.54	3133.14	318.491	161.826	324.392	1537.64	437.828	2066.14	1282.78	5539.37	1333.05	371.189	3512.7	636.843	1437.55	1769.94	1543.16	2085.16	4072.08	2143.41	3953.66	996.267	1718.05	1480.83	1641.87	820.903	720.2	1470.75	1310.13	1333.58	88.6948	0
1936	0	0	0	0	0	0	0	0	0	0	0	0	0	0	0	0	0	0	0	0	0	0	0	0	0	0	0	0	0	0	0	0	0	0	0	0	2357.49	0	0	0	0	0	0	414.648
1937	0	0	0	0	0	0	0	23.2932	0	0	0	0	0	0	0	0	0	0	0	0	0	0	0	0	0	0	0	0	0	0	0	0	0	0	0	0	0	0	0	0	0	0	0	0
1938	31.938	55.183	108.048	0	555.276	215.995	677.175	882.658	0	511.761	511.226	189.636	223.152	473.295	1120.68	515.923	485.025	559.842	352.971	1311.17	242.508	0	0	0	149.065	7.4866	792.039	290.136	439.925	114.302	1682.86	285.068	161.429	2031.79	466.256	236.687	828.01	829.524	34.1391	53.3739	110.971	124.882	42.1649	2302.08
1939	61.4569	0	0	0	51.6113	0	0	0	0	40.5765	218.927	0	0	0	0	0	0	0	0	0	0	0	0	254.975	0	0	0	0	0	0	19409.7	0	0	2273.66	0	29.6061	451.703	0	0	0	0	0	0	0
1940	2827.19	4535.85	6507.89	1969.74	2852.41	3818.11	2652.76	2278.66	955.553	3756.2	1950	1665.45	2700.16	2918.89	9050.19	1782.79	2769.75	2715.42	3020.23	4470.83	3112.44	0	782.868	4457.52	1582.83	717.224	1849.94	1042.8	2766.95	2229.54	0	2635.52	113.259	0	1372.23	1037.12	0	1472.68	2648.51	1539.41	1748.42	794.31	2726.48	15622
1941	0	0	23.1362	0	0	0	0	0	0	0	0	0	0	0	0	0	0	0	0	0	0	0	27.0467	0	10.9772	39.6885	0	14.7247	19.118	39.4212	0	32.4004	0	0	0	14.2283	14.5333	65.9294	0	11.8018	44.4226	27.7295	0	747.481
1942	1915.28	4349.81	3220.22	205.999	2982.74	2761.28	3231.91	3462.96	3329.74	5226.07	0	1639.62	3013.29	0	5462.47	6650	2526.92	5054.96	6848.52	6772.81	0	0	0	0	0	4.2039	2874.43	3275.06	7231.78	3278.33	0	2505.97	1310.49	1800.14	2453.36	32.0313	0	198.034	3915.94	2909.6	2202.52	12.4364	543.731	0
1943	0	0	0	0	0	0	0	0	0	0	0	0	0	0	0	0	0	0	0	0	0	0	0	0	0	0	0	0	0	0	0	0	0	0	0	0	0	0	0	0	0	0	0	0
1944	0	0	0	0	0	0	0	0	0	0	0	0	0	0	0	0	0	0	0	0	0	0	0	0	0	0	0	0	0	0	0	0	0	0	0	0	0	0	0	0	0	0	0	0
1945	202.035	0	0	123.785	0	0	0	0	0	0	0	0	0	0	0	0	0	0	0	0	0	96.8447	0	682.313	0	0	0	0	0	0	21485.9	0	0	18647.7	0	0	165.837	0	0	0	0	0	0	671.446
1946	0	0	0	0	0	0	0	0	0	0	0	0	0	0	0	0	0	0	0	0	0	0	0	0	0	0	0	0	0	0	0	0	0	0	0	0	0	0	0	0	0	0	0	0
1947	0	0	0	0	8.7135	0	0	0	0	0	0	20.7253	0	0	63.2381	0	0	0	0	0	0	0	0	0	0	0	0	0	0	0	0	0	0	0	0	0	0	0	0	0	0	0	0	0
1948	0	0	0	0	0	0	0	0	0	0	0	0	0	0	0	0	0	0	0	0	0	0	0	0	40.4659	32.9023	0	0	6.7045	0	0	0	0	0	0	0	0	0	0	0	0	0	0	0
1949	0	0	113.009	0	51.7391	0	59.937	262.677	0	272.956	0	0	160.974	73.7507	24.8909	0	0	0	0	0	0	0	0	297.681	0	0	130.588	0	95.2494	104.962	0	151.478	0	0	12.8402	79.4697	33.3667	0	453.48	127.92	0	48.9006	0	0
1950	0	0	0	0	0	0	0	0	0	0	0	0	0	0	0	0	0	70.3356	0	0	0	0	0	0	0	0	0	0	0	0	0	0	76.9958	0	0	0	0	0	0	0	0	0	0	0
1951	9460.35	4672.8	21208.6	8241.04	12006.1	14966.1	4960.93	6476.9	3763.74	9011.32	8987.72	12231.8	4725.71	4834.77	12754	6733.88	8240.98	10476.5	11684.4	6751	8336.21	0	2556.2	6348.42	1711.28	6216.11	12759	7541.05	6806.67	7049.96	1794.13	13846.8	3588.44	3903.87	5925.31	7609.9	4304.09	4875.83	8725.38	7455.84	14657.4	7237.72	16131.6	2414.27
1952	0	0	0	0	0	0	0	0	0	0	0	0	0	0	0	0	0	0	249.958	0	0	0	0	0	0	0	0	0	0	0	0	0	0	17.5978	0	0	0	0	0	0	0	17.302	0	0
1953	0	0	0	0	0	0	66.1806	0	0	51.567	0	0	0	165.736	0	104.196	0	55.6478	0	0	0	0	0	0	0	0	0	28.4675	30.4057	35.3523	0	0	0	0	0	0	0	0	0	0	38.4041	35.7445	145.464	0
1954	0	0	33.3469	0	0	0	0	0	0	0	0	0	0	0	0	0	0	0	88.042	0	2340.81	0	0	26.377	0	0	55.9858	98.5494	34.0149	0	0	0	0	0	0	32.1969	0	0	0	0	51.2671	95.9953	0	0
1955	0	0	228.331	27.7455	253.204	158.893	243.556	0	0	0	147.922	0	0	0	126.483	0	310.337	0	0	208.015	0	0	0	0	0	0	121.465	0	120.115	8.4472	0	142.12	0	0	11.8308	114.738	75.8915	17.0474	25.053	8.9609	232.99	53.3467	71.4104	0
1956	0	0	0	0	0	0	0	0	0	133.55	0	0	0	133.811	0	82.6694	29.778	0	0	173.533	0	54.8431	0	0	0	0	0	0	0	0	0	0	0	0	0	0	0	0	0	0	0	0	0	0
1957	0	0	0	0	0	0	0	0	0	0	0	0	0	0	0	0	0	0	0	0	0	0	0	0	0	0	0	0	0	0	0	0	0	0	0	0	0	0	0	0	0	0	0	0
1958	136.32	49.3192	0	58.3446	708.227	63.0036	229.324	559.447	191.547	863.654	503.618	243.482	627.533	561.853	582.111	637.538	708.975	652.103	834.648	491.69	945.52	959.367	70.3249	0	1006.63	638.72	175.455	200.271	893.905	267.823	1115	139.577	247.59	810.079	254.383	271.813	629.647	1070.9	544.793	186.109	280.915	513.012	33.8592	169.448
1959	0	0	0	0	0	0	0	0	0	0	0	0	42.4316	0	0	0	0	0	0	0	0	0	0	0	0	0	0	0	0	0	0	0	0	0	0	0	0	0	0	0	0	7.6016	0	0
1960	0	57.3864	0	0	0	0	213.254	92.7359	0	0	0	0	0	0	0	0	0	60.2034	0	0	144.904	0	0	0	132.298	110.27	0	0	30.5562	0	0	0	0	0	0	39.4208	0	0	0	0	74.368	113.82	0	0
1961	0	0	0	0	0	0	0	0	0	0	0	0	0	0	0	0	0	0	0	0	0	80.0874	0	0	0	0	0	0	0	0	0	0	0	0	0	0	0	0	0	0	0	0	0	0
1962	0	0	0	0	0	61.6818	0	0	0	0	0	0	0	0	0	0	0	152.106	0	0	0	0	0	0	0	0	0	0	0	0	0	17.7261	0	0	0	0	0	0	0	0	63.0491	0	0	83.6462
1963	0	0	0	0	0	0	0	0	0	0	0	0	0	0	0	0	0	0	0	0	0	0	0	0	0	0	0	0	0	0	0	0	0	0	0	0	0	0	0	0	0	0	0	0
1964	0	0	0	0	0	0	0	0	0	0	0	0	0	0	0	0	0	0	0	0	0	0	0	163.479	0	0	0	0	0	0	0	0	0	223.994	0	0	0	0	0	0	0	0	0	0
1965	0	0	0	0	0	0	0	0	0	0	0	0	0	212.311	0	0	0	0	0	0	0	0	0	0	0	0	0	0	12.1353	0	0	0	0	0	0	0	0	0	0	0	0	0	0	0
1966	0	0	0	0	0	0	0	43.2005	0	0	0	0	0	0	0	0	0	0	0	0	0	19.2669	0	0	0	0	54.4329	0	0	22.992	0	62.1722	0	0	17.3017	0	0	0	0	0	39.0337	0	0	0
1967	112.314	0	0	0	0	0	74.2346	0	0	46.9047	0	0	0	1046.58	678.538	1017.71	0	345.484	305.356	0	0	0	0	0	206.361	0	0	0	0	151.586	299.715	0	23.1903	0	0	0	0	0	0	0	0	0	0	929.794
1968	11	0	0	0	51.6905	0	65.7207	0	0	0	0	0	0	0	182.998	0	0	0	0	0	0	343.259	0	0	0	0	0	0	21.8413	0	34.9533	0	0	0	0	0	43.4018	0	0	0	0	102.426	0	0
1969	0	0	228.929	0	84.3541	0	0	0	0	0	0	0	0	0	0	0	0	0	0	0	0	0	0	0	0	0	28.5188	0	0	142.671	0	29.3577	0	0	57.2842	0	0	0	0	172.756	28.7891	0	0	0
1970	0	0	0	395.353	0	0	0	0	0	0	0	0	0	0	0	0	190.672	0	104.781	0	0	0	0	0	0	0	0	0	0	0	0	0	0	0	0	0	18.7849	0	0	195.472	196.318	135.354	0	0
1971	394.047	313.672	141.803	0	395.825	268.068	373.238	1588.32	0	756.443	550.965	0	32.3192	0	0	146.796	119.605	0	141.56	1033.3	296.421	0	528.098	104.939	715.653	40.044	123.701	101.445	444.584	413.487	352.397	422.476	257.472	275.393	480.591	323.971	420.006	703.844	661.726	161.761	85.1758	68.812	3013.22	0
1972	0	50.3235	0	86.8569	0	355.747	356.106	0	0	71.8177	0	94.0788	0	0	0	0	251.517	63.637	0	406.59	141.594	0	0	45.9988	0	140.768	117.502	80.0542	349.476	25.1292	0	159.264	0	233.58	31.9151	146.841	240.326	0	303.148	25.0939	58.7658	193.243	0	1624.48
1973	0	0	61.4576	0	57.1985	105.492	37.2057	0	0	0	0	0	0	142.145	0	167.849	0	0	151.787	0	0	0	0	0	34.1015	0	0	0	0	0	0	0	0	0	0	0	0	0	0	0	0	0	0	0
1974	0	0	0	0	0	0	0	0	0	0	0	0	0	322.032	0	0	0	0	0	0	0	0	0	0	0	0	0	0	0	0	0	0	0	0	0	0	0	0	0	0	0	0	0	52.7623
1975	0	206.696	0	0	0	0	0	0	0	0	0	0	0	0	0	0	42.5486	0	0	0	160.155	0	0	0	0	0	0	0	0	0	0	0	0	0	0	0	161.434	0	0	0	0	0	0	0
1976	170.004	0	0	0	237.81	67.4137	109.17	0	0	684.079	0	0	387.103	0	0	0	17.3903	0	0	0	0	0	0	0	0	0	5.9732	0	0	0	0	0	0	0	82.3296	0	0	0	0	0	19.0219	0	0	0
1977	113.891	937.846	530.066	0	293.924	528.787	0	0	0	115.98	0	0	0	0	0	0	113.437	238.296	0	36.7734	0	0	0	112.168	127.456	248.07	180.18	167.874	53.7307	42.0472	0	148.606	0	0	5.1224	122.904	46.2147	0	0	0	203.19	164.219	0	0
1978	184.71	0	84.9336	0	76.3517	58.7962	155.962	0	0	274.264	59.6113	0	46.4326	245.513	0	0	0	31.4247	0	187.568	0	96.4116	0	0	0	0	0	0	15.3896	229.455	0	149.651	168.575	0	422.808	0	61.2491	0	0	0	14.7737	88.4625	91.8921	9501.38
1979	6692.18	7947.2	3366.54	3913.2	5280.66	5945.98	5552.79	7862.62	8617.79	1680.53	3713.76	3934.19	3933.59	16884.9	3974.24	1147.98	1271.85	8071.46	1405.33	9264.74	6813.66	14928.4	5984.16	2505.65	5899.48	4311.8	4196.21	4509.7	3899.14	5791.55	7974.88	5340.18	8334.25	6655.02	3896.63	3371.21	4051.47	2701.66	2643.86	4091.52	2923.09	2895.86	1922.94	0
1980	0	0	0	0	0	0	33.8498	0	0	0	0	0	0	0	0	0	0	0	0	0	0	0	0	0	0	0	0	0	35.0628	0	0	0	0	0	0	0	16.7359	0	0	0	0	0	0	0
1981	0	0	0	18.8224	0	0	0	0	0	0	0	0	0	0	0	0	0	0	0	0	0	0	0	0	0	0	12.7909	0	0	0	0	0	0	0	0	0	0	0	0	0	0	0	0	0
1982	18.6207	0	0	13.8621	83.625	113.662	0	0	0	0	236.77	0	169.694	0	0	346.602	0	0	442.777	0	511.582	0	42.5704	0	169.189	227.059	0	265.536	839.89	0	0	0	85.2103	0	0	0	166.829	0	0	25.4076	195.707	0	0	0
1983	0	0	0	0	0	0	0	0	0	0	0	0	0	0	0	0	0	0	0	0	0	0	20421	0	0	0	0	0	0	0	0	0	0	0	0	0	0	0	0	0	0	0	0	0
1984	0	0	51.1402	0	95.6716	36.0417	0	0	0	0	0	0	0	0	0	0	0	0	321.739	0	0	0	0	0	0	0	0	0	0	0	0	0	0	0	0	0	0	0	0	0	91.8915	63.4199	0	0
1985	0	0	276.865	14.3419	0	0	0	730.021	0	1921.15	0	0	0	873.916	1417.62	144.598	1645.91	701.137	0	1284.13	0	0	0	2011.02	0	0	1116.94	0	0	0	538.51	0	0	2590.86	0	1550.04	0	697.42	2097.59	580.652	0	1032.07	0	0
1986	0	0	0	0	0	0	35.9945	53.6456	0	2204.06	169.422	0	182.128	47.6601	0	253.878	17.6418	0	0	429.376	0	0	258.338	25.8621	1205.84	418.425	24.9162	111.296	458.78	75.1562	514.643	62.2128	924.767	22.4396	0	217.888	646.409	0	222.522	298.643	29.9012	307.078	96.0563	220.915
1987	0	0	0	0	0	0	0	0	0	0	0	0	0	0	0	0	0	0	0	0	0	0	0	0	0	0	22.4803	0	0	17.8664	0	8.3271	0	0	6.5063	0	0	0	0	0	16.877	0	0	0
1988	0	0	0	0	0	0	79.5542	0	0	0	0	0	0	0	45.3318	25.3465	0	0	0	0	0	0	79.3475	53.8042	9.7047	15.837	0	13.2651	14.3616	85.8185	0	79.8215	87.1175	0	86.7329	69.931	0	0	46.1908	81.606	83.6683	0	0	0
1989	0	0	0	0	0	0	0	0	0	0	0	0	0	0	0	0	0	0	0	0	0	0	0	0	0	0	0	0	0	0	0	0	0	0	0	0	0	0	0	0	0	0	0	0
1990	0	0	0	0	0	0	0	44.8852	0	0	0	0	0	137.665	0	0	31.6393	0	0	0	72.0673	0	0	0	0	59.8747	0	0	0	0	0	0	0	0	0	0	0	0	0	0	0	205.524	0	0
1991	135.552	0	0	50.4253	0	0	0	0	0	175.58	0	0	0	132.748	0	248.394	0	0	0	0	0	0	0	0	30.1608	58.4724	0	0	0	0	0	0	0	0	0	90.8006	102.343	0	83.0678	0	0	0	0	0
1992	0	0	0	0	0	0	0	0	0	0	0	0	0	0	0	0	0	0	0	0	0	0	0	0	0	0	0	0	0	0	0	0	0	0	0	0	0	0	0	0	0	0	0	0
1993	0	0	0	0	0	0	0	0	0	0	0	0	0	0	0	0	0	0	0	0	0	0	0	0	9.8313	0	0	0	0	17.154	0	0	0	0	0	0	0	0	0	0	0	0	0	146.438
1994	0	0	117.042	0	181.456	148.805	161.122	0	0	0	0	0	0	0	0	0	107.515	0	0	207.991	0	0	0	0	0	0	80.0119	73.3029	110.774	52.8055	0	110.798	52.652	0	67.41	0	0	0	0	82.6078	176.466	0	0	0
1995	0	0	0	0	0	0	0	0	277.832	0	1296.55	0	0	0	802.343	1129.68	999.765	0	0	0	0	0	0	0	0	0	0	0	0	0	0	0	0	0	0	0	0	0	0	0	0	0	0	0
1996	0	0	0	0	0	0	0	0	0	0	0	0	0	0	0	0	0	0	0	0	0	0	0	0	0	0	0	0	0	0	156.653	0	0	0	0	0	0	0	0	0	0	0	0	0
1997	4609.59	0	1981.72	0	1606.16	0	3701.71	938.526	0	562.173	0	0	683.922	0	0	173.695	0	0	70.0108	1119.83	0	0	291.11	517.119	0	384.779	2422.62	0	0	0	0	20.3186	0	705.795	841.516	0	599.912	0	0	0	13.2922	0	747.118	0
1998	0	0	0	0	0	0	0	0	0	0	52.8877	0	0	391.391	0	0	0	0	0	0	0	0	1570.3	0	0	0	0	0	0	0	1520.76	0	0	0	0	0	0	0	0	0	0	0	0	0
[truncated: 3,618 more rows]

## Sheet: Validation_set_raw-peptidomics
Groups	RCAD patients	RCAD patients	RCAD patients	RCAD patients	RCAD patients	RCAD patients	RCAD patients	RCAD patients	RCAD patients	RCAD patients	RCAD patients	RCAD patients	RCAD patients	RCAD patients	RCAD patients	RCAD patients	RCAD patients	RCAD patients	RCAD patients	RCAD patients	RCAD patients	RCAD patients	RCAD patients	RCAD patients	Healthy Controls	Healthy Controls	Healthy Controls	Healthy Controls	Healthy Controls	Healthy Controls	Healthy Controls	Healthy Controls	Healthy Controls	Healthy Controls	Healthy Controls	Healthy Controls	Healthy Controls	Healthy Controls	Healthy Controls	Healthy Controls	Healthy Controls	Healthy Controls	Healthy Controls	Healthy Controls	Nephrotic Syndrome	Nephrotic Syndrome	Nephrotic Syndrome	Nephrotic Syndrome	Nephrotic Syndrome
PeptideID PatientID	184517	184516	189874	189873	189871	189862	189861	179072	179055	179053	179050	179049	179047	179043	179042	179041	179038	179016	179014	179010	179008	179007	179003	182917	78414	78269	77851	78028	77586	23520	23514	23498	23491	23212	23211	23210	23194	23192	23188	23169	23080	23078	23077	23052	147880	147868	147865	118990	118980
1	0	0	0	0	0	0	0	0	0	0	0	0	0	0	8.0564	0	0	0	0	0	0	0	0	0	0	0	439.347	0	0	0	0	0	0	0	0	0	0	0	0	0	0	0	0	0	0	0	0	0	253.283
2	140.162	124.937	52.3221	18.4568	32.3064	62.5752	32.4414	0	12.1509	0	15.4805	15.3788	20.0693	7.753	0	13.5325	16.5082	0	0	18.695	22.0953	11.382	16.5271	735.25	0	167.328	0	0	294.844	0	0	0	7.3218	0	0	0	0	0	0	0	0	0	0	0	0	1329.32	277.868	63.21	0
3	0	0	0	20.4524	0	18.775	0	0	0	0	0	0	0	0	0	0	0	0	0	0	0	0	0	0	0	0	0	0	0	0	0	0	0	0	0	0	0	0	0	0	0	0	0	0	0	0	0	0	0
4	0	0	42.3971	9.3612	0	15.2812	11.1185	0	2.2169	0	0	0	5.6645	0	2.792	3.6833	4.1353	0	0	0	6.0237	3.3335	0	0	0	0	0	0	0	0	0	0	0	0	0	0	0	0	0	0	0	0	0	0	0	13.8699	0	0	51.6374
5	0	0	0	0	0	0	0	0	0	0	0	0	0	0	0	0	0	0	0	0	0	0	0	0	0	0	0	0	0	0	0	0	0	0	0	0	0	0	0	0	0	0	0	0	0	0	0	21.0528	0
6	0	0	44.7024	0	88.0912	51.3075	56.2862	0	0	0	0	0	0	0	0	0	0	0	0	0	2.698	0	0	0	0	85.8247	9.346	0	0	0	0	0	0	0	0	0	0	0	6.9145	0	0	0	0	0	0	55.1975	0	0	0
7	0	0	0	0	0	0	0	0	0	0	0	0	0	0	0	0	0	0	0	0	0	0	0	0	0	0	0	0	0	0	0	0	0	0	0	0	0	0	0	0	0	0	0	0	0	0	0	0	0
8	0	0	0	0	0	0	0	0	0	0	0	0	0	0	0	0	0	0	0	0	0	0	0	0	0	0	0	0	0	0	0	0	0	0	0	0	0	0	0	0	0	0	0	0	0	0	0	0	0
9	28.8001	80.7147	42.7507	40.0963	0	0	84.9569	0	1.9217	0	0	0	4.6084	5.5865	4.2207	0	6.4315	0	0	0	0	4.9481	4.2045	44.6019	0	0	0	0	0	0	0	0	0	0	0	0	0	0	0	0	0	0	0	0	19.6521	22.2323	0	0	50.5884
10	0	0	0	0	0	0	0	0	0	0	6.6474	16.0861	0	0	8.8686	0	0	0	0	0	0	0	0	167.75	0	0	0	0	0	0	0	0	0	0	0	0	0	0	0	0	0	0	0	0	0	0	0	0	0
11	0	0	0	0	0	0	0	0	0	0	0	0	0	0	0	0	0	0	0	3.6859	3.5707	0	0	0	0	0	0	0	0	0	0	0	0	0	0	0	0	0	0	0	0	0	0	0	0	0	0	0	0
12	135.967	60.1516	155.844	26.0014	323.808	137.111	109.749	0	0	0	0	0	0	1.5045	0	0	11.8642	0	19.3818	17.1055	0	1.8161	0	0	60.85	339.438	0	0	0	4.3575	4.0229	0	22.2746	8.4228	0	0	14.1892	1.7612	0	4.3091	2.8134	0	2.2774	12.3946	0	0	0	0	0
13	0	0	0	0	0	0	0	0	0	0	0	0	0	0	9.2356	0	0	0	0	0	0	0	0	0	0	0	0	0	0	0	0	0	0	0	0	0	0	0	0	0	0	0	0	0	0	0	0	0	0
14	0	14.2481	52.5303	21.8756	21.9565	42.9734	21.4468	0	4.2028	0	1.3236	0	5.4577	7.4722	0	3.652	6.6084	0	0	0	0	6.7642	2.0752	70.4827	0	0	0	20.5923	5.638	0	0	0	0	0	0	0	0	0	0	0	0	0	0	0	10.106	0	0	26.5979	7.7898
15	0	0	0	0	0	0	0	0	0	0	0	0	0	0	0	0	0	0	0	0	0	0	0	0	0	0	0	0	0	0	0	0	0	0	0	0	0	0	0	0	0	0	0	0	0	0	0	0	0
16	0	0	0	6.5345	0	2.3599	0	0	0	0	0	0	0	0	0	0	0	0	0	0	0	0	0	28.3829	0	0	0	0	0	0	0	0	0	0	0	0	0	0	0	0	0	0	0	0	0	0	0	0	0
17	0	0	0	4.9353	0	9.0174	0	0	0	0	0	0	0	0	0	0	0	0	0	0	0	0	0	0	0	0	17.0591	0	0	0	0	0	0	0	0	0	0	0	0	0	0	0	0	0	0	66.2172	0	0	0
18	226.693	0	48.1342	28.2606	243.769	14.4598	157.803	0	0	0	0	0	0	0	0	0	4.9112	0	4.5966	43.2254	0	0	0	290.298	38.7928	202.077	0	0	0	0	0	0	0	0	0	0	2.7351	0	0	0	0	0	0	0	0	0	0	0	0
19	0	0	0	10.4568	0	0	0	0	0	0	0	0	0	0	0	0	0	0	0	0	0	0	0	0	0	0	67.5596	21.7855	5.6568	11.2766	18.6672	70.1295	33.5005	16.8077	10.9793	0	31.816	4.8534	30.7577	20.7663	0	2.3997	0	6.5685	0	117.954	0	8.4338	0
20	23.7666	0	0	15.2328	15.2515	35.2131	0	0	0	0	2.8879	3.9595	0	0	4.2778	1.8204	14.8496	0	0	0	8.633	5.092	7.2242	0	0	0	10.8453	0	8.3721	0	0	0	0	0	0	0	0	0	0	0	0	0	0	0	0	0	0	3.5873	0
21	0	0	0	0	0	0	0	0	0	0	0	0	0	0	0	0	0	0	0	0	0	0	0	0	0	0	0	0	0	0	0	0	0	0	0	0	0	0	0	0	0	0	0	0	0	0	0	0	0
22	0	0	61.4359	0	65.7645	44.1547	0	0	0	5.9833	0	0	23.7594	0	0	0	18.3695	14.2192	0	0	0	12.8651	7.3761	0	0	0	36.5691	0	0	0	0	0	0	0	0	0	0	0	0	6.5421	0	0	0	0	49.1907	0	0	33.6155	0
23	0	0	0	0	0	1.7212	11.006	0	0	0	0	0	0	0	0	0	0	0	0	0	0	1.5379	0	81.3962	0	0	0	0	0	0	0	0	0	0	0	0	0	0	0	0	0	0	0	0	0	0	292.019	0	0
24	83.8522	210.347	45.4616	45.9168	37.1215	74.3733	0	11.8271	12.2433	0	101.41	26.4116	27.5074	24.5182	47.1384	37.2586	44.9967	43.0975	0	28.525	28.3275	28.2988	10.5042	601.173	0	55.2299	147.048	0	0	0	0	0	0	0	0	0	0	0	0	0	0	0	0	0	0	0	0	0	62.3334
25	22.3551	0	0	7.4728	0	7.2407	5.9979	0	0	0	0	0	0	0	0	0	2.4325	0	0	0	0	0	0	0	0	0	0	0	0	0	0	0	0	0	0	0	0	0	0	0	0	0	0	0	0	0	0	0	0
26	0	8.996	0	3.0411	0	6.4166	0	0	0	0	0	2.9662	0	12.83	0	0	11.8126	0	0	0	0	0	6.4928	0	0	0	7.3127	0	0	0	0	0	0	0	0	0	0	0	0	0	0	0	0	0	0	0	20.7779	0	0
27	6.6384	0	0	0	4.9275	0	0	0	0	3.2556	0	0	0	0	0	0	0	0	0	0	0	0	0	0	0	0	0	0	0	0	0	0	0	0	0	0	0	0	0	0	0	0	0	0	0	0	0	0	0
28	0	0	0	0	0	0	0	0	0	0	0	0	0	0	0	0	0	0	0	0	0	0	0	0	0	0	0	0	0	0	0	0	0	0	0	0	0	0	0	0	0	0	0	0	0	0	0	0	0
29	0	0	0	0	3.7573	0	0	0	0	8.8743	0	0	0	0	0	0	0	0	0	8.7225	0	0	0	79.3872	0	0	162.578	0	0	0	0	0	0	0	0	0	0	0	0	0	0	0	0	0	0	0	0	0	0
30	0	0	0	0	0	0	0	0	0	0	0	0	0	0	0	0	0	0	0	0	0	0	0	0	0	0	0	0	0	0	0	0	0	0	0	0	0	0	0	0	0	0	0	0	0	0	0	0	0
31	80.738	0	13.5956	17.7831	0	0	17.9608	0	0	0	0	0	0	0	0	0	0	0	0	0	23.8995	0	0	0	0	0	0	22.1367	7.6338	0	0	53.7175	53.8656	11.3638	0	4.8074	16.1268	12.8226	0	15.3713	19.2509	0	10.4286	0	0	415.737	12.1368	15.2427	105.657
32	0	81.5616	0	0	0	7.7563	0	0	16.445	11.3632	3.6021	14.2181	11.6982	0	19.5393	0	0	0	0	3.5295	0	0	0	0	0	0	0	0	0	0	0	0	0	0	0	0	0	0	0	0	0	0	0	0	0	0	0	0	0
33	67.0582	0	214.049	160.163	87.558	0	208.399	8.7392	16.2974	7.4037	12.0371	12.8415	27.313	13.1052	25.8018	28.3033	13.3735	12.342	0	11.0857	8.134	23.8784	0	209.668	0	31.6552	125.552	45.3035	57.3341	0	0	0	0	0	0	0	0	0	0	2.4038	0	0	0	0	223.315	405.643	53.2334	25.6179	0
34	405.625	0	148.816	87.7737	333.429	0	120.614	12.5143	29.2012	0	0	31.3127	62.682	38.358	78.6319	40.5188	163.362	22.6144	12.6135	55.0011	61.1272	40.3428	123.407	0	50.9739	0	0	56.416	0	32.9546	24.946	0	36.6816	56.8439	40.0032	28.5211	22.6513	13.0725	10.4468	48.0039	0	0	0	26.9448	52.4449	0	19.8098	215.02	0
35	0	0	104.271	4.2213	0	42.9978	0	0	0	0	0	0	4.3991	7.0278	0	0	0	0	0	0	0	0	0	14.7523	0	0	0	0	0	0	17.6586	0	0	0	0	0	0	0	0	0	0	0	0	0	0	0	0	0	0
36	111.197	0	0	24.2183	179.441	35.9113	36.1011	0	0	0	0	0	0	0	0	0	8.8143	0	0	15.0454	7.4387	0	0	0	31.2849	381.623	22.4374	0	0	11.4712	0	0	8.3006	2.9424	0	0	6.1807	3.1277	0	5.6089	3.5385	0	0	2.7222	0	87.8023	0	0	7.5526
37	0	0	0	4.9422	0	0	0	0	0	0	0	0	0	0	0	0	0	0	0	0	0	0	0	0	0	0	0	0	0	0	0	0	0	0	0	0	0	0	0	0	0	0	0	0	0	0	0	0	0
38	258.443	0	199.142	112.882	275.404	177.278	320.672	28.3878	16.9905	14.1286	8.0853	36.6931	53.9243	22.9449	75.362	102.317	60.8801	86.0091	81.3816	109.094	113.627	58.4137	39.8297	145.242	0	28.1997	73.114	0	51.86	0	0	0	0	0	0	0	9.1753	0	0	20.5747	0	4.9727	0	0	31.1434	41.4328	0	51.5898	24.7058
39	0	58.8423	17.903	62.9092	32.9705	41.623	92.3332	0	0	0	0	0	2.6058	6.0049	7.3258	11.1563	20.2805	0	0	15.7256	0	8.0417	9.2063	0	0	0	0	0	0	0	0	0	0	0	0	0	0	0	0	0	0	0	0	0	0	0	0	0	0
40	0	0	0	0	0	0	0	0	0	0	0	0	0	0	0	0	0	0	0	0	0	0	0	248.548	0	0	0	0	0	0	0	0	0	0	0	0	0	0	0	0	0	0	0	0	0	341.243	0	0	0
41	0	0	0	0	0	0	0	0	0	0	5.2512	0	0	0	0	0	16.5211	0	0	0	0	0	0	0	0	0	45.548	0	36.3443	0	0	0	0	0	0	0	0	0	0	0	0	0	0	0	0	196.846	16.8254	0	19.1567
42	0	0	4.9748	0	0	0	9.0295	0	0	0	0	0	0	0	0	0	0	0	23.544	0	0	1.6092	0	0	0	0	21.8598	0	89.4068	0	0	0	0	0	0	0	0	0	0	0	0	0	0	0	0	0	1613.34	0	0
43	37.8656	4.8616	27.7622	3.3253	64.5449	34.9682	44.2677	0	0	0	0	0	0	0	0	0	1.8281	0	0	19.6657	0	0	0	0	32.9737	26.5854	0	4.4218	0	0	0	0	0	0	0	0	3.36	0	0	0	3.8889	0	0	2.59	0	87.1568	0	0	0
44	0	0	0	0	0	0	0	0	0	0	0	0	0	0	0	0	0	0	0	0	0	0	0	0	0	0	0	0	0	0	0	0	0	0	0	0	0	0	0	0	0	0	0	0	0	0	0	0	0
45	0	0	0	0	0	0	0	0	0	0	0	0	0	0	0	0	0	0	0	0	0	0	0	0	0	0	0	0	0	0	0	0	0	0	0	0	0	0	0	0	0	0	0	0	0	0	0	0	0
46	0	0	13.3905	5.8834	0	4.3423	0	0	0	0	0	0	1.6703	0	10.6707	0	0	0	0	0	0	0	0	0	0	0	0	0	0	0	0	0	0	0	0	0	0	0	0	0	0	0	0	0	0	0	0	0	0
47	0	0	0	0	0	0	0	0	0	0	0	0	0	0	0	0	0	0	0	0	0	0	0	0	0	0	0	0	0	0	0	0	0	0	0	0	0	0	0	0	0	0	0	0	0	116.489	0	0	0
48	0	17.0401	61.3395	20.0757	25.3348	17.8183	39.7964	0	0	0	0	0	3.5437	3.0071	6.2478	0	2.5689	0	0	0	0	2.1341	5.036	0	0	0	0	0	0	0	0	0	0	0	0	0	0	0	0	0	0	0	0	0	0	41.8377	0	0	0
49	679.711	131.826	727.797	0	2267.48	226.499	702.801	0	0	40.1294	18.1357	8.5838	0	0	0	0	12.7119	0	0	182.705	42.8366	13.2804	10.2557	621.668	358.829	2767.31	685.871	0	0	37.5627	14.4102	419.975	148.125	98.3617	38.6464	0	0	0	15.9562	36.7292	40.393	0	0	6.7008	0	410.627	0	25.8289	154.367
50	0	0	0	0	0	2.6238	0	0	0	28.628	4.0837	0	0	0	0	0	0	0	0	0	0	0	0	557.56	0	53.5776	217.411	0	220.426	0	0	0	0	0	0	0	0	0	0	0	0	0	0	0	0	419.693	202.733	0	0
51	0	0	0	312.647	0	0	0	0	0	0	0	1.6246	0	4.5823	0	5.9506	0	0	0	0	0	0	0	11.7243	0	0	0	0	0	0	0	0	0	0	0	0	0	0	0	0	0	0	0	0	0	0	0	0	0
52	0	83.5372	46.8714	67.218	44.7066	31.8262	40.5041	0	0	0	0	0	0	0	11.6052	23.1101	9.0557	21.0246	0	16.2745	15.9097	8.2158	10.6149	0	0	0	0	0	0	0	0	0	0	0	0	0	0	0	10.2086	0	0	0	0	0	0	0	0	0	0
53	0	0	0	0	0	0	0	0	0	0	0	0	0	0	0	0	0	0	0	0	0	0	0	0	0	0	0	0	0	0	0	0	0	0	0	0	0	0	0	0	0	0	0	0	0	0	0	0	0
54	0	0	0	0	0	0	0	0	0	0	0	0	0	0	0	0	0	0	0	0	0	0	0	0	0	0	0	0	0	0	0	0	0	0	0	0	0	0	0	0	0	0	0	0	0	0	0	0	0
55	0	0	0	0	0	0	0	0	0	0	0	0	0	0	0	0	0	0	0	0	0	0	0	0	0	0	0	0	0	0	0	0	0	0	0	0	0	0	0	0	0	0	0	0	0	0	0	0	0
56	16.9116	99.9196	156.467	0	0	6.8375	17.3898	0	6.0557	0	0	5.4852	18.98	13.3228	35.2576	0	0	3.8586	0	0	0	14.6771	14.8088	78.534	0	0	0	0	0	0	0	0	0	0	0	0	0	0	0	0	0	0	0	0	0	52.384	0	0	0
57	0	0	0	0	0	0	0	0	0	0	0	0	0	0	0	0	0	0	0	0	0	0	0	89.7639	0	0	23.6537	0	0	0	0	0	0	0	0	0	0	0	0	0	0	0	0	0	0	20.2414	16.6147	0	0
58	0	0	0	0	11.4929	0	0	5.7915	0	0	3.9424	0	0	0	0	0	0	0	0	0	0	2.1245	0	0	0	0	52.3946	0	45.227	0	0	0	0	0	0	0	0	0	0	0	0	0	0	0	0	152.736	143.63	0	0
59	1356.59	1921.27	1177.02	650.606	1704.02	1554.47	1033.98	235.399	265.368	12.9973	82.3929	286.314	211.651	423.141	372.759	373.369	423.205	315.454	639.344	540.036	445.945	275.553	564.801	1606.48	318.578	308.724	170.908	331.009	466.522	89.6174	158.083	1239.66	386.524	440.831	342.481	320.228	87.901	120.646	272.654	310.473	52.9643	42.6471	0	128.038	194.56	551.042	317.687	1164.89	937.499
60	0	0	76.3602	36.4927	26.2544	146.643	53.5593	0	0	0	0	3.272	4.7647	13.8975	0	2.2335	5.6188	0	0	0	0	2.4768	0	0	0	0	0	0	23.5933	0	0	0	0	0	0	0	0	0	0	0	0	0	0	0	0	45.2282	0	6.3072	117.105
61	0	0	0	0	0	0	0	0	0	28.9108	89.1102	0	0	0	0	0	0	0	0	0	0	0	0	185.599	0	103.872	444.683	0	255.932	0	0	0	0	0	0	0	0	0	0	0	0	0	0	0	0	993.915	536.459	0	101.49
62	1444.47	1796.29	381.127	327.739	380.723	743.202	805.71	129.913	96.9616	106.964	85.5081	221.053	271.829	90.95	340.08	350.723	239.24	387.567	301.084	246.532	462.318	240.626	202.041	342.653	127.791	398.316	702.658	633.056	343.08	0	85.8055	0	270.079	74.7471	117.99	0	194.668	48.6744	643.5	378.089	17.9575	23.0095	0	0	336.239	183.326	236.211	217.177	137.335
63	0	0	0	0	0	0	0	0	0	15.5238	0	0	0	0	0	0	0	0	0	0	0	0	0	104.685	0	0	82.0354	0	0	0	0	0	0	0	0	0	0	0	0	0	0	0	0	0	0	0	0	0	0
64	0	0	28.8918	0	0	9.7982	11.4589	0	0	0	0	0	3.7726	2.8193	0	0	1.9147	0	0	0	0	0	0	37.1189	0	0	0	0	0	0	0	0	0	0	0	0	0	0	0	0	0	0	0	0	0	0	0	0	0
65	0	0	0	0	0	0	0	0	0	0	0	0	0	0	0	0	0	0	0	0	0	0	0	0	0	0	5.7362	0	0	0	0	0	0	0	0	0	0	0	0	0	0	0	0	0	0	0	0	0	0
66	0	138.134	263.72	201.805	0	180.659	151.898	0	29.9056	24.1091	26.4335	43.6173	64.191	51.997	75.7111	45.1485	0	47.4923	0	70.182	79.1661	73.5362	45.5617	107.184	0	82.006	109.215	7.302	60.5396	0	0	0	0	0	0	0	0	0	0	0	0	0	0	0	0	263.412	0	21.8336	287.276
67	0	17.7064	0	80.7818	43.0958	63.1895	60.9071	0	0	0	0	0	3.1744	8.9563	9.0741	4.7487	25.8201	0	0	0	8.4334	1.5571	10.7715	0	0	0	0	0	0	0	0	0	0	0	0	0	0	0	0	0	0	0	0	0	0	0	0	0	0
68	286.911	216.553	104.986	87.5632	81.8393	166.14	130.297	10.5386	29.6689	0	17.2722	25.3985	49.748	35.9199	39.9186	33.5565	88.2205	0	0	22.0513	67.9094	44.9181	68.7653	527.52	0	0	71.9495	23.8002	62.431	19.804	14.7334	0	37.7979	31.5325	16.223	25.5228	14.2722	0	33.7044	44.0643	0	0	0	7.311	96.3082	89.8093	0	70.5511	133.95
69	22.7464	48.3405	0	19.6459	23.9499	0	54.3838	0	0	0	0	0	7.6031	12.5697	0	0	0	0	0	15.5175	14.3694	0	0	0	0	0	0	0	0	0	0	0	0	0	0	0	0	0	0	0	0	0	0	0	0	0	0	0	0
70	0	0	0	0	0	0	0	0	0	0	0	0	0	0	0	0	0	0	0	0	0	0	0	0	0	0	0	0	0	0	0	0	0	0	0	0	0	0	0	0	0	0	0	0	0	0	0	0	0
71	0	0	0	0	0	10.8252	0	0	0	11.8346	5.9103	0	2.8101	0	0	0	1.8631	0	0	0	0	3.6542	2.0492	165.015	0	0	92.7644	0	61.2286	0	0	0	0	0	0	0	0	0	0	0	0	0	0	0	0	0	162.54	0	13.5872
72	0	0	0	0	0	0	0	0	0	0	0	0	0	0	0	0	0	0	0	0	0	0	0	0	0	0	0	0	0	0	0	0	0	0	0	0	0	0	0	0	0	0	0	0	0	0	0	0	0
73	0	0	27.4178	0	13.1322	7.9795	14.8964	0	0	0	0	0	0	0	0	1.6438	2.123	0	0	0	0	6.3763	0	48.4351	0	0	0	0	0	0	0	0	0	0	0	0	0	0	0	0	0	0	0	0	0	0	0	0	0
74	0	0	0	2.1716	0	0	0	0	0	0	0	0	0	0	0	0	0	0	0	0	0	0	0	0	0	0	0	0	0	0	0	0	0	0	0	0	0	0	0	0	0	0	0	0	0	0	0	0	0
75	0	0	0	0	10.914	0	0	0	0	0	0	0	0	8.1882	0	0	0	0	0	0	0	7.1247	6.5447	0	0	0	0	0	0	0	0	0	0	0	0	0	0	0	0	0	0	0	0	0	0	83.7487	0	0	0
76	0	0	0	0	0	0	34.2456	0	0	0	0	0	0	0	0	0	0	0	0	0	0	0	0	0	0	0	0	0	0	0	0	0	0	0	0	0	0	0	0	0	0	0	0	0	0	0	0	0	0
77	774.111	0	0	0	197.671	179.42	0	33.4741	66.027	36.6161	0	34.7749	54.5988	112.681	39.9055	73.6083	161.884	40.989	85.6706	133.243	41.6878	0	0	0	166.339	561.39	0	79.8165	0	10.3956	0	25.2358	78.5611	0	42.8502	0	45.2157	13.7775	0	50.2911	0	0	0	11.0099	69.5217	1533.95	151.935	76.5066	416.443
78	0	0	36.4504	16.0698	0	0	0	0	0	0	0	0	0	0	0	3.5556	0	0	0	0	0	0	0	56.8137	0	0	0	0	0	0	0	0	0	0	0	0	0	0	0	0	0	0	0	0	0	0	0	0	0
79	0	0	134.06	0	0	0	80.1367	0	0	0	0	0	7.5046	15.4317	9.4394	5.704	10.8009	0	0	0	0	2.0628	3.8594	0	0	0	0	48.7481	0	0	0	0	0	0	0	13.6923	0	0	0	0	0	0	0	0	0	358.571	63.7489	54.7645	0
80	27.4818	0	0	0	507.407	77.6723	0	0	0	0	0	0	0	0	0	0	0	6.0955	0	0	0	0	0	0	301.783	910.11	0	0	0	0	0	346.513	0	0	153.983	0	0	0	0	0	20.7447	0	0	0	0	192.824	0	0	0
81	123.91	19.6149	0	33.966	0	3.073	0	24.7032	13.4448	0	11.4197	13.0788	16.3127	17.7917	5.6901	15.5745	7.001	0	58.4469	0	10.4716	0	0	265.334	0	0	0	0	0	0	0	0	0	0	0	0	0	0	0	0	0	0	0	0	0	0	0	0	0
82	0	0	0	0	0	0	0	0	0	14.0469	0	0	0	0	37.0434	0	0	0	0	0	0	0	0	0	0	0	0	0	0	0	0	0	0	0	0	0	217.845	0	0	0	0	0	0	0	0	0	0	0	0
83	148.891	0	0	33.9424	16.6673	42.5715	61.9338	0	0	0	0	0	0	0	0	0	0	0	0	3.4834	6.9463	0	0	35.114	18.2855	82.4182	32.0446	0	0	0	0	34.5428	0	3.6988	0	0	3.8564	4.4667	0	5.763	0	0	0	0	0	0	0	0	0
84	198.34	199.55	68.2903	38.1116	41.9676	71.5926	35.194	0	15.6336	0	0	12.4125	51.8269	31.2577	7.4041	10.7932	43.4819	22.4713	0	12.7254	28.038	0	62.3043	138.903	0	0	12.1674	0	0	18.6526	0	0	17.1166	0	11.5373	25.9421	0	0	11.4376	24.8546	0	0	0	6.6233	79.4611	80.1461	0	61.5054	105.534
85	0	0	0	36.7671	225.807	0	351.617	0	0	0	0	0	0	0	0	0	0	0	0	0	0	0	0	259.886	0	0	0	13.8707	7.2262	7.8689	0	0	128.015	0	0	11.5773	33.7067	26.2319	0	3.0565	0	0	0	0	0	119.604	0	0	0
86	225.023	217.616	36.3601	27.5161	95.8244	62.2748	41.5692	23.9979	2.9698	3.1299	17.2062	0	37.0479	0	20.6712	10.0283	24.097	0	157.316	25.6841	122.01	18.2819	3.6274	214.85	0	0	33.8477	0	0	0	0	0	0	0	0	17.4227	6.3305	0	30.3207	0	0	0	0	0	166.799	81.0212	0	152.153	273.546
87	0	0	9.7842	0	0	0	0	0	0	0	0	0	0	4.5042	0	0	0	0	0	0	0	0	5.0348	0	0	0	0	0	0	0	0	0	0	0	0	0	0	0	0	0	0	0	0	0	0	0	0	0	0
88	0	0	83.7886	3.8328	0	19.5152	11.3834	0	0	0	0	6.5211	0	1.9769	0	6.8646	0	0	0	0	3.197	6.316	8.5044	82.9273	0	0	50.0173	0	49.0533	0	0	0	0	6.6151	0	0	0	0	8.9097	9.4083	0	0	0	0	0	165.03	0	19.1935	0
89	185.227	496.069	103.786	84.1936	117.534	138.269	0	57.0334	70.8193	0	82.3539	53.5701	59.6626	77.5064	119.053	95.5078	147.145	109.105	30.4932	112.938	80.9503	64.9326	39.6624	294.793	0	0	0	70.2029	0	0	0	0	0	0	0	0	0	0	0	27.6736	0	0	0	4.0786	7.3468	0	45.8798	31.9579	210.846
90	199.693	5.0422	468.444	0	180.63	743.61	68.0171	120.554	104.769	0	32.4219	134.817	109.793	179.295	126.114	125.308	99.495	89.2233	106.928	87.0207	177.239	83.7724	39.9757	114.201	0	0	36.0156	0	54.1445	0	0	26.9626	39.9645	0	29.3896	0	7.1762	0	0	24.0117	0	0	0	0	239.362	317.398	0	100.542	370.761
91	0	0	0	0	0	0	0	0	24.0381	0	0	0	0	18.7606	2.1544	0	0	0	0	0	0	0	0	0	0	0	0	0	0	0	0	0	0	0	0	0	0	0	0	0	0	0	0	0	0	0	0	0	0
92	438.134	114.042	289.065	508.985	26.2248	171.293	315.623	105.246	133.792	178.933	93.5759	60.7012	0	67.9494	182.801	74.9054	89.3705	138.01	314.614	40.4488	65.2635	27.2556	28.8061	608.163	784.139	0	60.9546	972.653	169.136	0	0	0	86.7228	0	30.8038	24.3634	21.7936	34.501	0	18.5625	0	0	0	11.4312	951.214	814.972	1301.36	283.018	1302.57
93	0	0	0	10.0418	0	0	0	0	0	0	0	0	0	0	3.72	0	0	0	0	0	0	0	0	0	0	0	0	0	0	0	0	0	0	0	0	0	0	0	0	0	0	0	0	0	0	0	23.8002	0	0
94	0	14.7594	8.2581	13.7231	12.8989	0	28.45	0	0	0	0	0	5.07	2.8063	0	8.6762	5.0807	0	0	7.4696	9.163	0	6.3892	0	0	0	0	0	25.592	0	0	0	0	23.3263	0	0	4.4171	0	32.0899	19.6804	0	0	0	0	0	36.7335	0	0	0
95	0	27.9702	97.8771	95.5494	0	68.8349	23.6397	0	0	3.3687	0	5.2495	14.7052	6.2355	12.1988	12.0164	0	0	0	0	14.1942	16.2177	9.1333	0	0	0	0	0	0	0	0	0	0	0	0	0	0	0	0	0	0	0	0	0	54.4033	63.4053	0	36.9403	69.8934
96	0	0	0	10.1805	0	0	24.2663	0	0	0	0	0	0	0	0	0	0	0	0	0	0	0	0	0	0	0	0	0	0	0	0	0	0	0	0	0	0	0	0	0	0	0	0	0	0	0	0	0	0
97	0	17.466	0	4.2282	0	0	0	0	0	0	0	0	0	8.7182	0	0	0	0	0	0	0	0	0	38.1488	0	0	21.6607	0	0	38.1722	0	0	59.0318	0	0	0	0	0	0	9.0014	0	0	0	0	0	0	0	0	0
98	73.5242	0	88.6317	53.2352	80.3223	48.179	125.327	0	13.4854	0	0	0	0	16.5029	0	0	0	0	0	0	0	0	0	0	0	0	0	0	46.5788	0	40.9564	0	0	30.0288	0	0	0	0	33.674	0	0	0	0	0	65.0815	176.746	0	0	0
99	0	0	0	0	0	0	73.2987	0	22.7521	0	0	8.8743	23.2093	0	34.9608	12.8302	43.4542	0	57.542	0	0	22.6132	36.4084	0	0	0	0	0	0	0	7.1651	0	0	0	0	0	0	0	0	0	0	0	0	0	50.1389	0	0	153.513	0
100	0	0	229.812	0	1234.9	0	0	0	0	0	10.0437	23.6949	0	0	31.0695	31.5509	0	38.319	0	157.908	0	0	0	0	999.874	4832.24	0	0	0	0	76.9088	642.073	238.693	0	219.075	69.8535	217.248	42.3874	0	261.655	32.3259	0	0	28.4504	0	142.538	0	20.5018	0
101	14.7186	0	0	13.0051	0	0	37.7059	4.1865	0	0	0	12.3045	7.6412	6.5963	0	0	8.4328	0	0	0	0	12.6855	9.2358	0	0	0	54.0585	0	7.9558	0	0	0	0	0	0	0	0	0	3.7493	0	0	0	0	0	0	0	0	0	0
102	0	0	0	0	0	0	0	0	0	0	0	0	0	0	0	0	0	0	0	0	0	0	0	0	0	0	0	0	0	0	0	0	0	0	0	0	0	0	0	0	0	0	0	0	0	9.5245	0	0	0
103	1082.83	16.6289	595.677	186.242	2227.19	20.48	1398.67	0	17.403	0	4.0366	0	0	5.9361	2.5719	0	262.456	0	0	376.435	12.0562	5.6088	0	814.769	967.202	4101.46	149.436	534.546	0	26.6369	19.3263	124.877	118.451	0	4.9482	0	0	0	24.3121	0	0	0	0	0	0	0	0	0	0
104	0	0	0	6.0723	0	0	0	0	0	0	0	0	3.348	2.5162	4.3006	3.011	0	0	0	0	0	0	0	0	0	0	0	0	0	0	0	0	0	0	0	0	7.781	0	0	0	0	0	0	0	0	21.5963	0	0	0
105	0	0	0	0	0	0	0	0	0	0	0	0	3.2741	0	0	0	8.1638	0	0	0	0	0	0	0	0	0	0	0	0	0	0	0	0	0	0	0	0	0	0	0	0	0	0	0	0	72.8309	0	0	0
106	0	0	0	0	0	0	0	0	0	0	0	0	0	0	0	0	0	0	0	0	0	0	0	0	0	0	0	0	0	0	0	0	0	0	0	0	0	0	0	0	0	0	0	2.2689	0	0	0	0	0
107	996.06	1261.57	2576.86	433.918	714.33	928.967	905.921	310.774	505.671	277.028	603.146	549.268	680.919	455.007	643.903	540.01	405.86	333.212	271.218	497.243	623.962	446.877	517.204	4944.57	348.149	5596.49	2334.26	1108.34	2684.31	542.377	366.176	497.214	664.538	651.238	747.51	505.978	617.569	347.482	895.698	836.474	268.644	45.973	169.983	207.348	1535.95	8776.13	2066.15	1495.48	2672.65
108	0	0	0	0	0	7.1108	0	0	0	0	3.3183	0	0	0	0	0	0	0	0	0	0	0	1.776	0	0	0	0	0	0	0	0	0	0	0	0	0	0	0	0	0	0	0	0	0	0	0	0	0	0
109	0	27.3332	0	50.2197	22.8847	0	186.714	27.8182	34.4826	11.1244	32.4447	0	40.5214	57.3343	0	53.2751	42.4296	0	81.816	16.0734	35.8925	29.6448	24.975	188.672	0	0	235.18	55.7856	0	18.4579	28.2344	0	55.3297	49.2845	0	37.256	49.8428	21.9783	0	0	44.43	0	0	9.9388	534.74	1245.79	1006.78	0	93.1517
110	91.2488	0	0	15.7138	251.485	0	130.708	0	5.3536	0	0	0	0	0	0	0	17.8424	0	0	31.2863	0	0	0	0	0	0	0	168.654	0	0	0	0	71.7727	6.9907	16.3679	24.573	0	0	0	0	0	0	0	0	0	44.1204	0	0	0
111	17.2132	11.2022	0	42.562	34.0802	61.8878	46.0064	0	0	0	1.9517	1.5242	6.7944	6.9962	8.2195	0	13.7476	0	0	0	0	4.4163	0	0	0	0	0	0	17.4013	0	0	0	23.4403	0	0	0	16.3837	0	0	0	0	0	0	0	0	0	0	0	0
112	12.5454	108.901	92.3268	41.5903	0	209.238	48.9156	20.3313	19.8296	60.235	3.8012	21.3356	0	67.5682	39.4701	20.4534	30.4511	14.3917	26.1017	17.9114	20.9154	0	7.6918	70.7538	0	0	25.6536	24.2881	0	0	0	0	0	18.6049	0	0	0	0	0	0	0	0	0	0	0	57.4578	0	0	397.52
113	25.1327	0	18.0913	3.6154	35.4947	0	19.7821	0	0	0	0	0	2.0359	4.0262	0	3.2889	7.7786	0	0	0	0	0	0	41.7615	0	0	0	0	0	0	0	0	0	11.8607	0	8.7635	0	0	0	0	0	0	0	0	0	26.8854	0	0	0
114	4.2695	0	0	0	0	0	0	0	0	0	0	0	0	0	0	0	0	0	0	0	0	0	0	0	0	0	0	0	0	0	0	0	0	0	0	0	0	0	0	0	0	0	0	0	0	0	0	0	0
115	0	0	116.203	32.9845	50.5216	74.9741	58.2456	0	8.533	0	4.0621	6.9303	29.099	14.5521	15.4067	0	14.0738	30.8945	0	25.3294	12.756	37.4219	20.5455	34.0841	0	0	77.9757	0	61.8465	13.4536	9.6563	52.8542	34.0229	28.7558	20.2232	0	12.5447	10.6432	137.798	57.7914	0	6.8556	0	14.1931	50.5922	86.9989	0	0	16.4897
116	0	0	6.5636	0	0	0	0	0	0	0	0	0	0	0	0	0	0	0	0	0	0	0	0	0	0	0	0	0	0	0	0	0	0	0	0	0	0	0	0	0	28.5329	0	15.9246	21.489	0	0	0	0	0
117	0	0	0	0	0	0	0	0	0	0	0	0	0	0	0	0	0	0	0	0	0	0	0	0	0	0	0	0	0	0	0	0	0	0	0	0	0	0	0	0	0	0	0	0	0	0	0	0	0
118	0	0	60.1455	0	11.1128	52.137	0	0	0	0	0	0	0	0	0	0	0	22.0194	0	0	0	0	0	0	0	0	0	0	0	0	0	0	0	0	0	0	0	0	0	0	9.8485	0	0	0	0	9.9692	0	0	0
119	0	0	0	0	0	0	0	0	0	0	0	0	0	0	0	0	0	0	0	0	0	0	0	0	0	0	0	0	0	0	0	0	0	0	0	0	0	0	0	0	0	0	0	0	0	0	0	0	0
120	1261.4	1280.73	647.284	589.286	460.259	177.185	1264.66	331.607	648.632	500.999	487.153	395.224	0	267.176	939.344	188.042	561.354	347.223	1823.6	1280.61	481.178	315.726	222.478	4083.62	208.541	270.998	778.784	2170.75	499.655	0	0	0	543.799	63.2281	153.213	153.396	102.141	73.787	138.644	216.986	59.4887	284.244	57.756	9.4268	1016.04	1702.85	2354.88	618.749	1296.5
121	0	0	0	0	0	0	0	0	0	0	0	0	0	0	0	0	0	0	0	0	0	0	0	0	0	0	0	0	0	0	0	0	0	0	0	0	0	0	0	0	0	0	0	0	0	73.6184	192.236	7.2122	0
122	884.037	1509.44	1164.49	552.122	841.66	732.707	1051.89	331.956	229.345	166.187	72.2967	299.76	298.968	203.262	432.349	529.241	448.916	316.066	341.814	633.96	638.64	287.597	274.032	457.31	369.297	558.085	824.463	428.765	900.873	155.694	241.364	2276.54	688.048	575.853	711.796	0	418.279	288.261	1094.88	819.864	42.089	80.1345	93.5803	249.829	685.935	2356.86	639.33	557.741	194.833
123	77.279	0	0	0	0	0	0	0	5.8912	0	5.1718	7.1129	0	0	0	16.6124	0	0	0	0	0	0	0	0	0	0	0	0	0	0	0	0	0	0	0	0	0	0	0	0	0	0	0	0	0	0	0	0	0
124	0	6.7824	0	0	0	0	0	0	0	0	0	0	0	0	0	0	0	0	0	0	0	0	0	37.842	78.0764	0	57.315	0	0	5.0952	0	141.889	70.8915	72.0604	40.0319	0	42.023	22.4597	25.5487	61.2825	19.1498	0	0	31.9737	0	1690.43	0	0	0
125	0	0	0	46.6338	118.54	0	273.017	10.5432	30.2088	7.9316	19.8561	23.4408	37.0565	34.9417	59.621	22.4741	92.7079	0	0	124.203	0	18.4163	10.6337	0	0	0	0	0	0	0	0	0	0	0	0	0	0	0	0	0	0	0	0	0	0	0	0	0	0
126	0	0	0	0	0	0	0	0	0	0	0	0	0	0	0	0	0	0	0	0	0	0	0	198.508	0	0	0	0	0	0	0	0	0	0	0	0	0	0	0	0	0	0	0	0	0	0	0	0	3608.41
127	0	34.755	38.8	24.7209	0	8.2718	95.0117	0	0	0	0	2.338	12.241	20.0958	15.4133	0	17.3227	0	0	6.1735	0	16.2013	16.533	0	0	0	0	0	0	0	0	0	0	0	0	0	0	0	0	0	0	0	0	0	0	43.2707	0	0	0
128	0	0	0	0	0	0	0	0	0	0	0	0	0	0	0	0	0	0	0	0	0	0	0	0	0	0	0	0	0	0	0	0	0	0	0	0	0	0	0	0	0	0	0	0	0	0	0	0	0
129	0	78.0764	372.632	0	0	227.884	0	0	0	7.6488	0	0	0	8.8521	0	0	0	0	0	0	27.0422	0	0	0	0	855.127	75.9252	0	0	29.0435	40.2768	279.268	179.724	141.759	108.325	58.086	99.7245	44.7865	39.7206	105.784	57.8467	21.2891	0	57.0747	0	0	0	0	0
130	130.179	0	0	0	50.4981	0	106.434	0	0	0	0	0	19.6213	35.2467	8.5408	0	66.8122	0	0	16.91	0	31.1059	50.9439	0	0	0	0	0	0	0	0	0	0	0	0	0	0	0	0	0	0	0	0	0	0	0	0	0	0
131	0	0	0	12.7386	0	8.2705	0	0	0	0	0	0	0	0	0	0	0	0	0	0	0	10.4637	0	0	0	0	0	0	0	0	0	0	0	0	0	0	0	0	0	0	0	0	0	0	0	0	0	0	0
132	0	0	0	9.5677	0	0	0	0	0	15.9072	0	0	0	0	0	0	0	0	0	0	0	0	0	0	0	0	37.3964	150.044	0	0	0	0	0	0	0	0	0	13.596	0	0	0	0	0	0	41.6051	135.128	172.005	17.1724	0
133	0	0	0	0	0	0	0	49.6279	0	8.9184	0	10.2616	0	0	13.391	4.2968	17.0647	0	0	3.9792	8.6596	6.9918	1.6147	0	0	0	0	0	0	0	0	0	0	0	0	0	0	0	0	0	0	0	0	0	0	0	0	0	0
134	0	0	0	12.5606	0	33.4567	13.8113	0	13.9813	0	0	11.1302	16.7903	6.0217	0	14.8847	25.3207	0	0	13.5495	20.3388	27.9479	18.5763	0	0	0	57.1573	0	39.7036	0	0	0	0	15.8165	0	9.79	0	0	19.1836	17.9473	0	0	0	0	0	95.0155	0	0	0
135	0	0	0	0	0	0	0	0	0	0	0	0	0	0	0	0	0	0	0	0	0	0	0	0	0	0	0	0	0	0	0	0	0	0	0	0	0	0	0	0	0	0	0	0	0	0	0	0	0
136	0	0	0	10.8915	0	0	0	0	0	0	0	0	0	0	0	0	0	0	0	0	0	0	0	0	0	0	0	0	0	0	0	0	0	0	0	0	0	0	0	0	0	0	0	0	0	0	0	0	0
137	4.8775	0	0	0	0	0	0	0	0	0	0	0	0	0	0	0	0	0	0	0	0	0	0	24.2443	0	0	0	0	0	0	53.6681	0	64.6819	0	15.3868	14.8185	25.5189	0	0	0	0	0	0	0	37.2757	37.7122	0	10.0938	42.3334
138	0	0	0	0	0	0	0	0	0	0	0	0	2.1405	0	0	0	0	0	0	0	0	0	8.9661	0	0	0	0	0	0	0	0	0	0	0	0	0	0	0	0	0	0	0	0	0	0	0	0	0	0
139	77.9929	5.6341	51.7634	78.1479	35.7194	80.3989	149.199	0	0	0	0	0	4.8853	17.3584	7.3959	9.5363	21.1724	15.9707	0	0	0	17.6624	7.4056	26.5697	0	0	0	13.2667	9.2235	7.8433	0	0	0	23.728	0	7.1835	0	0	20.7889	8.4404	0	0	0	0	42.9131	0	0	62.2909	0
140	78.6055	454.776	877.531	195.603	145.808	139.295	322.761	32.6332	55.0471	51.3606	61.6477	68.7831	49.3369	42.8603	89.8066	33.842	51.6586	28.2913	103.297	64.8675	44.4279	0	0	1129.52	15.4854	97.9598	124.999	259.489	119.993	0	0	0	48.1743	11.9403	59.809	0	30.142	0	6.2802	45.2252	0	0	0	9.3493	158.978	895.918	184.563	32.2416	438.321
141	0	0	0	18.563	0	0	0	0	0	0	0	0	0	0	0	0	0	0	0	0	0	0	0	0	0	0	0	0	0	0	0	0	0	0	0	0	0	0	0	0	0	0	0	0	0	0	0	0	0
142	0	0	60.3659	0	0	0	0	0	0	0	2.4104	0	0	0	6.7974	0	0	0	0	0	10.5015	0	0	59.6869	0	0	0	0	6.4589	0	0	0	0	0	0	0	0	0	0	0	0	0	0	0	0	0	0	0	0
143	0	0	0	0	0	0	0	0	0	0	0	0	0	0	0	0	0	0	0	0	0	0	0	0	0	0	0	0	0	0	0	0	0	0	0	0	0	0	0	0	0	0	0	0	0	0	0	0	0
144	0	0	0	0	0	0	0	0	0	0	0	0	0	0	0	0	0	0	0	0	0	3.5624	0	0	0	0	0	0	0	0	0	0	0	0	0	0	0	0	0	0	0	0	0	0	0	0	0	0	0
145	0	0	0	0	0	4.7428	0	0	0	0	8.0086	0	4.1259	0	0	5.9569	1.994	0	0	0	0	17.3088	3.784	0	0	0	0	0	0	0	0	0	0	0	0	0	0	0	0	0	0	0	0	0	18.8025	0	0	0	0
146	624.532	234.16	515.688	170.913	714.224	0	394.57	0	28.9296	0	15.3433	0	0	0	0	0	148.557	2.4788	69.1361	143.368	0	0	0	306.86	702.804	1608.17	148.084	167.408	57.8577	29.1612	0	215.289	35.7743	148.019	0	0	143.235	72.1153	53.0958	152.288	63.5989	18.8618	38.0519	80.0145	0	901.953	36.1926	29.5851	0
147	62.3915	152.483	0	0	111.114	0	0	9.2727	14.6	23.1223	0	12.4627	27.2059	9.7969	13.4057	18.2525	55.1452	52.0448	0	49.0986	41.2498	22.982	0	74.8801	0	0	0	0	0	0	0	0	0	72.8612	0	17.9658	15.736	0	0	45.5488	0	0	0	0	49.5373	842.309	1199.83	31.8688	219.133
148	0	0	15.7845	95.7304	0	0	112.77	0	0	0	0	0	0	0	0	0	0	0	0	0	0	0	0	0	0	0	0	0	0	0	0	0	22.5523	0	0	0	0	32.2677	48.7168	5.6811	0	0	0	16.1257	0	0	0	0	0
149	0	0	0	0	4.7374	62.9757	0	0	0	130.023	71.6309	0	6.3316	22.7533	18.4385	26.2864	11.1603	0	0	0	11.138	0	30.4549	0	0	145.549	361.385	0	199.887	0	0	0	0	0	0	0	0	0	0	0	0	0	0	0	0	0	0	0	42.4984
150	0	0	0	0	0	0	0	0	0	0	0	0	0	0	0	0	0	0	0	0	0	0	0	0	0	0	0	0	0	0	0	0	0	0	0	0	0	0	0	0	0	0	0	0	0	0	0	0	58.7823
151	0	11.162	41.3425	47.3832	0	0	0	0	0	9.6788	6.0771	6.4299	5.4331	0	0	0	10.5429	0	0	0	8.6507	4.3286	0	0	0	0	0	6.2616	0	9.3642	12.2297	0	82.1161	14.8331	0	0	0	0	0	15.1588	0	3.7766	0	0	0	0	0	0	0
152	18.796	33.9362	0	20.2754	22.0848	18.1363	38.472	74.7696	4.1859	6.6558	8.9313	36.9273	14.0257	15.0579	22.6999	32.8492	0	14.615	75.8259	22.9131	24.597	35.6442	10.4123	42.3422	0	0	0	0	0	0	0	0	0	0	0	0	0	0	0	18.3723	0	0	0	0	0	0	0	3.9508	0
153	0	0	8.2336	0	0	0	0	36.2183	0	0	0	0	0	0	0	0	0	0	0	0	0	0	0	119.103	0	0	0	0	0	0	0	0	0	0	0	0	0	0	0	0	0	0	0	0	0	0	0	0	25.5935
154	0	0	0	0	0	0	0	0	0	0	0	0	0	0	0	0	0	0	0	0	0	0	0	0	0	0	0	0	0	0	0	0	0	0	0	0	0	0	0	0	0	0	0	0	0	0	0	0	0
155	0	0	16.0065	15.3843	0	22.2499	39.0003	11.5423	0	19.188	0	11.3477	12.8146	0	4.8061	0	0	0	0	0	16.9089	4.981	0	0	0	0	9.1457	0	26.0141	0	0	0	0	0	0	0	0	0	7.0905	20.9663	0	0	0	0	0	0	67.6896	0	35.4999
156	73.6151	68.7925	104.781	71.4167	75.8391	75.422	240.142	10.1724	28.525	0	3.6788	7.4871	16.2007	42.5683	34.796	21.0093	33.4421	39.8659	0	14.868	10.8031	26.8363	21.6538	0	0	0	0	72.8848	49.6002	7.63	0	0	24.1222	15.3065	0	16.1154	0	0	0	0	0	0	0	0	94.9474	0	0	102.263	19.5385
157	0	0	0	0	0	0	0	0	0	0	0	0	0	0	0	0	0	0	0	0	0	0	0	0	0	0	0	0	0	0	0	0	0	0	0	0	0	0	0	0	0	0	0	0	0	0	0	0	0
158	0	0	0	0	0	0	0	0	0	0	0	0	0	0	0	0	0	0	0	0	0	0	0	0	0	0	0	0	189.251	0	0	0	0	0	0	0	0	0	0	0	0	0	0	0	62.4392	0	0	0	0
159	0	0	0	0	0	0	0	0	0	0	3.8416	0	0	0	0	0	0	0	0	0	0	0	0	14.466	0	0	26.1392	0	8.52	0	0	0	0	0	0	0	0	0	0	0	0	0	0	0	0	57.0051	0	0	0
160	0	463.372	138.797	10.3703	0	277.526	104.196	116.571	14.3679	83.307	0	66.8299	101.678	78.0419	130.904	116.055	157.926	102.111	123.149	49.2578	76.9493	80.0757	51.8979	124.356	123.603	44.0046	59.7452	0	0	31.964	62.3958	62.7355	99.663	144.056	95.4865	82.9477	112.309	24.3326	117.386	165.542	0	10.5387	0	130.547	0	353.754	336.874	164.443	0
161	0	435.644	0	0	0	0	0	124.8	121.837	0	25.4718	54.0995	156.376	152.242	275.007	9.2533	225.339	9.7215	13.9225	92.229	89.7496	145.755	128.199	0	0	0	0	104.851	0	30.435	0	0	0	6.6673	0	0	0	0	0	0	0	0	0	0	0	0	0	0	24.1294
162	0	0	35.3284	7.941	0	0	0	0	0	0	0	3.5853	7.0504	3.8905	0	0	0	0	0	0	0	0	13.9043	26.3355	0	0	0	0	0	0	0	0	0	0	0	0	0	0	0	0	0	0	0	0	22.7874	25.5623	0	0	88.9463
163	0	0	0	27.2869	35.1343	36.2821	76.3161	0	0	0	6.7873	0	0	2.9699	0	10.8145	0	23.6652	0	0	0	0	0	0	0	0	21.8114	12.5628	0	0	0	0	0	0	0	15.3833	0	0	0	5.1242	0	0	0	0	93.5602	82.3682	0	66.741	0
164	0	0	0	0	0	0	0	0	0	0	0	0	0	0	0	0	0	0	0	0	0	0	0	0	0	0	0	0	0	0	0	0	0	0	0	0	0	0	0	0	0	0	0	0	0	0	0	0	0
165	0	13.7673	0	30.7578	16.3093	37.2374	26.8494	0	0	0	0	0	3.8157	0	7.5688	0	0	0	0	0	7.9166	12.7362	0	0	0	0	0	0	7.1116	0	0	0	0	0	0	0	0	0	0	0	0	0	0	0	0	0	0	0	0
166	0	299.532	206.708	252.214	106.34	0	223.449	3.1557	75.9452	20.5895	16.1934	61.185	0	0	60.6729	56.6767	15.8871	0	34.9149	46.4379	65.4808	0	23.67	893.985	0	0	152.876	17.831	0	0	8.0743	23.771	35.0952	0	31.6256	16.8796	26.0488	28.3995	0	38.6165	0	13.2589	0	3.3797	34.1618	190.152	0	8.9801	164.189
167	0	0	5.4646	0	0	0	0	0	0	0	0	0	0	0	0	0	0	0	0	0	0	0	0	0	0	0	0	0	0	0	0	0	0	0	0	0	0	0	0	0	0	0	0	0	0	0	0	0	0
168	0	0	0	0	0	0	0	0	0	0	0	0	0	0	0	0	0	0	0	19.4841	0	0	0	0	0	0	0	0	0	0	0	0	0	0	0	0	0	0	0	0	0	0	0	0	0	0	0	0	0
169	0	0	0	0	0	0	0	0	0	0	0	0	0	0	0	0	0	0	0	0	0	0	0	0	0	0	0	0	0	0	0	0	0	0	0	0	0	0	0	0	0	0	0	0	0	0	0	0	0
170	0	0	0	0	0	0	0	26.8145	0	0	0	12.9601	0	0	0	35.2329	0	0	0	25.8601	6.261	39.0681	0	0	0	0	20.3535	0	0	0	0	0	0	0	0	0	0	0	0	0	0	0	0	0	0	0	0	0	0
171	0	0	0	0	0	0	0	3.8429	0	0	10.6033	0	0	0	0	0	0	0	12.7342	0	0	0	0	0	0	0	0	0	0	0	0	0	0	0	0	0	0	0	0	0	0	0	0	0	0	0	0	0	0
172	80.1836	32.938	0	0	0	69.3112	0	0	18.2562	30.8905	11.713	8.4271	3.6507	0	15.8862	0	14.9547	39.4581	26.0113	0	11.7978	0	19.5527	164.964	0	0	104.683	0	0	0	0	0	0	0	0	16.2403	19.7865	0	33.2568	15.9948	0	0	0	0	0	0	142.603	20.4994	39.8777
173	0	0	0	0	0	0	0	0	0	0	0	0	0	0	0	0	0	0	0	0	0	0	0	0	0	0	0	0	0	0	0	0	0	0	0	0	0	0	0	0	0	0	0	0	0	0	0	0	0
174	0	62.2054	0	0	0	0	0	19.2146	28.4754	16.6991	39.6691	82.5144	3.6077	0	0	6.3976	0	0	0	0	0	0	0	411.713	0	0	85.4506	0	0	0	0	0	0	86.8165	0	0	18.7749	0	102.925	0	0	0	0	0	0	193.605	244.743	0	46.5573
175	0	0	0	0	0	0	0	0	0	0	0	0	0	0	0	0	0	0	0	0	0	0	0	0	0	0	0	0	0	0	0	0	0	0	0	0	0	0	0	0	0	0	0	0	0	0	0	0	0
176	13.5412	71.4283	66.0081	0	0	49.9855	0	0	0	0	0	0	0	2.7375	15.6236	26.3915	36.2469	0	0	0	37.2654	0	4.0679	0	0	0	0	21.5651	14.6106	29.6017	32.0448	0	79.9592	0	0	13.6705	19.1442	33.7671	0	50.9118	0	0	0	0	0	0	0	48.2861	0
177	0	0	92.6697	22.1116	0	0	16.8117	0	13.6488	0	14.3009	0	32.6611	21.9481	29.468	0	0	0	0	30.8925	0	19.6101	0	0	0	0	14.1685	0	0	0	0	0	0	0	0	0	0	0	0	0	0	0	0	0	0	90.729	0	0	0
178	53.9596	0	166.082	42.3958	253.624	0	161.566	0	0	22.5504	13.2827	0	0	0	0	0	54.7121	0	0	14.9001	35.2483	0	0	120.482	0	0	127.077	28.9538	0	26.8059	4.2902	134.786	52.8758	52.0651	18.1105	8.0978	0	11.6902	48.0901	23.3521	4.994	0	0	0	0	166.128	0	0	0
179	0	0	0	0	0	0	0	13.4095	0	0	0	0	21.0589	0	0	0	4.9167	0	48.011	0	0	12.7417	0	23.5198	0	0	0	0	0	0	0	0	0	0	0	0	0	0	0	0	0	0	0	0	20.7537	0	0	0	0
180	261.893	300.695	565.77	192.049	259.53	415.264	508.582	105.653	155.896	38.8033	153.787	151.091	130.847	186.475	182.728	160.287	54.1261	137.345	188.702	156.362	130.902	212.202	82.0796	723.542	47.8362	0	140.561	536.943	0	0	45.9045	0	72.724	0	0	41.5111	95.1656	15.4321	119.723	62.0893	0	0	0	0	1337.01	218.274	349.936	640.212	291.984
181	0	0	0	0	0	0	0	0	0	0	0	0	0	0	0	0	0	0	0	0	0	0	0	0	0	0	0	0	6.6852	0	0	0	0	0	0	0	0	0	0	0	0	0	0	0	0	0	0	6.7316	0
182	84.1072	3.8146	0	1.911	0	0	0	0	0	0	0	0	0	0	0	0	0	0	0	0	0	0	0	0	0	0	0	0	0	0	0	0	0	0	0	0	0	0	0	15.2311	0	0	0	0	0	0	0	0	0
183	336.195	337.572	370.085	332.945	447.22	349.959	407.244	81.5828	61.1694	73.1443	76.9104	118.634	139.276	101.188	183.405	139.552	76.1702	120.187	327.939	82.7258	150.701	130.301	90.8301	93.1274	0	0	541.34	266.75	660.699	74.2035	41.7274	422.467	123.227	82.5869	18.7072	66.917	79.8256	69.1257	238.006	0	23.9625	0	0	31.6714	528.525	958.909	284.204	504.228	874.634
184	0	0	0	11.4984	10.1191	8.0526	150.252	0	0	0	0	0	0	0	0	0	0	0	0	6.1637	0	0	0	0	0	0	0	27.3594	0	0	0	0	0	5.3695	0	0	7.5094	0	0	0	0	0	0	0	0	0	0	0	9.5691
185	0	3.1386	0	5.1074	0	0	4.6921	0	0	0	0	0	0	0	0	0	0	0	0	0	0	0	0	0	0	0	0	22.0427	0	0	0	0	0	0	73.5895	0	59.805	0	38.487	54.9154	0	0	0	0	174.85	1954.87	0	0	0
186	0	0	0	0	0	24.7681	0	0	0	0	2.8233	0	1.7515	4.9988	0	0	6.614	0	21.5111	0	0	0	0	0	0	0	0	0	0	0	0	0	0	0	0	0	0	0	0	0	0	0	0	0	0	0	0	8.7855	0
187	0	0	0	0	6.9407	0	0	0	0	0	0	0	10.1436	0	13.8183	9.6452	0	4.1889	0	0	0	18.1723	5.5565	0	0	0	0	0	0	0	0	0	0	0	0	0	0	0	0	0	0	0	0	0	0	0	0	0	0
188	0	47.9561	0	7.6164	0	0	0	0	10.0298	0	0	0	0	0	18.1939	0	14.3723	0	0	0	29.8988	29.6228	0	0	0	0	0	0	0	0	0	0	210.98	0	0	60.9582	26.4957	0	0	22.2175	0	0	0	0	0	0	165.12	0	0
189	0	0	0	0	0	0	0	0	0	0	0	0	0	0	0	0	0	0	0	0	0	0	0	0	0	0	0	0	0	0	0	0	0	0	0	0	0	0	0	0	0	0	0	0	0	0	0	0	0
190	0	0	0	0	0	0	0	0	0	0	0	0	0	0	0	0	0	0	0	0	0	0	0	0	0	0	0	0	0	0	0	0	0	0	0	0	0	0	0	0	0	0	0	0	0	0	0	0	0
191	1684.22	0	641.278	0	2268.67	149.538	1346.2	11.5559	127.211	0	0	0	18.6784	22.3144	0	21.127	0	28.6176	0	0	0	0	15.8711	0	1281.13	0	0	0	33.9119	36.3798	61.1062	222.388	410.945	0	151.972	163.257	136.34	89.1126	168.859	220.153	53.3687	0	0	36.4698	94.8295	63.7066	385.182	76.2581	151.013
192	0	0	0	0	1070.36	0	0	0	20.7426	0	0	21.7737	14.832	0	22.6331	32.6238	0	0	0	0	0	0	0	0	1034	0	0	0	0	0	0	0	0	0	0	0	0	0	0	0	33.3282	14.6144	0	0	0	0	0	17.5733	0
193	0	0	0	0	11.6139	0	10.7212	0	0	16.2717	0	0	0	4.0169	0	0	0	0	0	0	0	0	0	0	0	0	20.9772	8.2351	4.92	0	0	0	42.4706	20.2509	0	0	0	0	0	0	0	0	0	0	0	0	0	0	0
194	0	0	0	0	0	0	0	0	0	0	0	1.8239	0	0	0	0	0	0	0	0	0	0	0	0	0	0	0	0	0	0	0	0	0	0	0	0	0	0	0	0	0	0	0	0	0	0	0	0	0
195	0	0	44.188	26.8473	0	19.5544	0	0	0	0	0	0	0	0	0	0	0	0	0	0	0	7.614	0	0	0	0	0	0	0	0	0	0	0	0	0	0	0	0	0	0	0	0	0	0	0	0	0	7.9297	8.4348
196	0	0	0	0	0	0	0	0	0	0	0	0	0	0	0	0	0	0	0	0	0	0	0	0	0	0	0	0	314.261	0	0	0	0	0	0	0	0	0	0	0	0	0	0	0	34.5479	0	0	0	0
197	0	0	0	0	0	0	9.6618	0	0	0	0	0	0	0	0	0	0	0	0	0	0	0	0	0	0	0	0	0	0	0	0	0	0	0	0	0	0	0	0	0	0	0	0	0	0	571.417	0	0	0
198	0	0	0	23.3469	32.7989	3.5588	0	32.6738	38.6156	0	20.9389	13.634	0	122.105	59.5394	114.861	25.4368	24.4541	0	38.7127	30.2348	0	0	0	0	0	24.3165	0	0	0	0	0	21.1363	0	0	0	0	0	0	0	0	0	0	0	0	0	0	0	0
199	0	0	0	6.5788	0	0	44.2976	0	3.8692	0	0	0	0	0	0	0	0	0	0	0	0	0	0	0	0	0	0	0	9.5528	0	0	0	0	0	0	0	0	0	0	0	0	0	0	0	0	0	0	0	0
200	0	0	0	0	0	0	0	0	0	0	0	0	0	0	0	0	0	0	0	0	0	0	0	0	0	0	12.1433	9.5651	0	0	0	0	0	0	0	0	0	0	0	0	0	0	0	0	0	0	0	0	0
201	0	0	11.6562	0	0	0	0	0	0	0	0	0	0	0	0	0	0	0	0	0	0	0	0	0	0	0	0	0	0	0	0	0	0	0	0	0	0	0	0	0	0	0	0	0	0	0	0	0	0
202	6.5778	170.892	70.4578	46.382	0	79.675	136.604	0	0	0	0	14.4235	0	13.6111	64.5331	0	55.5211	19.2063	0	0	0	3.2211	8.6846	0	0	0	58.3195	0	7.322	0	0	0	0	0	0	0	0	0	36.4871	0	0	0	0	0	0	16.9688	37.137	0	104.776
203	0	0	0	0	0	0	0	0	0	0	0	0	0	0	0	0	0	0	0	0	0	0	0	0	0	0	0	0	0	0	0	0	0	0	0	0	0	0	0	0	0	0	0	0	0	0	0	0	0
204	0	0	0	6.9348	0	0	0	0	0	0	0	3.0453	5.8011	0	0	0	0	0	0	0	8.1284	10.4171	10.9435	0	0	0	0	0	0	0	0	0	8.8147	0	0	0	0	0	21.8116	0	0	0	0	0	0	0	0	0	0
205	0	21.0243	241.742	81.3729	66.6877	266.485	106.733	0	26.1288	40.1986	1.9006	19.8083	30.3471	71.7841	28.3835	14.121	28.365	11.8019	6.7863	13.0132	24.658	19.8102	16.109	0	0	0	37.1318	63.5916	84.8726	0	0	0	7.3011	95.6867	0	27.0569	0	0	0	0	0	0	0	13.2032	78.1114	205.869	55.7705	92.788	436.206
206	0	19.4892	23.8712	9.9267	0	28.5407	0	0	0	0	0	0	1.7934	0	14.1331	9.381	14.9012	0	0	0	0	3.99	0	0	0	0	9.4472	0	20.4791	6.9809	0	0	0	0	0	0	0	0	0	0	0	0	0	0	0	0	0	0	0
207	0	64.2872	23.6263	10.5965	0	0	0	0	0	0	0	0	0	0	0	0	0	22.6906	0	5.4514	8.6241	0	0	28.4445	0	0	0	0	0	0	31.5605	59.9804	0	0	45.9497	9.9229	0	0	28.2329	25.9697	0	0	0	0	66.8458	169.236	18.0632	0	0
208	46.5968	52.775	0	17.0415	13.6938	26.6679	86.5717	0	0	0	3.0991	0	7.1107	0	12.0667	0	0	0	0	0	23.0579	14.3728	0	653.817	0	0	0	0	506.655	70.9182	64.4369	0	0	40.2409	64	27.4934	16.5376	55.5915	67.3389	0	0	0	0	0	14.7261	0	0	123.276	0
209	0	0	0	0	0	0	0	12.5822	9.1349	0	0	0	33.5079	34.9157	0	20.8428	33.3683	0	0	0	17.0053	0	12.8031	0	0	0	132.231	0	0	0	0	0	179.969	0	0	16.5027	0	0	0	69.2772	0	0	0	0	0	0	216.732	0	0
210	0	0	0	0	0	15.043	0	0	0	0	0	68.1883	0	0	47.9669	0	0	28.1362	0	0	0	5.0797	0	0	0	0	0	0	0	0	13.557	0	0	29.6336	0	0	11.9372	9.7252	99.0996	0	0	0	0	0	0	0	0	0	0
211	0	0	0	0	0	0	0	0	0	0	0	0	0	0	0	0	0	0	0	0	0	0	0	0	0	0	0	0	0	0	48.4174	0	0	21.3425	0	22.2209	0	9.3082	0	0	0	16.6675	0	0	0	0	0	0	0
212	0	0	0	0	0	0	0	0	0	0	0	0	0	0	0	0	0	0	0	0	0	0	0	0	0	0	0	0	0	0	0	0	0	0	0	0	0	0	0	0	0	0	0	0	0	0	0	0	0
213	0	0	0	8.4072	15.2071	10.0039	24.6493	52.9509	11.1456	0	0	0	0	7.4481	0	0	0	0	0	0	0	0	0	0	0	0	0	0	0	0	0	0	0	0	0	0	0	0	12.6894	0	0	0	0	0	0	0	250.089	0	0
214	0	0	0	2.3172	0	0	0	0	0	0	0	0	0	0	0	0	0	0	0	0	0	0	0	15.0535	0	0	0	0	0	0	0	0	0	0	0	0	6.3145	0	0	0	0	0	0	0	0	0	0	0	0
215	0	0	0	0	0	0	0	0	0	0	0	0	0	0	0	0	0	0	0	0	0	0	0	0	0	0	0	0	0	0	0	0	0	0	0	0	0	0	0	0	0	0	0	0	0	0	0	0	0
216	0	0	357.907	5.4477	0	0	0	0	0	0	0	1.8801	0	0	0	0	6.426	0	0	0	0	0	0	0	36.711	65.1933	16.0545	25.6268	0	0	0	0	55.5909	17.6685	22.0146	8.7165	16.1695	12.6727	0	32.5924	0	0	0	12.7951	0	73.5307	0	0	0
217	242.489	0	0	0	452.061	0	327.996	0	0	0	7.8674	11.4466	2.1983	3.7752	5.3411	3.4091	50.6008	0	0	93.6188	21.8203	0	0	0	302.986	1320.49	86.1433	0	0	28.8605	42.5212	32.9131	145.408	0	134.486	38.3363	87.1142	33.1055	49.4861	138.9	34.3061	4.3685	0	33.8949	0	6.4081	0	0	0
218	0	0	0	39.4246	0	24.4988	0	0	0	0	0	0	0	0	0	0	0	0	0	0	0	4.9412	0	100.375	0	0	0	0	0	0	0	0	12.8124	11.8568	0	12.3266	10.2927	0	12.3055	0	0	0	0	0	0	0	0	16.823	0
219	0	0	0	0	0	0	0	0	0	0	0	0	0	0	0	0	0	0	0	0	0	0	0	0	0	0	0	0	52.4895	0	0	0	0	0	0	0	0	0	0	0	0	0	0	0	0	0	0	0	0
220	0	0	0	0	0	0	0	0	0	0	0	0	0	0	0	0	0	0	0	0	0	0	0	0	0	0	0	0	36.7113	0	0	0	0	0	0	0	0	0	0	0	0	0	0	0	0	0	0	0	0
221	0	0	85.3912	4.8694	0	0	127.952	0	24.7662	9.4777	19.9058	1.6474	6.4227	3.2489	24.489	5.0267	0	13.3274	174.026	0	12.9755	6.5545	6.1289	0	0	0	102.763	16.3204	0	0	0	0	13.8737	0	0	0	0	0	0	0	0	4.5019	0	0	0	0	0	0	11.5429
222	12.1879	39.6374	71.0685	97.1899	79.7421	57.8798	169.717	0	7.2617	0	0	13.8774	13.9273	30.6793	18.4043	22.0059	61.2598	0	0	8.7001	11.8943	45.9118	33.318	0	0	0	50.2912	0	0	0	12.2982	0	139.168	0	20.8485	0	27.7388	16.0648	37.7223	72.4086	0	0	0	0	0	0	0	60.1666	0
223	200.859	313.965	530.439	334.504	316.884	363.767	388.296	85.3534	144.554	105.33	129.445	136.757	188.639	144.632	222.412	168.617	142.782	136.613	130.533	218.39	187.742	178.702	141.145	353.293	47.3765	0	257.826	364.559	0	0	0	0	0	0	0	0	0	0	0	0	0	0	0	0	713.374	704.743	335.198	389.755	932.506
224	0	0	2.469	0	0	0	0	0	0	0	0	0	0	0	0	0	0	0	0	0	0	0	0	0	0	0	0	0	0	0	0	0	0	0	0	0	0	0	0	0	0	0	0	0	0	0	0	0	0
225	7.2626	51.0483	111.196	41.4201	74.7332	52.3643	0	19.7933	14.999	9.22	12.4743	0	16.9367	24.4084	30.2883	26.826	21.2885	0	55.6177	30.7961	20.5229	0	0	28.8074	0	0	0	64.679	0	21.185	9.2371	280.57	0	0	0	17.0675	18.348	9.3898	71.6497	0	0	0	0	0	40.1965	0	0	8.3494	0
226	0	0	0	0	0	0	0	0	0	0	0	0	0	0	0	0	0	0	0	0	0	0	0	0	0	0	0	0	95.6713	0	0	0	0	0	0	0	0	0	0	0	0	0	0	0	0	0	0	0	0
227	23.1983	130.444	164.606	98.4469	69.9834	73.8294	104.578	0	0	0	0	0	25.543	19.471	0	46.8061	34.8574	0	0	84.8404	61.1882	54.7238	22.5182	0	0	178.548	73.6698	0	93.0097	0	0	0	65.9948	91.6148	94.7349	46.4628	57.8487	17.4879	164.348	83.3181	0	0	0	0	38.0653	262.825	0	30.7902	0
228	0	0	0	17.6936	0	0	0	0	0	0	0	0	0	0	0	0	0	0	0	0	0	0	0	0	0	0	0	0	0	7.8596	0	0	32.6166	32.5159	0	35.6348	0	0	0	0	0	0	0	0	0	0	0	0	0
229	0	0	0	0	0	0	0	0	0	0	0	0	0	0	0	0	0	0	0	0	0	0	0	62.556	0	0	55.3243	0	96.971	0	0	0	0	0	0	0	0	0	0	0	0	0	0	0	0	0	0	0	0
230	0	0	0	0	0	0	0	0	0	0	0	0	0	0	0	0	0	0	0	0	0	0	0	0	0	0	0	0	0	0	0	0	0	0	0	0	0	0	0	0	0	0	0	0	0	0	0	0	0
231	48.6676	40.7076	202.287	104.272	61.8911	54.6281	273.626	12.8896	49.139	179.241	39.6099	42.7715	11.4458	32.4907	133.558	16.3733	19.4696	17.642	168.247	86.645	7.0727	0	30.4432	187.042	0	0	107.433	566.795	119.739	0	0	0	67.353	27.4085	0	16.843	0	0	0	0	0	0	0	0	238.523	0	434.193	203.923	269.363
232	0	0	0	0	0	0	0	0	0	68.1666	0	0	0	0	0	0	0	0	0	0	0	0	0	0	0	0	0	0	0	0	0	0	0	0	0	0	0	0	0	0	0	0	0	0	0	0	0	0	0
233	108.648	0	0	0	451.677	0	213.432	0	0	0	0	5.8762	0	0	0	0	18.8228	0	0	52.0624	0	0	2.2012	0	90.2497	744.044	0	31.4843	0	0	54.4334	85.4607	0	19.0353	80.9516	35.7642	70.0548	35.9662	18.3141	116.898	10.5807	21.8886	0	17.1609	0	349.677	0	0	0
234	0	0	0	0	0	0	0	0	0	0	0	0	0	0	0	0	0	0	0	0	0	0	0	0	0	0	0	0	0	0	0	0	0	0	0	0	0	0	0	0	0	0	0	0	0	0	0	0	0
235	0	0	0	0	0	0	0	185.653	0	180.271	0	11.8315	0	0	16.9218	0	0	0	0	0	0	0	0	0	0	0	0	0	0	0	0	0	0	0	0	0	0	0	0	0	0	0	0	0	0	0	0	0	0
236	0	0	0	0	0	0	0	0	0	0	0	0	0	0	0	0	0	0	0	0	0	0	0	0	0	0	0	0	0	0	0	0	0	0	0	0	0	0	0	0	0	0	0	0	0	0	0	0	0
237	0	0	0	3.6449	0	0	0	0	0	0	0	0	0	4.9951	0	0	7.9592	0	0	0	0	0	0	0	0	0	0	0	0	0	0	0	0	0	0	0	0	0	0	0	0	0	0	0	0	0	0	0	0
238	37.6711	0	11.7588	10.2523	64.0388	37.9356	25.0509	0	0	0	0	1.334	0	0	0	0	0	0	11.389	12.5131	13.7373	0	0	0	0	315.706	13.3619	0	0	0	0	0	0	21.1612	0	0	26.3097	0	0	30.1469	0	0	0	0	0	0	0	0	33.83
239	160.445	105.192	137.349	41.5922	22.6008	14.1675	46.9077	0	34.0916	0	22.3808	5.4518	40.6051	52.7353	32.6482	26.9224	126.436	56.0866	40.5973	38.8258	21.3412	48.0076	20.8847	481.696	0	0	0	0	0	0	0	0	28.7646	14.1223	0	0	0	0	19.6099	0	0	0	0	0	30.3852	0	0	28.3658	0
240	63.7763	268.241	1467.75	48.3097	99.3916	41.8476	155.171	0	23.2661	0	10.2024	28.8455	58.3456	56.635	92.871	2.5928	0	0	0	31.7905	0	40.6964	30.7423	666.267	0	161.474	65.7576	189.925	0	92.0065	137.504	0	46.2497	50.1349	35.7477	41.3392	51.5195	35.2902	0	46.4903	0	0	0	6.7159	69.6183	1680.77	114.116	33.6929	128.049
241	43.3056	23.4368	179.796	110.546	32.9396	75.8537	171.55	15.6339	33.7546	92.0809	36.6238	31.8284	16.0554	45.6108	37.5391	23.7499	25.8108	33.7183	49.694	21.1923	34.421	29.4433	14.936	81.6372	0	0	145.21	354.364	141.292	0	5.2907	91.2735	135.967	65.0619	37.476	35.4389	24.427	44.263	15.1763	33.4131	0	0	0	0	268.726	274.738	218.162	326.118	204.04
242	0	0	0	10.1057	16.9327	25.9454	31.4916	0	0	0	0	0	6.126	0	0	0	0	0	0	0	0	5.3264	14.7935	0	0	0	0	0	0	0	0	0	33.8442	37.4603	0	19.438	7.6124	16.6212	16.6329	0	0	0	0	0	0	0	0	0	0
243	0	0	0	0	60.4605	90.9806	40.3959	0	0	0	10.8642	6.2778	8.5681	7.5448	0	0	20.2749	0	35.1381	0	0	11.2299	0	0	0	0	11.7567	0	0	0	0	0	0	0	0	0	16.6914	0	0	0	0	0	0	0	0	0	0	0	0
244	0	0	0	25.5421	40.2383	0	21.2118	0	6.9427	0	0	0	0	0	0	0	0	0	0	0	20.5517	23.6947	0	0	105.63	0	8.2551	0	154.552	48.8067	67.8716	74.1767	567.821	89.9963	143.702	132.145	57.7349	115.54	46.0509	45.6696	0	56.4841	0	60.6697	0	52.0922	0	37.8711	0
245	5.2152	0	0	0	0	0	0	0	0	0	0	0	0	0	0	0	0	0	0	0	0	0	0	0	0	592.761	100.675	0	0	0	0	0	44.0721	0	0	0	0	0	0	4.5521	0	0	0	0	0	74.6147	0	0	0
246	0	0	0	0	0	0	0	0	0	41.267	6.3797	0	8.104	10.4812	0	0	16.1396	0	0	0	0	0	0	0	0	0	20.861	0	54.201	0	0	0	0	0	0	0	0	0	0	0	0	0	0	0	0	120.952	585.699	0	0
247	0	0	0	0	0	0	0	0	0	0	0	0	0	0	0	0	0	0	0	0	0	0	0	0	0	0	0	0	0	0	0	0	0	0	0	0	0	0	0	0	0	0	0	0	0	0	0	216.997	0
248	0	0	0	0	0	0	0	0	0	0	0	0	0	0	0	0	0	0	0	0	0	0	0	0	0	0	0	0	0	0	0	0	0	0	0	0	0	0	0	0	0	0	0	0	0	0	0	0	0
249	0	0	0	8.2409	0	0	0	0	0	0	4.4092	0	6.8609	1.4524	0	0	0	0	0	0	0	0	4.3517	52.9462	0	0	12.3044	0	0	0	0	0	0	0	0	0	0	0	0	0	0	0	0	0	0	0	0	0	0
250	136.413	0	0	0	98.4128	34.9966	0	22.203	0	0	7.2567	8.599	17.775	0	40.9085	24.0428	27.6869	33.7624	130.684	5.876	4.6331	27.8177	8.78	0	0	0	37.7762	0	47.6986	11.3023	0	91.6518	124.096	16.2756	10.0255	46.8592	6.6102	10.5196	16.6481	34.8462	0	0	0	0	0	0	309.088	41.768	0
251	12.5745	0	106.962	73.1939	60.9727	27.9521	102.154	0	21.589	0	0	5.9963	20.1358	25.355	11.1225	8.9879	21.2885	0	0	0	0	29.679	29.2489	0	0	0	0	0	59.7563	39.9553	0	0	107.334	40.4692	24.526	44.4853	33.6117	28.0627	14.0398	18.5667	0	0	0	21.1791	81.1868	216.24	0	28.5792	0
252	0	0	0	0	0	0	0	0	0	0	0	0	0	0	0	0	0	0	0	0	0	0	0	30.1399	0	0	0	0	0	0	0	0	0	0	0	0	0	0	0	0	0	0	0	0	0	111.487	0	0	0
253	0	0	0	0	0	18.522	0	4.9234	0	86.4244	52.3223	41.3158	18.2685	10.3027	18.0063	9.2145	9.7026	0	68.177	0	11.4419	9.5947	5.818	387.87	0	0	409.043	0	210.366	0	0	0	62.2982	0	0	0	0	0	0	0	0	0	0	0	0	256.707	79.379	18.9145	91.0888
254	0	0	0	0	0	0	0	0	0	0	0	0	0	0	0	0	0	0	0	0	0	0	0	0	0	0	0	0	0	0	0	0	0	0	0	0	0	0	0	0	0	0	0	0	0	0	0	0	0
255	54.6246	43.031	210.532	60.7857	77.7783	142.743	167.601	18.5681	55.2556	0	43.6896	44.7125	41.4692	59.3874	56.7181	45.8834	18.4026	20.0272	26.0655	61.3087	30.3036	74.9384	24.0881	191.021	0	0	48.2855	113.243	112.81	16.9942	92.018	0	65.8518	0	0	27.8348	101.01	30.6801	206.799	87.1884	0	0	0	0	405.818	68.2082	41.0658	196.715	0
256	0	0	0	0	0	0	0	0	0	0	0	0	0	0	0	0	0	0	0	0	0	0	0	41.9875	0	0	0	0	0	0	0	0	0	0	0	0	0	0	0	0	0	0	0	0	0	0	0	0	0
257	44.7684	0	0	0	0	0	47.5073	0	0	0	0	30.7347	4.5998	27.808	0	4.3281	13.5099	0	0	7.0213	14.0944	12.6417	0	8.5786	0	0	0	63.7826	33.0257	0	0	0	81.5387	38.2937	22.6385	68.1704	0	23.8867	0	0	0	0	0	11.7391	0	346.534	0	31.7539	81.7737
258	0	0	20.3184	14.0585	6.2359	0	0	0	0	0	0	0	0	0	0	0	0	0	0	0	0	0	0	0	0	0	0	0	0	0	0	0	25.9891	0	0	37.0429	0	0	0	0	0	0	0	0	0	0	0	0	0
259	0	0	0	0	0	0	0	0	0	0	0	0	0	0	0	0	0	0	0	0	0	0	0	0	0	0	0	0	0	0	0	0	0	0	0	0	0	0	0	0	0	0	0	0	0	0	0	0	0
260	54.9985	0	15.0743	0	75.475	69.9282	52.3289	17.8356	8.9298	0	0	15.7834	35.1277	0	23.9231	22.8247	31.4757	0	50.062	0	13.3215	28.4386	12.8997	105.119	0	0	50.2647	0	0	13.3534	0	77.9716	0	0	0	22.8006	0	0	41.3138	26.9821	0	0	0	0	0	16.0888	0	29.6413	0
261	0	0	0	0	0	0	0	0	0	0	0	0	0	0	0	0	0	0	0	0	0	0	0	0	0	0	0	0	0	0	0	0	0	0	0	0	0	0	0	0	0	0	0	0	0	0	0	0	0
262	0	0	0	2.7017	0	0	0	0	0	0	0	0	0	12.4581	0	0	0	0	34.4685	0	0	0	0	0	0	0	0	0	0	0	0	0	0	0	0	0	0	0	9.7215	0	0	0	0	0	0	0	0	0	0
263	0	181.768	234.634	189.716	47.6777	0	0	0	107.211	10.565	26.568	20.4107	18.5196	114.246	54.0858	129.124	139.964	0	0	22.6547	0	11.5958	135.152	0	0	0	0	0	0	0	30.9929	0	0	0	0	0	182.704	33.024	0	0	0	0	0	33.3527	0	0	292.18	0	920.152
264	0	0	0	8.8517	0	0	0	0	0	0	0	4.0554	23.5207	11.4966	0	0	7.1613	0	0	0	5.5313	9.9935	13.1623	0	0	0	0	0	0	0	0	0	0	0	0	0	0	0	0	0	0	0	0	0	0	0	0	0	0
265	0	0	0	0	0	0	0	0	0	0	0	0	0	0	0	0	0	0	0	0	0	0	0	0	0	0	0	0	0	0	0	0	0	0	0	0	0	0	0	0	0	0	0	0	0	0	0	0	0
266	0	0	34.5983	12.9353	24.0536	26.4433	45.2346	0	4.8069	0	6.2089	3.7268	9.682	12.6961	15.7019	4.5547	21.6387	0	0	10.1695	0	17.0607	5.4906	20.2864	0	0	0	0	44.2799	0	18.8854	0	0	29.451	0	8.9319	0	0	13.002	0	0	0	0	5.5881	0	104.739	0	0	0
267	0	0	135.088	0	0	0	155.546	55.5053	49.1897	0	2.8139	54.4159	0	61.8422	0	94.7428	75.4238	0	0	83.6183	34.2303	104.427	35.0339	0	0	0	8.2102	0	0	0	0	297.77	0	0	0	28.9737	0	0	38.4157	78.6438	0	0	0	0	21.1318	166.421	0	67.3108	0
268	0	0	0	0	0	0	0	0	0	0	0	0	0	0	0	0	0	0	0	0	0	0	0	0	0	0	0	0	0	0	0	0	0	0	0	0	0	0	0	0	0	0	0	0	0	0	0	0	0
269	0	0	0	11.6469	0	0	0	27.235	0	162.611	71.2395	11.6291	0	7.2658	0	0	0	0	106.12	0	0	0	0	0	0	0	351.196	0	236.645	0	0	0	38.4193	0	0	0	0	0	0	0	0	0	0	0	0	922.59	2495.08	0	0
270	22.0651	102.771	40.747	0	0	68.8444	51.3336	15.9097	33.8797	0	47.5136	39.0691	82.2454	62.3685	133.461	83.2109	82.703	14.6831	0	22.7524	56.8457	77.0013	32.7362	31.1274	0	0	13.546	47.0141	77.4535	0	0	0	14.3892	53.8193	0	26.8828	52.519	11.2824	53.3689	104.216	0	0	0	5.3727	75.1317	0	0	20.2673	32.2769
271	0	17.2768	222.284	27.577	0	0	36.4557	0	0	0	0	3.3724	0	0	0	0	0	0	0	62.8869	0	0	7.3349	125.279	0	0	0	0	0	0	0	0	0	6.3125	29.5416	30.3921	15.6103	0	47.9217	18.0723	0	0	0	0	0	0	0	0	0
272	0	38.3403	208.797	10.9132	49.1354	0	54.6543	0	0	0	0	0	1.6506	3.4348	15.4149	0	4.1022	0	0	0	0	0	0	93.1725	0	0	0	0	20.6982	0	14.5552	0	0	11.6116	0	0	30.8458	0	0	0	0	0	0	14.6087	0	358.933	0	0	0
273	0	0	0	0	0	0	0	0	0	100.741	3.4945	0	0	0	0	0	0	0	0	0	0	0	0	0	0	0	23.8758	0	0	0	0	0	0	0	0	0	0	0	0	0	0	0	0	0	0	0	117.382	0	0
274	0	0	0	0	0	0	0	0	0	0	0	0	0	0	0	0	0	0	0	0	0	0	0	0	0	0	0	0	0	0	0	0	0	0	0	0	0	0	0	0	0	0	0	0	0	0	24.2475	0	0
275	0	0	0	0	0	0	0	0	0	0	0	0	0	0	0	0	0	0	0	0	0	0	0	0	0	0	0	0	0	0	0	0	25.035	17.0412	0	0	0	3.9314	0	0	0	0	0	0	0	0	0	0	0
276	0	0	0	0	0	0	0	0	0	0	0	0	0	0	0	0	0	0	0	0	0	0	0	0	0	0	0	0	0	0	0	0	0	0	0	0	0	0	0	0	0	0	0	0	0	0	0	0	0
277	0	0	0	0	0	0	0	0	0	0	0	0	0	0	0	0	0	0	0	0	0	0	0	0	0	0	0	0	0	4.0149	0	0	0	0	0	0	0	7.1301	0	0	0	0	0	0	0	0	0	0	0
278	0	43.5887	22.5272	16.5045	0	0	105.447	0	0	42.5303	0	0	15.0621	25.0017	14.4527	24.0603	11.6025	8.9861	0	0	5.5258	29.9806	5.3104	0	0	0	0	0	0	0	18.8717	0	0	0	0	10.5198	25.5323	22.9305	0	54.8765	0	0	0	18.9518	16.7292	52.0189	0	39.1208	0
279	0	0	66.9479	33.6306	5.1707	29.4324	84.974	0	8.8689	0	2.8018	11.3325	4.7807	7.0519	0	4.1165	2.3293	0	24.1955	0	4.8482	3.1539	0	11.916	0	0	33.7372	178.325	73.2993	0	0	0	60.3846	37.3951	0	0	6.7694	0	0	0	0	0	0	0	86.9502	0	0	56.9356	86.0439
280	62.31	360.242	0	11.7925	39.3273	71.4343	0	171.561	79.287	0	44.0904	60.8032	124.331	179.529	220.235	16.9842	0	81.6317	105.475	97.6078	89.3493	116.914	138.936	258.322	0	0	0	35.7885	0	62.3803	0	0	0	54.551	70.1472	57.7869	52.3237	21.71	0	62.9892	0	0	0	0	0	0	0	0	288.791
281	0	0	0	4.9176	0	0	0	0	0	0	0	0	0	0	0	0	0	0	0	0	0	7.4742	3.8677	0	0	0	0	0	0	0	0	0	0	0	0	0	0	0	0	0	0	0	0	0	0	0	0	0	0
282	0	0	55.7157	0	0	0	0	0	0	0	0	0	0	24.2783	0	5.1969	7.6109	0	0	0	0	0	0	0	0	0	0	0	81.8063	0	0	0	0	0	0	0	0	0	0	0	0	0	0	0	0	0	0	15.2544	37.7018
283	0	0	50.1072	0	0	0	0	0	0	12.903	45.2176	0	37.875	0	0	0	0	0	0	0	0	0	0	364.691	0	0	240.972	0	320.118	0	0	0	0	0	0	0	0	0	0	0	0	0	0	0	0	340.273	110.325	0	0
284	0	70.1739	343.296	28.8123	81.469	21.6762	100.325	0	6.3679	0	0	5.0517	15.9139	13.3749	40.9199	0	15.8577	0	0	11.5215	0	17.5432	4.5884	157.321	0	41.5568	14.4965	37.9545	41.6893	10.4212	20.4045	0	18.5532	42.8194	29.3824	0	66.5102	0	0	11.2678	0	0	0	27.4964	0	554.476	0	6.2228	0
285	38.1614	75.0099	11.3424	9.5687	0	35.1292	51.2154	324.134	0	0	0	68.9078	24.0573	45.5476	52.1696	19.2753	30.4198	26.2256	193.196	0	55.7722	54.1221	29.1606	0	0	0	0	0	0	11.9421	36.8227	0	0	65.3762	22.3287	36.305	21.9729	22.7385	111.49	63.7488	0	0	0	0	61.7003	0	28.574	32.8277	0
286	161.456	341.851	457.806	345.821	576.731	267.969	312.614	105.476	125.365	108.378	112.213	116.057	188.386	44.335	232.324	153.607	85.506	174.672	59.3276	217.071	206.392	224.415	125.054	243.133	65.3501	475.594	555.773	276.6	244.862	96.7673	191.929	183.793	584.034	180.994	320.102	154.049	222.396	154.46	368.607	402.862	0	40.689	0	122.318	883.362	2059.53	1061.84	134.178	390.942
287	0	0	0	0	0	0	0	0	0	0	0	0	0	0	28.1927	0	0	0	0	0	0	0	0	0	0	0	0	0	16.7863	0	0	0	0	0	0	0	0	0	0	0	0	0	0	0	0	0	0	0	0
288	0	0	0	0	0	0	0	0	0	0	0	0	0	0	0	0	0	0	0	0	0	0	0	0	0	0	0	0	0	0	0	0	0	0	0	0	0	0	14.6832	0	0	0	0	0	0	0	0	0	0
289	0	0	0	0	0	0	0	0	0	0	0	0	0	0	0	0	0	0	0	0	0	0	0	0	0	0	0	0	0	0	0	0	0	0	0	0	0	0	0	0	0	0	0	0	0	0	0	0	0
290	0	0	32.9941	0	0	27.3161	27.7565	0	10.8413	13.3681	17.634	7.3745	0	0	0	2.4025	7.5225	0	21.5172	0	15.129	18.3381	0	103.926	0	0	8.6912	0	0	0	0	0	58.3541	16.7047	37.2537	24.447	16.9069	21.4679	0	0	0	11.0861	0	0	40.5654	0	0	32.7644	0
291	15.5315	0	0	0	0	0	0	0	0	0	6.6286	0	0	0	0	0	0	0	0	0	0	0	0	0	0	0	0	0	0	0	0	0	0	0	0	0	0	0	0	0	0	0	0	0	0	0	0	0	0
292	0	0	0	0	0	0	0	0	0	0	0	0	0	0	0	0	0	0	0	0	0	0	0	0	0	0	0	0	0	0	0	0	0	0	0	0	0	0	0	0	0	0	0	0	0	0	0	0	0
293	918.248	334.598	85.9591	0	276.365	165.768	70.0021	83.337	27.4948	115.247	103.828	96.7158	194.997	0	88.7465	25.1821	82.3179	164.03	525.889	0	393.71	74.5642	0	520.733	165.715	364.587	211.289	587.333	141.171	103.543	79.2743	208.033	88.1154	0	39.6705	158.393	112.91	80.5133	120.025	51.8492	0	0	0	0	525.423	199.769	0	474.317	0
294	4.1834	11.2535	16.0447	3.5889	0	46.4159	0	0	0	0	13.2181	45.1795	34.3991	15.4764	10.0249	22.9211	89.8183	0	0	0	58.7663	0	12.2826	260.658	0	0	25.1024	0	55.4035	0	0	0	10.2334	32.1038	17.3217	0	0	15.8846	0	75.8428	0	0	0	0	0	0	0	0	65.5194
295	0	0	0	0	43.9549	0	0	0	0	0	3.2201	12.8263	5.1241	4.4112	14.9403	4.1628	32.1502	0	0	0	0	13.5778	0	0	0	0	0	0	0	0	0	0	0	0	0	0	0	0	0	0	0	0	0	0	0	0	0	0	0
296	0	0	0	2.1765	0	0	0	0	0	0	48.591	0	4.793	0	0	0	0	0	0	0	0	0	0	116.276	0	0	55.1574	0	109.267	0	0	0	0	0	0	0	0	0	0	0	0	0	0	0	0	81.1774	0	0	0
297	0	25.504	0	0	0	0	0	0	0	0	0	0	0	0	0	0	0	0	0	0	0	0	0	0	0	0	0	0	0	0	0	0	0	0	0	0	8.604	0	0	8.6404	0	0	0	0	0	0	0	0	0
298	0	0	0	0	0	0	0	0	0	0	0	0	0	0	0	0	0	0	0	0	0	0	0	0	0	0	0	0	0	0	0	0	0	0	0	0	0	0	0	0	0	0	0	0	0	0	0	0	0
299	375.882	423.868	1132.57	595.206	698.926	312.573	1362.06	132.02	423.673	1043.08	318.362	327.228	126.823	300.586	869.02	224.792	295.83	505.046	1031.12	378.725	256.268	227.341	234.617	1163.79	106.108	151.139	827.895	2805.81	683.952	111.337	55.916	0	965.357	330.177	390.463	357.002	176.873	273.105	112.616	234.421	67.2246	116.785	75.4556	65.9461	1464.14	1586.69	3232.71	1219.45	0
300	0	0	0	0	0	0	0	0	0	0	0	0	0	0	0	0	0	0	0	0	0	0	0	0	0	0	0	0	0	0	0	0	0	0	0	0	0	0	0	0	0	0	0	0	0	0	0	0	0
301	49.0414	164.022	122.67	178.06	251.203	209.829	0	223.649	27.026	169.951	190.757	108.9	119.365	71.3694	183.265	63.0479	137.13	0	163.186	179.984	76.1797	138.973	68.4615	97.7905	0	73.8003	136.342	62.6922	0	19.0115	35.4372	950.007	132.287	55.4862	86.4721	0	197.138	0	34.6284	47.0374	0	0	16.8258	0	87.1931	11.1425	0	0	0
302	0	0	0	0	0	0	0	0	0	0	0	0	0	0	0	0	0	0	0	0	0	0	0	0	0	0	0	0	0	0	0	122.163	0	0	0	0	0	17.3511	0	0	0	0	0	0	0	0	0	0	0
303	3616.92	3529.7	3188.65	1788.47	3895.18	2632.92	2882.33	1540.47	1599.73	1280.11	1097.64	1996.64	1823.86	1694.16	2558.38	2144.12	1495.68	1552.82	4255.53	2971.12	2707.21	1706.55	1362	1315.35	2798.89	4390.73	5037.97	3398.17	5625.16	1098.28	1191.9	13857.1	3114.54	2152.76	2280.57	2131.02	2369.2	1693.25	5257.92	5090.89	928.202	402.428	661.385	688.767	4405.97	7421.03	2625.66	3492.33	6068.89
304	0	0	0	0	0	5.602	15.298	0	0	0	0	0	0	0	0	0	0	0	0	0	9.8151	0	0	0	0	0	0	0	71.669	0	0	0	41.3529	0	0	0	0	0	51.3782	0	0	0	0	0	0	0	0	9.4256	0
305	149.689	0	71.0548	112.167	176.275	87.277	72.9939	0	27.7957	76.0982	46.9016	67.6514	68.1002	83.7456	47.0813	24.5461	0	7.7881	0	0	96.778	54.0344	0	311.804	0	0	271.302	0	193.001	0	0	60.9427	55.3682	0	0	91.2644	54.6667	0	38.0758	188.733	0	0	0	14.3782	0	266.957	0	0	0
306	0	0	0	0	0	2.9174	0	98.3786	0	12.7773	0	0	0	3.9351	0	0	0	0	30.7888	0	0	0	0	0	0	0	0	0	0	0	0	0	0	0	0	0	0	0	0	0	0	0	0	0	0	0	0	0	10.025
307	0	0	0	0	0	0	0	0	0	0	0	0	0	0	0	0	0	0	0	0	0	0	0	0	0	0	0	0	0	0	0	0	0	0	0	0	0	0	0	0	0	0	0	0	0	0	0	0	0
308	0	0	0	0	0	0	4.3845	0	0	0	0	0	0	0	0	0	0	0	0	0	0	0	0	0	0	0	0	0	0	0	0	0	0	0	0	0	0	0	0	0	0	0	0	0	0	0	0	0	0
309	38.0473	247.408	37.2356	39.0626	0	78.4883	51.5087	0	13.6184	0	0	54.8327	95.8059	29.3069	28.4471	29.2322	38.7439	42.318	7.9385	12.0075	100.406	0	41.124	0	0	0	0	0	0	0	0	0	0	26.2765	39.0222	6.9441	0	0	0	18.2348	0	0	0	0	0	0	0	16.5276	20.4633
310	0	0	25.0314	12.176	26.4482	0	19.3706	0	0	0	0	0	0	0	0	0	6.8443	0	0	14.3764	0	0	0	0	0	93.1007	0	0	0	0	0	0	0	0	0	0	0	0	0	0	0	0	0	0	0	15.6903	0	0	0
311	0	0	366.316	119.183	96.386	67.9729	0	0	27.7169	0	50.7741	35.073	25.2353	220.306	64.7549	138.052	56.7061	51.5367	16.8844	56.5193	27.5179	38.8913	57.2919	48.809	0	0	42.9405	24.0471	0	0	0	0	0	0	0	0	0	0	0	0	0	0	0	0	0	0	0	0	206.096
312	0	0	0	0	0	0	0	0	0	0	0	0	0	0	0	0	0	0	0	0	0	0	0	0	0	0	0	0	0	0	0	0	0	0	0	0	0	0	0	0	0	0	0	0	0	0	0	0	0
313	0	9.1021	10.9138	3.5004	12.4212	8.307	8.1509	0	5.5452	7.3785	0	2.2269	9.7817	0	0	2.5703	0	0	0	0	0	0	2.8784	0	0	0	26.6996	0	8.7913	0	0	0	35.6698	30.7513	0	0	0	0	64.3362	0	0	0	0	0	0	0	0	0	37.0271
314	0	0	0	0	0	0	0	0	0	118.911	0	0	0	0	0	0	0	0	0	0	0	0	0	0	0	0	0	0	0	0	0	0	0	0	0	0	0	0	0	0	0	0	0	0	18.275	0	0	0	0
315	0	0	0	0	0	0	0	0	0	0	32.7931	0	0	0	0	0	0	0	0	0	0	0	0	0	128.014	0	0	0	0	0	138.47	400.585	199.384	145.918	103.999	195.865	155.511	180.972	537.895	0	0	37.3341	0	32.3798	0	0	198.425	0	0
316	454.177	825.777	642.668	919.819	1148.35	567.588	705.216	359.968	193.805	0	0	164.816	214.394	336.353	359.251	349.059	660.635	363.112	787.479	289.36	313.362	219.98	338.528	658.79	104.208	134.249	0	0	0	339.752	27.4451	0	0	16.9916	0	0	28.1777	37.1645	0	334.1	0	0	0	0	257.673	54.3383	0	424.85	587.202
317	4.4023	258.153	560.05	242.033	98.0795	151.963	290.241	192.982	66.1093	91.3204	165.332	198.544	0	128.272	226.283	174.712	149.613	155.711	349.016	217.768	179.619	103.68	34.3956	268.97	87.8315	0	365.19	250.868	60.7775	36.0896	19.5844	0	278.87	111.011	211.123	48.7141	136.952	0	41.3593	136.186	0	0	0	0	268.797	650.358	141.836	52.7199	461.027
318	0	0	0	0	0	0	0	0	0	0	0	0	0	0	0	0	0	0	0	0	0	0	0	0	0	0	0	0	0	0	0	0	0	0	0	0	0	0	0	0	0	0	0	0	0	0	0	0	0
319	0	0	0	0	0	0	0	0	0	0	0	0	0	0	0	0	0	0	0	0	0	0	8.4891	0	0	0	0	0	0	0	0	0	0	0	0	0	0	0	0	0	0	0	0	0	0	0	0	0	0
320	0	0	0	13.9778	0	0	0	0	0	0	0	0	0	20.5012	0	0	0	0	0	0	0	0	0	0	0	0	0	0	0	0	0	0	18.2109	0	0	0	49.9981	0	0	0	0	0	0	0	0	0	0	0	480.2
321	0	0	0	0	0	0	0	0	0	0	0	0	0	3.9983	0	0	0	0	0	0	0	0	0	0	0	0	0	0	0	0	0	0	0	0	0	0	0	0	0	0	0	0	0	0	0	0	0	0	0
322	0	0	0	0	6.8728	0	0	0	0	0	0	0	0	0	0	0	0	0	0	0	0	4.4643	0	0	0	0	0	0	0	0	0	0	0	0	0	0	0	0	33.9471	0	0	0	0	0	24.9297	0	0	0	0
323	11.5275	39.7277	13.4793	8.0561	22.0145	28.8533	0	1108.86	0	42.1783	21.524	39.7368	20.1333	15.8557	0	0	24.2149	10.2442	145.354	0	0	11.1572	0	0	0	0	0	0	15.3837	0	0	0	0	0	0	9.5494	17.4876	0	50.574	15.9601	0	0	0	0	15.5839	0	230.279	0	0
324	210.385	791.087	231.549	315.84	288.575	572.381	84.346	430.967	71.4065	338.734	437.193	329.004	284.267	150.254	397.449	199.989	281.879	381.711	619.872	346.654	288.12	271.285	130.661	128.174	0	599.536	297.84	391.833	0	51.5955	146.939	576.241	251.339	74.0102	365.709	87.2647	394.386	207.405	372.844	427.766	143.416	31.8815	0	15.3134	358.911	353.766	0	0	830.088
325	0	0	11.5231	29.01	0	0	50.0676	0	0	0	0	0	0	0	0	0	0	0	0	0	19.4849	19.9432	4.1421	0	0	0	11.2803	0	57.9142	0	0	0	11.3634	0	12.2128	0	0	0	241.085	0	0	0	0	0	0	0	0	0	0
326	519.092	716.989	516.413	352.889	432.008	632.246	424.265	0	342.031	187.637	243	397.102	432.294	365.513	879.19	508.937	288.042	366.585	880.745	553.622	609.775	370.561	353.674	231.085	441.14	649.591	921.004	675.28	1146.03	218.225	298.957	1467.65	1307.56	370.469	728.194	242.203	316.917	397.415	866.116	752.059	71.4813	61.1823	114.009	112.115	1034.24	960.401	247.067	736.829	1610.49
327	0	0	0	5.4379	10.0327	9.5127	9.6604	0	0	0	3.5255	0	0	0	0	0	8.9581	0	0	0	6.8787	0	0	0	0	0	0	0	0	0	0	0	0	0	0	0	0	0	0	0	0	0	0	0	0	0	0	0	0
328	0	0	0	0	0	0	0	0	0	0	0	0	0	0	0	0	4.714	0	955.189	0	0	0	0	0	0	0	0	0	0	0	0	0	0	0	0	0	0	0	0	0	0	0	0	0	1714.68	0	0	0	0
329	624.758	644.899	599.39	181.961	231.398	400.227	505.028	0	364.635	97.9887	321.247	291.921	0	393.793	369.23	283.014	123.763	0	0	463.865	357.444	521.17	167.795	1455.07	96.3586	499.459	0	507.936	333.625	0	179.152	0	238.459	76.0109	57.1599	84.8759	255.364	83.8292	420.532	238.089	91.1557	12.2837	0	27.5342	0	121.764	522.066	821.73	0
330	0	0	0	0	0	0	0	0	0	0	0	0	0	0	0	0	0	0	0	0	0	0	0	0	0	0	24.3395	0	0	0	0	0	0	0	0	0	0	0	0	0	0	0	0	0	0	0	0	0	0
331	0	0	0	0	0	0	0	6.6415	0	0	0	0	0	0	0	0	0	0	0	0	0	0	0	0	0	0	0	0	0	0	0	0	0	0	0	0	0	0	0	0	0	0	0	0	0	0	0	0	0
332	0	0	3.1364	0	3.35	0	4.2962	0	0	20.2313	0	0	0	0	0	0	0	0	0	0	0	0	0	0	0	125.146	0	0	0	0	0	0	0	0	12.557	0	0	0	0	0	0	0	0	0	0	0	0	0	0
333	0	0	0	5.8569	18.246	0	52.1495	0	0	0	0	0	0	0	0	0	0	0	0	0	0	0	0	36.2109	0	0	0	0	0	0	0	0	0	0	0	0	0	0	0	0	0	0	0	0	0	0	0	0	0
334	0	0	0	0	0	0	0	0	0	0	0	0	0	0	0	0	0	0	0	0	0	0	0	0	0	0	0	0	0	0	0	0	0	0	0	0	0	0	0	0	0	0	0	0	0	0	0	0	0
335	0	0	0	0	0	0	0	0	0	0	144.623	0	0	0	0	0	0	0	0	0	0	0	0	800.41	0	0	254.69	0	209.012	0	0	0	0	0	0	0	0	0	0	0	0	0	0	0	0	1096.11	158.772	0	309.706
336	39.8059	0	77.0398	113.853	41.501	20.9698	0	105.011	168.366	262.271	277.926	111.618	150.102	172.782	175.913	160.863	0	69.1547	0	79.9366	47.6338	27.1022	107.588	0	0	0	36.3884	160.904	0	17.8752	0	25.0321	336.35	61.1596	87.2007	61.7029	44.936	67.2501	0	123.261	64.3363	32.4089	0	25.4221	34.2125	215.579	0	140.678	110.954
337	317.188	578.974	90.7548	424.415	793.934	139.66	0	84.8561	44.0672	17.5224	0	0	0	169.753	27.8861	30.5456	138.528	10.5464	72.6409	0	0	0	27.3964	0	268.485	75.5381	0	76.1515	0	366.142	50.5544	0	123.319	318.056	63.3775	152.204	66.3055	0	0	440.115	0	0	0	30.9819	119.305	0	33.0022	186.666	108.546
338	0	0	0	0	0	0	0	0	0	0	0	0	8.5927	0	0	0	7.3069	0	0	0	0	6.6834	13.2707	11.801	0	0	0	0	39.2931	0	0	0	0	0	0	0	0	0	73.7193	0	0	0	0	0	0	121.746	265.693	0	0
339	217.62	0	75.9178	41.8598	137.815	236.991	97.3229	0	0	0	0	0	0	0	0	0	23.0687	0	0	15.3121	0	0	0	0	189.528	566.931	68.3478	0	0	0	0	68.9246	23.175	30.1109	0	14.7452	48.023	19.549	0	38.1054	0	0	0	19.0199	0	162.103	0	0	54.6511
340	0	0	0	0	0	0	0	0	0	0	0	0	0	0	0	0	0	0	0	0	0	0	0	0	0	0	0	0	0	0	0	0	0	0	0	65.0392	0	0	0	0	0	0	0	0	0	0	0	0	0
341	0	0	0	0	0	0	0	0	0	0	0	0	0	0	0	0	0	0	0	0	0	0	0	0	0	0	0	0	0	0	0	0	0	0	0	0	0	0	0	0	0	0	0	0	0	0	41.5178	43.3975	0
342	11.9386	0	19.7965	15.8357	18.9471	4.2002	22.7711	0	0	0	0	0	7.8763	11.8574	8.8148	11.4843	9.5662	0	0	0	6.7489	5.3949	0	0	0	0	0	0	20.0745	0	0	0	0	0	0	0	0	0	0	0	0	0	0	0	0	0	0	0	0
343	0	0	0	0	0	0	0	0	0	0	95.4321	0	19.2852	0	0	3.7997	0	0	0	0	0	16.6385	6.5564	150.846	0	0	42.2317	0	205.544	0	0	0	0	0	0	0	0	0	0	0	0	0	0	0	0	0	0	0	0
344	0	0	0	0	0	0	0	0	0	0	0	0	0	0	0	0	0	0	0	0	0	0	0	0	0	0	0	0	0	0	0	0	0	0	0	0	0	0	0	0	0	0	0	0	0	0	0	0	0
345	0	0	0	0	0	0	0	0	0	0	0	0	0	0	0	0	0	0	0	0	0	0	0	0	0	0	0	0	0	0	0	0	0	0	0	0	0	0	0	0	0	0	0	0	0	0	0	0	0
346	0	0	0	0	0	0	0	17.7588	0	0	0	0	0	0	0	0	0	0	0	0	0	0	0	0	0	0	0	0	0	0	0	0	0	0	0	0	0	0	0	0	0	0	0	0	0	0	0	0	0
347	123.256	34.024	118.232	24.5566	28.022	19.3487	162.696	0	2.7478	8.2961	3.6573	0	42.4416	0	5.9347	7.6358	20.7006	0	0	10.7938	53.6786	21.9142	31.3441	110.354	0	0	97.5778	0	0	0	0	0	38.5416	0	0	0	0	15.9056	175.225	0	0	0	0	0	0	0	0	0	0
348	0	0	249.619	27.582	2.9217	81.4124	195.359	0	49.0782	0	21.7661	42.951	58.7924	37.9247	70.489	23.2954	39.9952	30.3998	79.5056	19.9953	31.3903	63.9333	10.5089	76.9727	0	0	11.0271	67.1831	0	0	0	0	25.5863	64.415	8.1137	0	0	0	0	0	0	0	0	0	18.8696	0	0	0	77.5146
349	0	0	0	0	88.9651	0	0	0	0	84.6772	4.6594	0	11.4618	0	114.057	0	0	0	0	0	0	0	0	0	0	0	0	0	0	0	0	67.9914	0	0	0	0	214.884	0	0	0	0	0	0	0	0	0	0	0	457.329
350	23.3928	0	0	0	0	0	0	25.3949	10.5065	0	6.3219	7.3532	0	4.8464	0	0	0	0	0	0	0	15.9737	0	9.9837	99.0477	1047.7	0	0	0	0	0	139.031	0	0	0	0	0	0	0	0	0	0	0	0	0	0	0	0	0
351	0	0	54.5508	3.1089	0	6.5249	0	0	0	12.5385	0	3.1746	0	0	5.4503	2.5615	3.389	0	0	0	0	0	0	20.952	0	0	0	0	0	0	0	0	0	0	0	0	0	0	0	0	0	0	0	0	0	63.5982	0	0	109.858
352	0	0	278.47	29.3169	35.2886	31.2281	21.8469	35.8928	16.2873	0	26.6312	33.704	78.9036	27.5792	0	73.9614	0	0	0	46.2731	24.841	48.2749	0	0	0	0	0	168.021	0	88.7748	0	0	0	32.1208	0	32.7029	26.121	37.1723	39.0727	0	0	0	0	0	0	0	0	0	0
353	0	0	0	0	0	0	0	0	0	0	0	0	0	0	0	0	0	0	0	54.3335	0	27.6683	0	0	0	0	0	0	0	0	0	0	0	0	0	0	0	0	0	0	0	0	0	0	0	0	0	0	0
354	331.744	1005.02	632.002	339.684	658.597	492.576	409.358	411.965	86.0482	415.825	20.4654	223.435	347.847	178.48	523.778	437.515	465.964	353.239	489.816	303.082	788.1	538.251	265.929	542.803	557.209	976.52	1000.07	217.164	579.298	550.399	899.53	3620.32	861.336	1789.05	1742.54	934.514	1281.45	901.861	2934.96	2032.45	114.811	289.877	437.179	524.332	0	514.49	1187.96	398.442	491.222
355	0	0	0	11.4787	0	0	0	0	0	0	0	0	0	0	0	0	0	0	0	0	0	0	0	0	0	0	0	0	0	0	0	0	0	0	0	0	0	0	0	0	0	0	0	0	0	0	0	0	0
356	0	0	0	0	0	0	0	0	0	0	0	0	0	0	0	0	0	0	0	0	0	0	0	0	0	0	0	0	0	0	0	0	0	0	0	0	0	0	0	0	0	0	0	0	0	0	0	0	0
357	0	0	14.1513	0	0	0	0	0	0	0	0	4.5786	0	0	0	0	0	19.1996	0	0	0	0	0	50.199	0	0	24.3556	0	0	38.7048	0	0	0	0	0	0	0	22.7543	0	44.5128	0	0	0	0	0	0	0	0	0
358	107.832	0	89.4522	0	35.1145	0	0	20.6658	8.2907	0	21.0196	4.4052	45.1482	15.4875	4.7866	0	0	25.8392	0	0	16.2069	21.8978	18.6894	63.4695	0	0	0	0	0	0	0	0	35.3248	0	0	0	0	0	0	0	0	0	0	0	74.7048	0	0	64.3026	0
359	0	0	0	0	0	0	0	0	0	0	0	15.216	0	0	0	0	0	0	0	0	0	0	0	0	0	0	0	0	0	0	0	0	0	0	0	0	0	0	0	0	0	0	0	0	0	0	0	0	0
360	0	0	0	0	0	0	0	0	0	0	0	0	0	0	0	0	0	0	0	0	0	0	0	0	0	0	0	0	0	0	0	0	0	0	0	0	0	0	0	0	0	0	0	0	0	0	0	0	0
361	95.8874	0	0	2.7608	0	0	111.559	0	0	0	0	0	0	0	0	0	27.5007	0	0	5.8033	0	0	0	64.3857	0	191.253	0	71.6548	0	0	11.8927	235.036	0	13.2302	0	0	32.2067	0	0	0	0	0	0	0	0	0	0	0	0
362	0	9.2949	144.758	5.1733	0	51.0991	49.2446	0	38.7384	0	0	25.6313	42.4145	51.4484	35.7892	36.1719	30.3793	0	0	20.5009	34.9755	0	4.3423	34.9222	0	0	42.3467	41.014	51.8716	0	0	0	108.61	169.662	32.0244	44.97	16.7102	16.1213	0	16.7614	0	0	0	0	109.13	269.337	74.0727	11.9062	1140.35
363	0	38.9723	212.175	23.2574	0	8.6155	0	94.5538	13.1394	0	0	36.4025	24.4278	48.1734	0	25.3186	0	46.3986	118.734	16.6097	8.6241	19.3456	0	0	0	0	0	0	0	0	0	0	0	0	0	0	0	0	0	0	0	0	0	0	0	0	0	0	0
364	0	36.2547	21.3455	26.7273	12.6125	30.519	9.3442	0	0	0	0	0	12.3628	3.9928	0	0	22.4624	0	0	0	0	11.9851	17.4292	0	0	0	0	0	0	0	0	0	0	0	0	0	0	0	46.0645	0	0	0	0	0	0	0	0	0	0
365	0	0	0	0	0	0	0	0	0	0	0	0	0	0	0	0	0	0	0	0	0	0	0	0	0	0	0	0	0	0	0	0	0	0	0	0	0	0	0	0	0	0	0	0	0	0	0	112.532	0
366	0	0	0	0	0	23.097	0	0	0	0	0	0	0	0	0	0	4.2035	0	0	0	0	0	0	0	0	0	0	0	0	0	0	0	0	0	0	0	0	0	0	0	0	0	0	0	0	0	0	0	0
367	0	0	3.0277	2.2916	0	0	0	0	0	0	0	0	0	0	0	0	0	0	0	0	0	0	0	0	0	0	0	0	0	0	0	0	0	0	0	0	0	0	0	0	0	0	0	0	0	0	0	0	0
368	0	0	0	0	0	0	0	0	0	0	0	0	13.6602	19.3352	0	0	20.708	0	0	0	0	21.0233	31.3394	0	0	0	0	0	0	0	0	0	0	0	0	0	0	0	0	0	0	0	0	0	0	0	0	0	0
369	0	0	0	0	0	0	0	0	0	0	0	0	0	0	0	0	0	0	0	0	0	0	0	0	0	0	0	0	0	0	0	0	0	0	0	0	0	0	0	0	0	0	0	0	0	0	0	0	0
370	79.2507	0	52.9941	19.342	85.1609	0	86.2243	0	0	0	0	0	0	0	0	0	12.9183	0	0	14.6641	0	0	0	133.684	0	251.306	0	12.5482	14.8861	0	0	31.6655	0	0	0	0	20.6	8.84	0	0	0	0	0	0	0	35.8727	0	0	0
371	0	0	0	0	0	0	0	0	0	81.6226	16.4328	0	0	13.5386	0	0	0	0	0	0	0	60.7973	38.5966	0	0	0	0	0	0	0	0	0	0	0	0	0	0	0	0	0	0	0	0	0	0	0	0	0	0
372	0	0	0	20.0314	0	0	0	20.4488	0	1392	1503.92	0	0	14.8757	0	0	0	0	0	0	0	19.3962	0	3671.83	0	1664.06	3773.27	0	1818.57	0	0	0	25.3924	0	0	0	0	0	0	0	0	0	0	0	0	9664.93	6274.55	0	628.907
373	0	0	0	0	0	0	0	0	0	4.8268	9.0309	0	0	0	0	0	0	0	0	0	0	0	0	0	0	0	0	0	0	0	0	0	0	0	0	0	0	0	0	0	0	0	0	0	0	0	0	0	0
374	0	0	0	0	0	0	0	0	0	0	0	0	0	0	0	0	0	0	0	0	0	0	0	0	0	0	0	0	0	0	0	0	0	0	0	0	0	0	0	0	0	0	0	0	0	0	0	0	0
375	0	0	0	0	0	0	0	0	0	0	0	0	0	0	0	0	0	0	0	0	0	0	0	0	0	0	0	0	0	0	0	0	0	0	0	0	0	0	0	0	0	0	0	0	1359.38	0	0	0	0
376	312.413	0	40.6812	50.5443	187.158	0	104.468	0	0	0	0	0	0	0	0	0	0	0	0	0	90.3718	0	0	0	103.336	0	0	50.0883	16.5411	0	11.8768	95.4642	95.2626	94.5663	171.338	55.3523	70.2314	81.8878	50.5983	324.439	0	0	0	27.8667	0	0	0	0	0
377	49.9521	203.326	0	0	0	147.086	0	0	85.9491	15.5867	24.927	162.762	146.561	57.5315	116.956	0	246.417	4.8561	306.296	95.2319	106.4	68.1591	48.5119	0	0	0	0	148.138	9.0393	0	0	0	0	0	84.7137	0	20.9118	0	10.8185	0	0	0	0	0	0	0	0	0	0
378	5.3352	0	0	0	0	0	0	0	9.9565	0	57.1646	7.808	25.2476	4.9617	7.6797	0	22.7481	0	0	0	0	0	5.5483	0	0	0	63.7013	0	15.6578	0	0	0	0	0	0	0	0	0	10.9703	26.303	0	0	0	0	0	56.0567	0	35.0856	0
379	0	0	0	0	0	0	0	0	0	0	0	0	0	0	0	0	0	0	0	0	0	0	0	0	0	0	0	0	0	0	0	0	0	0	0	0	0	0	0	0	0	0	0	0	0	0	0	0	0
380	0	0	0	0	0	0	0	0	0	140.814	0	0	0	0	0	0	0	0	0	0	0	0	0	0	0	0	0	0	0	0	0	0	0	0	0	0	0	0	0	0	0	0	0	0	0	0	0	0	0
381	0	0	16.8606	63.4245	0	0	0	23.0982	0	0	0	0	0	0	0	0	25.3299	0	0	42.4656	0	0	0	0	0	0	0	0	0	0	0	0	0	0	0	0	0	0	0	47.2402	0	0	0	0	0	0	0	0	0
382	0	0	0	0	0	0	0	0	0	0	0	0	0	0	0	0	0	10.2857	0	0	0	0	0	0	0	0	0	0	71.653	0	0	0	0	0	0	0	0	0	13.1916	0	0	0	0	0	0	0	0	33.5851	0
383	0	0	66.4795	18.2798	26.9296	75.3287	42.9534	0	0	11.0489	4.9095	30.8397	34.4803	60.4251	46.2952	55.1618	90.607	0	37.358	55.8615	15.9286	32.6013	24.9337	0	0	0	0	0	0	0	0	0	0	0	0	0	0	0	0	0	0	0	0	0	0	0	0	45.9602	0
384	0	56.2479	0	77.005	213.88	32.2889	111.41	0	0	0	7.8781	18.2994	10.2248	0	0	0	80.6243	0	33.1776	154.095	50.3784	0	0	0	201.813	973.301	0	0	0	36.1024	0	149.649	0	0	156.499	45.1074	100.792	0	123.609	144.59	0	0	0	0	0	0	0	0	0
385	0	0	0	66.8256	4.8349	16.0633	35.9587	0	0	0	0	0	0	15.043	35.3538	49.0559	56.9936	20.3387	45.9178	108.652	11.3776	28.2138	24.7265	0	0	0	29.4912	0	0	0	0	0	0	0	0	0	7.8814	0	0	0	0	0	0	0	0	25.8588	0	0	0
386	0	28.7732	12.7093	3.3381	0	22.2485	15.5643	0	0	0	0	10.0761	3.2039	7.8851	0	13.515	22.9895	10.3031	0	0	0	32.4903	0	503.416	0	0	0	0	0	0	0	0	0	8.5206	0	0	0	0	0	0	0	0	0	0	0	0	0	0	0
387	0	0	21.817	15.7669	0	0	0	0	8.0416	15.4924	0	8.0727	6.8781	0	4.2696	0	0	0	0	0	0	6.9315	0	23.8307	0	0	0	0	0	0	0	0	0	0	19.4501	0	0	0	0	15.5907	0	0	0	0	0	13.1908	0	33.918	0
388	0	0	0	0	0	0	0	0	0	0	0	0	0	0	0	0	0	0	0	0	0	0	0	0	0	0	0	0	0	0	0	0	0	0	0	0	0	0	0	0	0	0	0	0	0	0	0	0	0
389	45.636	73.476	0	58.8108	315.754	117.843	84.5852	12.7811	46.7801	0	0	166.647	0	175.192	167.654	57.1699	239.459	0	53.7839	190.891	234.126	229.419	214.696	177.458	70.8616	78.0748	418.739	0	614.062	269.517	51.1564	450.553	168.596	300.989	126.414	113.779	215.771	62.2257	563.585	211.918	0	0	0	48.7379	0	120.012	0	171.545	0
390	0	0	0	0	0	0	0	0	0	0	0	11.5592	0	0	0	0	0	0	0	0	0	0	29.011	0	0	0	0	0	0	0	0	0	0	0	0	0	0	0	0	0	0	0	0	0	0	0	0	0	0
391	0	0	0	0	0	10.9213	0	9462.29	0	0	0	40.2343	0	0	100.316	0	0	0	0	0	0	0	0	0	0	0	0	0	0	0	0	0	0	0	0	0	0	0	0	0	0	0	0	0	0	0	186.93	0	0
392	19.9734	81.6592	438.732	334.354	14.9219	179.404	925.026	106.051	26.9155	96.1346	47.1276	5.6997	162.887	7.6136	8.0825	104.617	0	25.6841	200.085	0	0	0	0	216.908	0	282.895	0	95.5417	0	0	127.149	249.541	328.662	0	192.361	49.8529	0	65.0786	13.0445	177.533	0	17.0217	0	41.1965	900.123	1572.28	2029.53	297.232	919.325
393	0	0	284.518	9.3218	0	30.7883	13.9167	0	30.0149	0	23.6922	42.2148	56.2642	64.39	75.8953	35.2066	94.7313	9.5624	0	0	37.3386	50.2061	8.3678	30.6932	0	0	65.142	68.4439	27.5473	0	55.6453	0	229.56	0	87.4904	0	92.7275	55.3574	193.411	129.293	0	0	0	10.2032	0	126.943	0	0	20.9285
394	0	0	0	0	0	0	0	0	0	0	0	0	0	0	0	0	0	0	0	0	0	0	0	0	0	0	0	0	0	0	0	0	0	0	0	0	0	0	0	0	0	0	0	0	0	0	0	0	0
395	0	0	0	0	0	0	0	0	0	0	0	0	0	0	0	0	0	0	0	0	0	0	0	0	0	0	0	0	0	0	0	0	0	0	0	0	0	0	0	0	0	0	0	0	0	0	0	0	0
396	1081.4	650.072	978.356	1377.72	1039.99	759.894	1966.66	513.499	459.466	0	681.707	332.044	740.148	620.369	585.143	592.527	763.48	733.076	795.195	635.15	641.959	462.486	200.611	1462.46	888.15	1748.22	858.47	948.268	854.149	1053.18	862.825	1397.84	2382.79	193.576	564.213	1210.9	980.898	742.417	302.626	930.704	168.898	281.18	167.872	141.663	1298.78	1052.69	786.773	675.839	368.722
397	0	0	0	0	0	0	0	0	0	0	0	0	0	0	0	0	0	0	0	0	0	0	0	0	0	0	0	0	0	0	0	36.225	0	0	0	0	0	0	36.0547	0	0	0	0	0	0	0	0	0	0
398	0	0	0	0	0	0	0	0	0	0	0	0	0	0	0	0	0	0	0	0	0	0	0	0	0	0	0	0	108.173	0	0	0	0	0	0	0	0	0	0	0	0	0	0	0	0	0	0	0	0
399	5.4575	14.6898	0	0	9.9475	0	0	0	0	771.22	0	0	0	0	19.5638	0	15.4135	0	0	0	0	0	3.6639	0	0	81.0563	27.9665	0	0	29.8429	0	0	38.4921	25.5774	53.2372	11.8019	11.5331	0	0	41.6841	0	0	0	30.7042	0	115.96	0	0	0
400	0	15.2902	158.439	35.8888	0	0	186.432	0	0	0	0	0	2.8728	62.7664	39.9055	38.9939	0	0	0	0	0	15.0828	0	248.881	0	0	0	0	111.776	62.6624	69.666	0	150.361	88.7051	0	77.6248	66.3683	40.5447	210.001	94.1915	0	0	0	0	202.598	162.985	0	145.241	113.022
401	0	0	23.2604	0	0	0	0	34.5365	0	0	7.02	0	0	0	0	0	0	0	0	0	9.1996	0	0	0	0	0	0	0	0	0	0	0	0	0	0	0	0	0	0	54.0253	0	0	0	0	0	663.258	0	0	0
402	0	0	0	0	0	0	0	0	0	0	0	0	0	0	0	0	0	0	0	0	0	0	0	0	0	0	0	0	0	0	0	0	0	0	0	0	0	0	0	0	0	0	0	0	0	0	0	0	0
403	1940.83	1595.18	813.214	170.565	629.777	556.383	301.162	0	398.883	178.87	210.381	397.953	512.76	272.253	803.588	583.792	731.828	801.113	250.123	743.341	554.409	516.951	309.319	1659.68	288.999	1325.16	362.085	0	121.638	0	148.271	995.646	284.229	219.411	298.905	225.698	247.414	105.757	1276.17	1216.36	0	100.746	38.1579	92.2372	513.504	0	238.26	821.111	1589.27
404	0	0	500.203	0	0	106.904	0	0	0	51.0212	0	0	0	0	0	83.1058	0	0	0	0	262.022	0	0	0	0	0	0	882.059	146.074	0	0	0	53.8464	124.384	0	0	0	0	635.027	0	0	27.8779	0	33.8628	410.327	522.486	0	0	0
405	207.522	920.323	756.07	244.205	318.017	270.844	362.54	114.112	342.543	364.163	82.5772	605.528	301.773	320.612	156.851	349.497	497.208	176.642	0	272.164	575.559	237.625	168.728	322.766	77.4379	247.865	1189.34	797.458	856.47	26.9247	0	701.558	544.073	931.575	183.685	165.329	92.7677	146.31	61.3455	283.388	0	0	0	88.0792	745.763	1080.26	1396.06	339.058	2383.09
406	0	0	24.4253	0	1194.67	0	0	914.08	0	0	0	263.483	0	505.001	0	81.5946	0	0	4331.94	0	0	226.434	122.161	35.7768	0	0	0	0	0	0	0	911.297	0	289.559	72.9211	108.182	0	0	0	0	0	0	26.469	0	0	0	3109.06	0	0
407	0	0	13.0828	0	0	0	0	0	0	0	0	0	0	0	0	0	0	0	0	0	0	0	0	191.425	0	0	0	0	0	0	0	0	0	0	0	0	0	0	0	0	0	0	0	0	0	0	0	0	0
408	0	100.777	65.8963	19.6439	36.3773	0	0	20.3132	0	0	20.46	23.9337	22.6984	27.5402	31.8491	11.3604	65.8724	0	0	0	0	29.738	9.1474	0	0	0	0	0	24.9683	0	0	0	0	0	0	0	0	0	0	0	0	0	0	0	0	0	0	24.6355	39.4199
409	24.3559	392.708	299.206	85.6079	217.276	295.185	304.292	7.5276	109.842	32.9709	92.4514	148.555	180.604	136.514	247.857	169.984	208.597	210.412	0	314.896	135.319	233.719	85.5833	113.937	66.1995	0	159.24	277.854	459.882	449.826	281.199	413.024	390.258	233.907	156.119	210.532	423.314	208.115	974.133	250.077	185.55	16.0527	45.7543	68.5758	386.394	26.5235	0	310.453	282.567
410	0	0	0	0	4.8226	0	0	0	0	0	0	0	0	0	0	0	0	0	0	0	0	0	0	0	0	84.5173	0	0	0	0	0	0	0	0	0	0	0	0	0	0	0	0	0	0	0	0	0	0	0
411	0	0	19.573	0	0	0	0	0	0	0	0	0	0	0	0	0	0	0	0	0	0	16.8948	10.3876	0	0	0	0	0	0	0	22.0767	0	0	0	0	0	0	0	0	49.6481	0	0	0	0	0	0	0	0	0
412	0	0	0	0	0	0	0	0	0	0	0	0	0	0	0	0	0	0	0	0	0	0	0	0	0	0	0	0	0	0	0	0	0	0	0	0	0	0	0	0	0	94.065	0	0	0	0	0	0	0
413	7467.83	4971.5	5371.33	3285.24	1515.44	1514.86	7106.79	1929.71	3896.99	9297.98	2554.55	1903.3	920.352	2439.04	4501.06	2541.11	3175.43	3079.37	8978.85	3719.29	2737.23	1861.04	1250.17	17551.5	1918.68	1732.57	3987.03	8053.84	2784.69	485.89	666.816	1869.13	3511.06	1477.86	2338.64	834.995	2050.35	2706.97	1213.98	3963.17	1915.2	3281.25	1381.38	921.292	7105.39	9277.94	18684.6	3817.42	6049.21
414	0	0	0	0	0	0	0	0	0	0	0	0	0	0	0	0	0	0	0	0	0	0	0	0	0	0	0	0	0	0	0	0	0	0	83.2349	0	0	0	101.851	0	0	0	0	0	0	0	0	0	0
415	0	0	0	0	0	0	0	0	0	152.46	0	0	0	0	0	0	0	0	0	0	0	0	0	0	0	0	0	0	0	0	0	0	0	0	0	0	0	0	0	0	0	0	0	0	0	0	0	0	0
416	0	0	0	0	0	0	0	0	0	1187.96	0	0	0	0	0	0	0	0	0	0	0	0	0	0	0	0	0	0	0	0	0	0	0	0	0	0	0	0	0	0	0	0	0	0	0	0	0	0	0
417	0	0	0	0	0	0	0	0	0	0	0	0	0	0	0	0	0	0	0	0	0	0	0	0	0	0	0	0	0	0	0	0	0	0	0	0	0	0	0	0	0	0	0	0	0	0	0	0	0
418	0	0	0	0	0	0	0	0	0	0	0	0	0	0	0	0	0	0	0	0	0	0	0	13.6964	0	0	0	0	0	0	0	0	0	0	0	0	0	0	0	0	0	0	0	0	0	0	0	0	0
419	0	0	0	9.3405	0	0	38.5504	0	0	0	0	0	0	0	0	0	0	0	0	0	0	0	0	0	0	0	0	0	0	0	0	0	0	0	0	0	0	0	0	0	0	0	0	0	0	0	0	0	0
420	0	0	0	45.6483	0	0	102.761	0	0	0	0	0	0	17.9163	0	17.0831	4.8688	0	0	0	0	0	3.6981	78.1012	0	0	29.0666	0	0	0	0	0	0	0	0	13.6762	52.5833	0	0	37.5666	0	0	0	0	0	39.6952	88.3254	0	0
421	0	8.7678	0	0	0	0	0	0	0	0	0	0	5.5758	0	0	0	0	0	0	0	0	0	10.755	0	0	0	0	0	0	0	21.3983	0	0	7.545	0	0	0	0	0	0	0	0	0	0	0	0	0	31.5851	0
422	0	0	0	0	0	0	0	0	0	0	0	0	0	0	0	0	0	0	0	0	0	0	0	0	0	0	0	0	0	0	0	0	0	0	0	0	0	0	0	0	0	0	0	0	0	0	0	0	0
423	0	0	0	0	0	0	0	0	0	0	0	0	0	0	0	0	0	0	0	0	0	0	0	0	0	0	0	32.8318	80.9215	0	0	0	0	0	0	0	0	0	0	0	0	0	0	0	3090.76	0	0	0	0
424	0	0	0	0	0	0	0	0	0	0	0	0	0	0	0	0	0	0	0	0	0	0	0	0	0	0	0	0	0	0	0	0	0	0	0	0	0	0	0	0	0	0	0	0	0	0	0	0	0
425	5.1605	24.1483	0	0	0	0	0	0	0	0	14.6748	0	22.3809	9.7913	0	0	0	0	0	0	0	9.7317	0	124.034	0	0	0	0	0	0	0	0	0	0	0	0	0	0	0	0	0	0	0	0	28.9634	0	58.8899	124.811	0
426	18.2288	5.6194	21.5491	0	0	0	0	0	0	0	0	0	0	0	0	0	0	0	0	0	0	0	4.1209	0	0	0	0	0	25.8575	0	0	0	0	0	0	0	0	0	0	0	0	0	0	0	0	0	0	0	0
427	141.243	212.42	265.957	216.506	225.23	209.632	166.29	32.7145	64.3567	65.7217	62.1239	99.2303	136.989	116.309	156.912	69.1864	84.2031	29.2821	134.605	102.271	146.169	47.462	87.4594	256.951	0	0	105.572	0	206.686	0	0	0	0	0	0	0	0	0	0	0	0	0	0	0	440.224	223.165	239.72	0	721.371
428	0	0	0	0	0	0	0	0	0	0	0	0	0	0	0	0	0	0	0	0	0	0	0	0	0	0	0	0	0	0	0	0	0	0	0	0	0	0	0	0	0	0	0	0	0	0	0	0	0
429	7.3931	0	663.554	0	521.897	0	470.24	95.0421	196.736	61.5171	18.3886	72.0079	99.2671	0	208.92	216.7	53.8994	362.006	0	518.024	300.098	253.416	109.618	0	29.091	256.826	213.946	111.477	354.87	231.596	212.728	416.082	230.187	455.656	199.455	114.298	328.574	204.643	1091.86	216.772	0	31.4583	0	274.537	128.81	569.034	0	67.8594	0
430	189.568	0	162.639	681.911	282.275	0	257.706	26.2449	50.159	0	0	26.261	74.5648	319.696	100.313	74.6312	131.66	0	41.9606	0	85.253	62.172	130.49	0	0	0	0	0	0	86.0535	78.7123	443.12	179.762	105.54	0	52.6164	74.6324	80.4134	221.296	195.389	0	16.2919	0	43.3822	0	0	0	53.4397	0
431	0	0	0	0	0	0	0	604.464	0	1008.46	70.1486	130.987	0	0	278.106	0	0	0	0	0	0	0	0	558.352	0	0	0	0	0	0	0	0	0	0	0	0	79.3171	0	0	0	0	0	0	0	0	0	0	190.216	0
432	0	0	0	0	35.1614	0	191.198	10.1272	59.7357	24.8884	26.568	18.3602	0	0	81.9344	46.2528	44.0587	0	56.2994	0	0	0	0	0	0	0	0	151.549	66.72	0	135.411	131.542	0	115.216	46.1878	129.652	0	0	0	21.5107	0	0	0	0	0	0	67.1026	0	0
433	58.8033	19.9871	123.479	28.4258	18.2559	33.8627	101.797	0	30.2821	0	0	0	47.7491	47.3105	0	15.2953	35.3568	19.9577	0	16.7605	14.5746	37.1012	34.5087	0	0	0	47.2073	0	0	0	0	0	0	0	31.2054	32.9653	0	19.4924	91.7967	0	0	0	0	0	21.2223	54.6268	82.9789	0	0
434	0	0	0	0	38.209	0	0	126.943	0	0	0	0	0	86.5631	0	0	0	0	0	0	0	11.822	22.4051	0	0	0	50.2094	0	0	0	0	0	0	0	0	0	0	0	0	0	0	0	0	34.8641	0	0	624.287	24.4807	687.808
435	15.351	0	45.6131	74.8404	0	0	138.402	0	12.2783	0	0	0	0	47.0149	33.5696	8.8927	53.0352	16.2729	0	43.4321	0	0	0	12.8664	0	0	37.0363	0	18.9533	14.1074	0	0	113.434	0	0	51.6723	30.6987	21.1746	0	36.0418	0	0	0	0	93.1455	0	74.1887	0	0
436	0	674.825	0	0	31.9694	394.144	0	0	0	0	0	0	38.6148	0	0	0	241.258	0	0	0	0	208.01	18.9803	0	0	0	0	0	0	0	0	0	0	74.4224	0	0	0	0	0	0	0	0	0	0	0	0	0	0	0
437	0	0	114.072	55.0488	94.9072	0	108.222	0	0	0	0	0	49.9696	46.098	77.4251	0	54.983	0	0	88.1367	147.983	82.3263	49.3999	0	0	0	69.9289	0	0	0	52.2849	185.96	66.256	171.944	81.9542	38.1336	59.2336	71.313	422.9	126.169	0	12.273	0	48.2014	0	0	0	0	46.2126
438	0	20.1762	27.5953	0	16.8253	35.4675	0	0	10.4761	0	0	0	10.0919	0	0	10.161	0	0	0	0	0	0	20.1192	0	0	0	0	0	0	0	0	0	0	0	0	0	0	0	0	0	0	0	0	0	0	56.9924	0	31.1044	0
439	0	0	0	0	0	0	0	0	0	0	0	0	0	0	0	0	0	0	0	0	0	0	0	0	0	0	0	0	0	0	0	0	0	0	0	0	0	0	6.7976	0	0	0	0	0	0	0	0	0	0
440	1403.42	0	208.28	288.69	270.036	0	537.437	203.417	86.7594	206.75	136.406	128.243	257.024	161.687	352.796	289.718	0	562.34	704.439	0	24.3952	0	56.9056	410.05	150.307	203.833	251.59	621.785	119.806	462.335	154.365	209.636	423.387	91.9618	44.7707	242.663	548.483	0	127.331	309.594	0	109.937	38.5368	42.4697	708.031	139.33	224.684	807.047	53.1535
441	0	0	0	0	16.2847	0	45.9993	142.143	20.9116	10.785	0	38.1016	0	0	0	0	3.6267	0	115.452	0	0	0	0	107.676	0	0	0	0	0	0	0	0	0	0	0	0	0	0	0	0	0	0	0	0	0	0	0	0	0
442	43.8355	10.597	0	12.9255	31.335	23.0983	0	0	5.171	0	4.4495	0	18.1172	7.9334	8.0287	0	36.0055	0	0	91.5014	0	0	0	51.0276	0	322.775	0	128.869	0	10.5529	0	0	26.5555	0	0	22.9118	32.7339	9.6344	18.0562	57.1165	0	0	0	0	0	86.4506	0	7.7069	0
443	0	0	0	0	0	0	0	0	0	0	0	0	0	0	8.6224	14.7369	0	0	0	0	0	0	0	0	0	0	0	0	0	0	0	0	0	0	0	0	0	0	0	0	0	0	0	0	0	0	0	0	0
444	13.8393	118.768	0	0	0	67.5007	0	0	31.9659	142.763	61.2025	139.878	58.7186	0	25.1055	39.0602	87.2825	0	42.9137	0	28.9751	0	51.8461	0	110.057	0	120.868	0	0	0	0	398.742	0	0	172.504	0	0	21.172	0	48.2858	0	0	0	39.4131	0	104.314	0	0	0
445	0	0	0	0	19.1125	0	0	0	0	0	0	0	0	0	0	0	0	0	0	0	0	0	0	0	0	0	0	0	0	0	0	0	0	0	0	0	0	0	0	0	0	0	0	0	0	0	0	0	0
[truncated: 5,171 more rows]
[truncated: 151 more columns]
